# Supplementary material for: Isotypic MnII and FeII binuclear complexes of the ligand 5,6-bis­(pyridin-2-yl)-pyrazine-2,3-di­carb­oxy­lic acid
Source: Acta Crystallogr E Crystallogr Commun. 2016 Sep 9;72(Pt 10):1412–6. doi: 10.1107/S2056989016014055 (PMC5050766; doi:10.1107/S2056989016014055)
Supplement: Supplementary file 1 [file e-72-01412-sup1.cif]

##############################################################################
#                                                                            #
# This CIF contains the data in a paper accepted for publication in          #
# Acta Crystallographica Section E. It conforms to the requirements of       #
# Notes for Authors for Acta Crystallographica Section E, and has been       #
# peer reviewed under the auspices of the IUCr Commission on Journals.       #
#                                                                            #
# Full details of the Crystallographic Information File format               #
# are given in the paper "The Crystallographic Information File (CIF):       #
# a New Standard Archive File for Crystallography" by S. R. Hall, F. H.      #
# Allen and I. D. Brown [Acta Cryst. (1991), A47, 655-685].                  #
#                                                                            #
# The current version of the core CIF dictionary is obtainable from          #
# ftp://ftp.iucr.org/pub/cif_core.dic.                                       #
#                                                                            #
# Software is freely available for graphical display of the structure(s)     #
# in this CIF. For information consult the CIF software page                 #
# http://www.iucr.org/resources/cif/software.                                #
#                                                                            #
# This file may be used for bona fide research purposes within the           #
# scientific community so long as proper attribution is given to the journal # 
# article from which it was obtained.                                        #
#                                                                            #
##############################################################################
data_I
_database_code_depnum_ccdc_archive 'CCDC 1502351'
_audit_creation_method     SHELXL-2014/6
_chemical_name_systematic
;\
Bis[\m-5,6-bis(pyridin-2-yl)pyrazine-2,3-dicarboxylato]-\
\k^4^<i>N</i>^1^,<i>O</i>^2^,<i>N</i>^6^:<i>O</i>^3^;\k^4^<i>O</i>^3^:\
<i>N</i>^1^,<i>O</i>^2^,<i>N</i>^6^-bis[diaquamanganese(II)] tetrahydrate
;
_chemical_name_common     ?
_chemical_formula_moiety     'C32 H24 Mn2 N8 O12, 4(H2 O)'
_chemical_formula_sum     'C32 H32 Mn2 N8 O16'
_chemical_formula_iupac     '[Mn2 (C16 H8 N4 O4)2 (H2 O)4], 4H2 O'
_chemical_formula_weight     894.53
_chemical_melting_point     ?
_shelx_space_group_comment
;
The symmetry employed for this shelxl refinement is uniquely defined
by the following loop, which should always be used as a source of
symmetry information in preference to the above space-group names.
They are only intended as comments.
;
_space_group_crystal_system     triclinic
_space_group_name_H-M_alt     'P -1'
_space_group_name_Hall     '-P 1'
loop_
    _space_group_symop_operation_xyz
    'x, y, z'
    '-x, -y, -z'
_cell_length_a     8.148(7)
_cell_length_b     10.4408(13)
_cell_length_c     11.5796(11)
_cell_angle_alpha     70.527(8)
_cell_angle_beta     84.232(9)
_cell_angle_gamma     84.849(8)
_cell_volume     922.4(8)
_cell_formula_units_Z     1
_cell_measurement_reflns_used     22
_cell_measurement_theta_min     14.0
_cell_measurement_theta_max     19.65
_cell_measurement_temperature     293(2)
_exptl_crystal_description     block
_exptl_crystal_colour     yellow
_exptl_crystal_size_max     0.380
_exptl_crystal_size_mid     0.270
_exptl_crystal_size_min     0.230
_exptl_crystal_density_diffrn     1.610
_exptl_crystal_density_meas     ?
_exptl_crystal_density_method     ?
_exptl_crystal_F_000     458
_exptl_absorpt_coefficient_mu     0.770
_exptl_absorpt_correction_type     none
_exptl_absorpt_process_details     ?
_shelx_estimated_absorpt_T_min     0.758
_shelx_estimated_absorpt_T_max     0.843
_exptl_absorpt_correction_T_min     ?
_exptl_absorpt_correction_T_max     ?
_diffrn_ambient_temperature     293(2)
_diffrn_radiation_type     MoK\a
_diffrn_radiation_wavelength     0.71073
_diffrn_radiation_source     'fine-focus sealed tube'
_diffrn_radiation_monochromator     'plane graphite'
_diffrn_measurement_device     'Stoe-Siemens AED2, 4-circle'
_diffrn_measurement_method     '\w/\2q scans'
_diffrn_reflns_number     3244
_diffrn_reflns_av_R_equivalents     0.000
_diffrn_reflns_theta_min     2.073
_diffrn_reflns_theta_max     25.000
_diffrn_reflns_theta_full     25.242
_diffrn_measured_fraction_theta_max     0.999
_diffrn_measured_fraction_theta_full     0.970
_diffrn_reflns_limit_h_min     -9
_diffrn_reflns_limit_h_max     9
_diffrn_reflns_limit_k_min     -11
_diffrn_reflns_limit_k_max     12
_diffrn_reflns_limit_l_min     0
_diffrn_reflns_limit_l_max     13
_diffrn_standards_number     3
_diffrn_standards_interval_count     ?
_diffrn_standards_interval_time     60
_diffrn_standards_decay_%     2
_refine_special_details     ?
_reflns_number_total     3244
_reflns_number_gt     2689
_reflns_threshold_expression     'I > 2\s(I)'
_refine_ls_structure_factor_coef     Fsqd
_refine_ls_matrix_type     full
_refine_ls_R_factor_all     0.0611
_refine_ls_R_factor_gt     0.0450
_refine_ls_wR_factor_gt     0.0971
_refine_ls_wR_factor_ref     0.1080
_refine_ls_goodness_of_fit_ref     1.112
_refine_ls_restrained_S_all     1.110
_refine_ls_number_reflns     3244
_refine_ls_number_parameters     294
_refine_ls_number_restraints     8
_refine_ls_hydrogen_treatment     mixed
_refine_ls_weighting_scheme     calc
_refine_ls_weighting_details
              'w=1/[\s^2^(Fo^2^)+(0.0390P)^2^+1.0007P] where P=(Fo^2^+2Fc^2^)/3'
_atom_sites_solution_hydrogens     mixed
_atom_sites_solution_primary     direct
_atom_sites_solution_secondary     difmap
_refine_ls_shift/su_max     0.000
_refine_ls_shift/su_mean     0.000
_refine_diff_density_max     0.446
_refine_diff_density_min     -0.397
_refine_ls_extinction_method     none
_refine_ls_extinction_coef     .
loop_
    _atom_type_symbol
    _atom_type_description
    _atom_type_scat_dispersion_real
    _atom_type_scat_dispersion_imag
    _atom_type_scat_source
    'C' 'C' 0.0033 0.0016
                         'International Tables Vol C Tables 4.2.6.8 and 6.1.1.4'
    'H' 'H' 0.0000 0.0000
                         'International Tables Vol C Tables 4.2.6.8 and 6.1.1.4'
    'N' 'N' 0.0061 0.0033
                         'International Tables Vol C Tables 4.2.6.8 and 6.1.1.4'
    'Mn' 'Mn' 0.3368 0.7283
                         'International Tables Vol C Tables 4.2.6.8 and 6.1.1.4'
    'O' 'O' 0.0106 0.0060
                         'International Tables Vol C Tables 4.2.6.8 and 6.1.1.4'
_computing_data_collection
;
<i>STADI4 Software</i> (Stoe & Cie, 1997)
;
_computing_cell_refinement
;
<i>STADI4 Software</i> (Stoe & Cie, 1997)
;
_computing_data_reduction
;
X-RED Software (Stoe & Cie, 1997)
;
_computing_structure_solution
;
SHELXS97 (Sheldrick, 2008)
;
_computing_structure_refinement
;
SHELXL2014 (Sheldrick, 2015)
;
_computing_molecular_graphics
;
PLATON (Spek, 2009) and Mercury (Macrae <i>et al.</i>,  2008)
;
_computing_publication_material
;
SHELXL2014 (Sheldrick, 2015), PLATON (Spek, 2009)
and publCIF (Westrip, 2010)
;
loop_
    _atom_site_type_symbol
    _atom_site_label
    _atom_site_fract_x
    _atom_site_fract_y
    _atom_site_fract_z
    _atom_site_U_iso_or_equiv
    _atom_site_adp_type
    _atom_site_calc_flag
    _atom_site_occupancy
    _atom_site_disorder_assembly
    _atom_site_disorder_group
    Mn Mn1 0.70864(6) 0.99063(5) 0.82620(4) 0.02391(16) Uani d 1 . .
    N N1 0.9248(3) 0.8600(3) 0.9156(2) 0.0206(6) Uani d 1 . .
    N N2 1.1681(3) 0.6867(3) 1.0396(2) 0.0235(6) Uani d 1 . .
    N N3 0.8377(4) 0.8748(3) 0.7001(3) 0.0312(7) Uani d 1 . .
    N N4 1.4257(3) 0.6290(3) 0.8621(3) 0.0321(7) Uani d 1 . .
    O O1 0.7117(3) 1.0051(2) 1.0136(2) 0.0265(5) Uani d 1 . .
    O O2 0.8025(3) 0.9040(3) 1.2007(2) 0.0319(6) Uani d 1 . .
    O O3 1.1805(3) 0.8180(2) 1.2502(2) 0.0304(5) Uani d 1 . .
    O O4 1.0455(3) 0.6281(3) 1.3049(2) 0.0365(6) Uani d 1 . .
    O O1W 0.5391(3) 0.8379(3) 0.9213(3) 0.0357(6) Uani d 1 . .
    H H1WA 0.455(4) 0.875(4) 0.946(4) 0.051(13) Uiso d 1 . .
    H H1WB 0.505(5) 0.774(3) 0.903(4) 0.053(14) Uiso d 1 . .
    O O2W 0.5185(3) 1.0850(3) 0.7038(3) 0.0424(7) Uani d 1 . .
    H H2WA 0.419(3) 1.079(5) 0.733(4) 0.058(15) Uiso d 1 . .
    H H2WB 0.523(5) 1.166(2) 0.659(4) 0.052(14) Uiso d 1 . .
    C C1 0.9384(4) 0.8447(3) 1.0332(3) 0.0199(6) Uani d 1 . .
    C C2 1.0656(4) 0.7588(3) 1.0956(3) 0.0209(7) Uani d 1 . .
    C C3 1.1502(4) 0.6992(3) 0.9223(3) 0.0215(7) Uani d 1 . .
    C C4 1.0271(4) 0.7907(3) 0.8571(3) 0.0221(7) Uani d 1 . .
    C C5 0.9896(4) 0.8167(3) 0.7265(3) 0.0251(7) Uani d 1 . .
    C C6 1.0980(5) 0.7841(4) 0.6389(3) 0.0352(9) Uani d 1 . .
    H H6 1.2053 0.7500 0.6567 0.042 Uiso calc 1 . .
    C C7 1.0440(6) 0.8031(4) 0.5245(3) 0.0446(10) Uani d 1 . .
    H H7 1.1148 0.7812 0.4647 0.053 Uiso calc 1 . .
    C C8 0.8856(6) 0.8542(4) 0.4996(3) 0.0466(11) Uani d 1 . .
    H H8 0.8455 0.8634 0.4247 0.056 Uiso calc 1 . .
    C C9 0.7872(5) 0.8917(4) 0.5885(3) 0.0423(10) Uani d 1 . .
    H H9 0.6815 0.9303 0.5706 0.051 Uiso calc 1 . .
    C C10 1.2647(4) 0.6068(3) 0.8723(3) 0.0220(7) Uani d 1 . .
    C C11 1.2058(4) 0.5036(3) 0.8415(3) 0.0315(8) Uani d 1 . .
    H H11 1.0930 0.4917 0.8485 0.038 Uiso calc 1 . .
    C C12 1.3179(5) 0.4179(4) 0.7999(3) 0.0359(9) Uani d 1 . .
    H H12 1.2817 0.3471 0.7790 0.043 Uiso calc 1 . .
    C C13 1.4837(5) 0.4392(4) 0.7900(3) 0.0382(9) Uani d 1 . .
    H H13 1.5615 0.3834 0.7621 0.046 Uiso calc 1 . .
    C C14 1.5315(5) 0.5442(4) 0.8220(4) 0.0398(9) Uani d 1 . .
    H H14 1.6438 0.5576 0.8156 0.048 Uiso calc 1 . .
    C C15 0.8067(4) 0.9252(3) 1.0883(3) 0.0220(7) Uani d 1 . .
    C C16 1.0965(4) 0.7345(3) 1.2291(3) 0.0249(7) Uani d 1 . .
    O O3W 0.5321(5) 0.3184(4) 0.5099(3) 0.0592(9) Uani d 1 . .
    H H3WA 0.441(4) 0.361(4) 0.496(4) 0.063(16) Uiso d 1 . .
    H H3WB 0.605(5) 0.376(4) 0.496(5) 0.064(17) Uiso d 1 . .
    O O4W 0.2287(4) 0.4854(4) 0.5048(3) 0.0541(8) Uani d 1 . .
    H H4WA 0.156(5) 0.450(5) 0.561(4) 0.09(2) Uiso d 1 . .
    H H4WB 0.177(6) 0.528(5) 0.443(4) 0.09(2) Uiso d 1 . .
loop_
    _atom_site_aniso_label
    _atom_site_aniso_U_11
    _atom_site_aniso_U_22
    _atom_site_aniso_U_33
    _atom_site_aniso_U_12
    _atom_site_aniso_U_13
    _atom_site_aniso_U_23
    Mn1 0.0229(3) 0.0281(3) 0.0212(3) 0.0047(2) -0.00536(19) -0.0092(2)
    N1 0.0206(13) 0.0254(14) 0.0170(13) 0.0020(11) -0.0013(10) -0.0094(11)
    N2 0.0227(14) 0.0255(14) 0.0241(14) 0.0032(11) -0.0052(11) -0.0108(12)
    N3 0.0327(16) 0.0421(18) 0.0229(15) 0.0071(13) -0.0094(12) -0.0164(13)
    N4 0.0252(15) 0.0384(17) 0.0387(17) 0.0029(13) -0.0029(13) -0.0216(14)
    O1 0.0291(12) 0.0296(12) 0.0214(12) 0.0084(10) -0.0043(10) -0.0110(10)
    O2 0.0309(13) 0.0458(15) 0.0210(12) 0.0088(11) -0.0020(10) -0.0164(11)
    O3 0.0360(14) 0.0363(14) 0.0222(12) -0.0046(11) -0.0076(10) -0.0117(10)
    O4 0.0466(16) 0.0360(15) 0.0234(13) -0.0105(12) -0.0068(11) -0.0020(11)
    O1W 0.0290(14) 0.0340(15) 0.0490(17) -0.0058(12) 0.0061(12) -0.0218(13)
    O2W 0.0254(15) 0.0521(19) 0.0360(16) 0.0046(13) -0.0067(12) 0.0031(14)
    C1 0.0225(16) 0.0194(16) 0.0172(15) -0.0022(13) 0.0000(12) -0.0054(12)
    C2 0.0200(16) 0.0236(16) 0.0206(16) -0.0034(13) -0.0028(13) -0.0083(13)
    C3 0.0216(16) 0.0218(16) 0.0220(16) -0.0013(13) -0.0027(13) -0.0082(13)
    C4 0.0243(17) 0.0245(17) 0.0190(16) 0.0026(13) -0.0032(13) -0.0096(13)
    C5 0.0330(19) 0.0270(17) 0.0169(16) 0.0049(14) -0.0045(14) -0.0101(14)
    C6 0.040(2) 0.041(2) 0.0242(18) 0.0142(17) -0.0039(15) -0.0133(16)
    C7 0.071(3) 0.044(2) 0.0187(18) 0.012(2) 0.0017(18) -0.0150(17)
    C8 0.071(3) 0.051(3) 0.0219(19) 0.011(2) -0.0142(19) -0.0184(18)
    C9 0.046(2) 0.054(3) 0.031(2) 0.0112(19) -0.0190(18) -0.0183(19)
    C10 0.0229(16) 0.0230(16) 0.0201(16) 0.0048(13) -0.0050(13) -0.0078(13)
    C11 0.0291(18) 0.0278(19) 0.038(2) -0.0011(15) -0.0004(15) -0.0122(16)
    C12 0.049(2) 0.0256(19) 0.036(2) 0.0006(17) -0.0038(17) -0.0142(16)
    C13 0.041(2) 0.039(2) 0.038(2) 0.0157(17) -0.0044(17) -0.0209(18)
    C14 0.0249(19) 0.051(2) 0.051(2) 0.0086(17) -0.0060(17) -0.029(2)
    C15 0.0206(16) 0.0254(17) 0.0229(17) -0.0040(13) -0.0004(13) -0.0113(14)
    C16 0.0221(17) 0.0307(19) 0.0223(17) 0.0063(14) -0.0058(13) -0.0100(15)
    O3W 0.052(2) 0.050(2) 0.062(2) 0.0047(18) -0.0119(17) 0.0001(16)
    O4W 0.0378(17) 0.066(2) 0.0458(19) 0.0026(15) -0.0105(15) 0.0000(16)
_geom_special_details
;
 All esds (except the esd in the dihedral angle between two l.s. planes)
 are estimated using the full covariance matrix.  The cell esds are taken
 into account individually in the estimation of esds in distances, angles
 and torsion angles; correlations between esds in cell parameters are only
 used when they are defined by crystal symmetry.  An approximate (isotropic)
 treatment of cell esds is used for estimating esds involving l.s. planes.
;
loop_
    _geom_bond_atom_site_label_1
    _geom_bond_atom_site_label_2
    _geom_bond_site_symmetry_2
    _geom_bond_distance
    _geom_bond_publ_flag
    Mn1 O3 2_777 2.139(2) y
    Mn1 O1W . 2.141(3) y
    Mn1 O2W . 2.148(3) y
    Mn1 O1 . 2.228(2) y
    Mn1 N1 . 2.242(3) y
    Mn1 N3 . 2.311(3) y
    N1 C1 . 1.333(4) ?
    N1 C4 . 1.335(4) ?
    N2 C2 . 1.337(4) ?
    N2 C3 . 1.342(4) ?
    N3 C9 . 1.345(4) ?
    N3 C5 . 1.346(4) ?
    N4 C10 . 1.339(4) ?
    N4 C14 . 1.341(4) ?
    O1 C15 . 1.257(4) y
    O2 C15 . 1.243(4) y
    O3 C16 . 1.254(4) y
    O3 Mn1 2_777 2.139(2) ?
    O4 C16 . 1.239(4) y
    O1W H1WA . 0.831(19) ?
    O1W H1WB . 0.839(19) ?
    O2W H2WA . 0.841(19) ?
    O2W H2WB . 0.833(19) ?
    C1 C2 . 1.397(4) ?
    C1 C15 . 1.524(4) ?
    C2 C16 . 1.524(4) ?
    C3 C4 . 1.410(4) ?
    C3 C10 . 1.496(4) ?
    C4 C5 . 1.502(4) ?
    C5 C6 . 1.386(5) ?
    C6 C7 . 1.383(5) ?
    C6 H6 . 0.9300 ?
    C7 C8 . 1.372(6) ?
    C7 H7 . 0.9300 ?
    C8 C9 . 1.379(6) ?
    C8 H8 . 0.9300 ?
    C9 H9 . 0.9300 ?
    C10 C11 . 1.380(5) ?
    C11 C12 . 1.385(5) ?
    C11 H11 . 0.9300 ?
    C12 C13 . 1.376(5) ?
    C12 H12 . 0.9300 ?
    C13 C14 . 1.367(5) ?
    C13 H13 . 0.9300 ?
    C14 H14 . 0.9300 ?
    O3W H3WA . 0.834(19) ?
    O3W H3WB . 0.851(19) ?
    O4W H4WA . 0.84(2) ?
    O4W H4WB . 0.84(2) ?
loop_
    _geom_angle_atom_site_label_1
    _geom_angle_atom_site_label_2
    _geom_angle_atom_site_label_3
    _geom_angle_site_symmetry_1
    _geom_angle_site_symmetry_3
    _geom_angle
    _geom_angle_publ_flag
    O3 Mn1 O1W 2_777 . 162.15(10) y
    O3 Mn1 O2W 2_777 . 85.00(11) y
    O1W Mn1 O2W . . 86.92(12) y
    O3 Mn1 O1 2_777 . 89.80(9) y
    O1W Mn1 O1 . . 81.62(10) y
    O2W Mn1 O1 . . 124.11(10) y
    O3 Mn1 N1 2_777 . 99.80(10) y
    O1W Mn1 N1 . . 92.39(11) y
    O2W Mn1 N1 . . 163.62(11) y
    O1 Mn1 N1 . . 71.84(8) y
    O3 Mn1 N3 2_777 . 100.80(10) y
    O1W Mn1 N3 . . 95.57(11) y
    O2W Mn1 N3 . . 93.71(11) y
    O1 Mn1 N3 . . 141.63(9) y
    N1 Mn1 N3 . . 70.05(9) y
    C1 N1 C4 . . 121.1(3) ?
    C1 N1 Mn1 . . 117.1(2) ?
    C4 N1 Mn1 . . 121.5(2) ?
    C2 N2 C3 . . 119.7(3) ?
    C9 N3 C5 . . 118.5(3) ?
    C9 N3 Mn1 . . 122.3(2) ?
    C5 N3 Mn1 . . 117.1(2) ?
    C10 N4 C14 . . 117.2(3) ?
    C15 O1 Mn1 . . 119.75(19) ?
    C16 O3 Mn1 . 2_777 145.3(2) ?
    Mn1 O1W H1WA . . 108(3) ?
    Mn1 O1W H1WB . . 132(3) ?
    H1WA O1W H1WB . . 105(4) ?
    Mn1 O2W H2WA . . 118(3) ?
    Mn1 O2W H2WB . . 121(3) ?
    H2WA O2W H2WB . . 104(4) ?
    N1 C1 C2 . . 119.7(3) ?
    N1 C1 C15 . . 114.6(3) ?
    C2 C1 C15 . . 125.7(3) ?
    N2 C2 C1 . . 120.2(3) ?
    N2 C2 C16 . . 114.9(3) ?
    C1 C2 C16 . . 124.9(3) ?
    N2 C3 C4 . . 120.3(3) ?
    N2 C3 C10 . . 114.7(3) ?
    C4 C3 C10 . . 124.9(3) ?
    N1 C4 C3 . . 118.8(3) ?
    N1 C4 C5 . . 113.8(3) ?
    C3 C4 C5 . . 127.3(3) ?
    N3 C5 C6 . . 121.5(3) ?
    N3 C5 C4 . . 114.0(3) ?
    C6 C5 C4 . . 124.5(3) ?
    C7 C6 C5 . . 118.9(3) ?
    C7 C6 H6 . . 120.5 ?
    C5 C6 H6 . . 120.5 ?
    C8 C7 C6 . . 119.7(3) ?
    C8 C7 H7 . . 120.1 ?
    C6 C7 H7 . . 120.1 ?
    C7 C8 C9 . . 118.3(3) ?
    C7 C8 H8 . . 120.8 ?
    C9 C8 H8 . . 120.8 ?
    N3 C9 C8 . . 122.8(4) ?
    N3 C9 H9 . . 118.6 ?
    C8 C9 H9 . . 118.6 ?
    N4 C10 C11 . . 122.8(3) ?
    N4 C10 C3 . . 116.1(3) ?
    C11 C10 C3 . . 121.1(3) ?
    C10 C11 C12 . . 118.7(3) ?
    C10 C11 H11 . . 120.7 ?
    C12 C11 H11 . . 120.7 ?
    C13 C12 C11 . . 119.0(3) ?
    C13 C12 H12 . . 120.5 ?
    C11 C12 H12 . . 120.5 ?
    C14 C13 C12 . . 118.6(3) ?
    C14 C13 H13 . . 120.7 ?
    C12 C13 H13 . . 120.7 ?
    N4 C14 C13 . . 123.7(4) ?
    N4 C14 H14 . . 118.1 ?
    C13 C14 H14 . . 118.1 ?
    O2 C15 O1 . . 127.1(3) ?
    O2 C15 C1 . . 117.5(3) ?
    O1 C15 C1 . . 115.4(3) ?
    O4 C16 O3 . . 126.5(3) ?
    O4 C16 C2 . . 116.0(3) ?
    O3 C16 C2 . . 117.2(3) ?
    H3WA O3W H3WB . . 108(5) ?
    H4WA O4W H4WB . . 106(5) ?
loop_
    _geom_torsion_atom_site_label_1
    _geom_torsion_atom_site_label_2
    _geom_torsion_atom_site_label_3
    _geom_torsion_atom_site_label_4
    _geom_torsion_site_symmetry_1
    _geom_torsion_site_symmetry_2
    _geom_torsion_site_symmetry_3
    _geom_torsion_site_symmetry_4
    _geom_torsion
    _geom_torsion_publ_flag
    C4 N1 C1 C2 . . . . 2.5(5) ?
    Mn1 N1 C1 C2 . . . . 176.7(2) ?
    C4 N1 C1 C15 . . . . -176.9(3) ?
    Mn1 N1 C1 C15 . . . . -2.7(3) ?
    C3 N2 C2 C1 . . . . 1.2(5) ?
    C3 N2 C2 C16 . . . . 179.1(3) ?
    N1 C1 C2 N2 . . . . -3.5(5) ?
    C15 C1 C2 N2 . . . . 175.8(3) ?
    N1 C1 C2 C16 . . . . 178.9(3) ?
    C15 C1 C2 C16 . . . . -1.8(5) ?
    C2 N2 C3 C4 . . . . 1.9(5) ?
    C2 N2 C3 C10 . . . . -176.2(3) ?
    C1 N1 C4 C3 . . . . 0.6(5) ?
    Mn1 N1 C4 C3 . . . . -173.3(2) ?
    C1 N1 C4 C5 . . . . 177.8(3) ?
    Mn1 N1 C4 C5 . . . . 3.9(4) ?
    N2 C3 C4 N1 . . . . -2.8(5) ?
    C10 C3 C4 N1 . . . . 175.0(3) ?
    N2 C3 C4 C5 . . . . -179.7(3) ?
    C10 C3 C4 C5 . . . . -1.8(5) ?
    C9 N3 C5 C6 . . . . 4.9(5) ?
    Mn1 N3 C5 C6 . . . . -158.9(3) ?
    C9 N3 C5 C4 . . . . -174.5(3) ?
    Mn1 N3 C5 C4 . . . . 21.7(4) ?
    N1 C4 C5 N3 . . . . -16.8(4) ?
    C3 C4 C5 N3 . . . . 160.2(3) ?
    N1 C4 C5 C6 . . . . 163.8(3) ?
    C3 C4 C5 C6 . . . . -19.2(6) ?
    N3 C5 C6 C7 . . . . -4.6(6) ?
    C4 C5 C6 C7 . . . . 174.8(3) ?
    C5 C6 C7 C8 . . . . 0.4(6) ?
    C6 C7 C8 C9 . . . . 3.2(6) ?
    C5 N3 C9 C8 . . . . -1.1(6) ?
    Mn1 N3 C9 C8 . . . . 161.9(3) ?
    C7 C8 C9 N3 . . . . -2.9(7) ?
    C14 N4 C10 C11 . . . . -1.2(5) ?
    C14 N4 C10 C3 . . . . 177.5(3) ?
    N2 C3 C10 N4 . . . . -65.6(4) ?
    C4 C3 C10 N4 . . . . 116.5(4) ?
    N2 C3 C10 C11 . . . . 113.1(3) ?
    C4 C3 C10 C11 . . . . -64.8(5) ?
    N4 C10 C11 C12 . . . . 1.0(5) ?
    C3 C10 C11 C12 . . . . -177.6(3) ?
    C10 C11 C12 C13 . . . . -0.4(5) ?
    C11 C12 C13 C14 . . . . 0.2(6) ?
    C10 N4 C14 C13 . . . . 0.9(6) ?
    C12 C13 C14 N4 . . . . -0.4(6) ?
    Mn1 O1 C15 O2 . . . . -166.2(3) ?
    Mn1 O1 C15 C1 . . . . 12.6(4) ?
    N1 C1 C15 O2 . . . . 172.6(3) ?
    C2 C1 C15 O2 . . . . -6.7(5) ?
    N1 C1 C15 O1 . . . . -6.3(4) ?
    C2 C1 C15 O1 . . . . 174.3(3) ?
    Mn1 O3 C16 O4 2_777 . . . -176.0(3) ?
    Mn1 O3 C16 C2 2_777 . . . 9.6(5) ?
    N2 C2 C16 O4 . . . . -77.6(4) ?
    C1 C2 C16 O4 . . . . 100.2(4) ?
    N2 C2 C16 O3 . . . . 97.5(4) ?
    C1 C2 C16 O3 . . . . -84.8(4) ?
loop_
    _geom_hbond_atom_site_label_D
    _geom_hbond_atom_site_label_H
    _geom_hbond_atom_site_label_A
    _geom_hbond_site_symmetry_A
    _geom_hbond_distance_DH
    _geom_hbond_distance_HA
    _geom_hbond_distance_DA
    _geom_hbond_angle_DHA
    O1W H1WA O1 2_677 0.831(19) 1.89(2) 2.710(4) 168(4)
    O1W H1WB N4 1_455 0.839(19) 1.91(2) 2.750(4) 179(5)
    O2W H2WA O2 2_677 0.841(19) 1.91(2) 2.743(4) 170(5)
    O2W H2WB O3W 1_565 0.833(19) 1.92(3) 2.710(4) 159(4)
    O3W H3WA O4W . 0.834(19) 2.08(2) 2.888(5) 163(5)
    O3W H3WB O4W 2_666 0.851(19) 2.07(2) 2.906(5) 169(5)
    O4W H4WA O4 2_667 0.84(2) 2.16(2) 3.000(4) 175(6)
    O4W H4WB O4 1_454 0.84(2) 1.95(2) 2.793(4) 176(6)
    C7 H7 O3 1_554 0.93 2.40 3.216(5) 147
    C8 H8 O2 1_554 0.93 2.54 3.452(4) 167
_shelx_hkl_file
;
  -9  -4   1  187.47   14.24   0
  -9  -3   2  100.38   10.28   0
  -9  -3   1   75.93    9.18   0
  -9  -2   1    0.00    4.63   0
  -9  -2   2   36.56    7.63   0
  -9  -2   3    6.60    5.36   0
  -9  -1   3   59.07    8.25   0
  -9  -1   2   -2.35    4.69   0
  -9  -1   1   11.43    6.17   0
  -9   0   1  130.86   11.56   0
  -9   0   2   10.12    6.77   0
  -9   0   3   12.04    6.02   0
  -9   1   3   47.51    7.73   0
  -9   1   2   28.20    6.89   0
  -9   1   1  116.05   11.99   0
  -9   1   0  136.98   12.25   0
  -9   2   0  102.20   11.23   0
  -9   2   1   26.69    7.22   0
  -9   2   2   90.89    9.65   0
  -9   2   3   40.83    7.43   0
  -9   3   2   -2.46    4.43   0
  -9   3   1   92.39   11.02   0
  -9   3   0  263.47   16.24   0
  -8   6   1   18.95    6.26   0
  -8   6   2   75.89    8.58   0
  -8   5   4  163.46   12.64   0
  -8   5   3   33.06    7.09   0
  -8   5   2    1.55    4.97   0
  -8   5   1  134.48   11.36   0
  -8   5   0  -13.20    4.81   0
  -8   4   0   20.48    6.44   0
  -8   4   1   50.25    7.82   0
  -8   4   2    4.79    5.30   0
  -8   4   3    8.48    5.40   0
  -8   4   4   20.82    6.55   0
  -8   4   5  164.57   12.78   0
  -8   3   6   18.71    5.86   0
  -8   3   5  124.92   11.56   0
  -8   3   4   15.65    5.44   0
  -8   3   3  111.17    9.96   0
  -8   3   2  158.07   11.85   0
  -8   3   1   77.34    8.92   0
  -8   3   0   60.06    8.55   0
  -8   2   0    3.74    4.80   0
  -8   2   1   86.65    8.46   0
  -8   2   2  111.39   10.11   0
  -8   2   3  117.30   10.54   0
  -8   2   4   17.41    6.12   0
  -8   2   5  150.87   12.57   0
  -8   2   6   10.43    5.70   0
  -8   1   6    4.80    5.36   0
  -8   1   5  155.12   12.26   0
  -8   1   4   57.94    7.86   0
  -8   1   3   32.03    6.36   0
  -8   1   2   12.13    4.96   0
  -8   1   1  109.52    9.38   0
  -8   1   0  245.24   13.75   0
  -8   0   1   41.58    6.94   0
  -8   0   2   -2.00    4.59   0
  -8   0   3    6.07    4.97   0
  -8   0   4   30.97    6.79   0
  -8   0   5  111.79   10.57   0
  -8   0   6    0.81    5.32   0
  -8  -1   6    0.00    4.76   0
  -8  -1   5  100.49   10.28   0
  -8  -1   4   90.74    9.59   0
  -8  -1   3    8.72    4.40   0
  -8  -1   2  214.61   13.48   0
  -8  -1   1  188.77   12.04   0
  -8  -2   1   54.88    7.88   0
  -8  -2   2  513.98   20.26   0
  -8  -2   3   -3.93    4.14   0
  -8  -2   4   84.84    9.61   0
  -8  -2   5   34.96    8.10   0
  -8  -3   5   14.84    5.69   0
  -8  -3   4   48.26    7.63   0
  -8  -3   3    8.50    5.32   0
  -8  -3   2  130.12   10.47   0
  -8  -3   1   29.20    6.48   0
  -8  -4   1    3.41    5.33   0
  -8  -4   2  175.82   13.30   0
  -8  -4   3  314.75   17.71   0
  -8  -4   4    5.70    5.54   0
  -8  -5   3   10.61    5.47   0
  -8  -5   2   42.07    8.10   0
  -8  -5   1   -9.29    4.57   0
  -8  -6   1   28.64    7.08   0
  -8  -6   2    7.45    5.71   0
  -7  -8   1   15.60    5.34   0
  -7  -7   1   13.46    5.22   0
  -7  -7   2    5.54    5.30   0
  -7  -6   4   13.08    6.05   0
  -7  -6   3   18.51    6.02   0
  -7  -6   2    6.59    5.56   0
  -7  -6   1  282.13   15.47   0
  -7  -5   1  264.15   14.22   0
  -7  -5   2   28.30    6.21   0
  -7  -5   3   50.61    8.12   0
  -7  -5   4   56.44    8.16   0
  -7  -5   5    0.81    4.96   0
  -7  -4   6  132.91   11.65   0
  -7  -4   5   35.96    6.50   0
  -7  -4   4   19.92    5.45   0
  -7  -4   3   15.73    5.33   0
  -7  -4   2   26.00    6.02   0
  -7  -4   1  109.76    9.26   0
  -7  -3   1  142.20   10.08   0
  -7  -3   2   12.52    4.98   0
  -7  -3   3   46.13    6.65   0
  -7  -3   4   40.61    6.38   0
  -7  -3   5    3.19    4.93   0
  -7  -3   6   70.06    8.87   0
  -7  -2   7  109.94   11.48   0
  -7  -2   6   79.71    9.46   0
  -7  -2   5   67.62    8.47   0
  -7  -2   4   54.31    8.00   0
  -7  -2   3  355.87   16.44   0
  -7  -2   2   45.90    6.36   0
  -7  -2   1   90.42    8.65   0
  -7  -1   1  137.38    9.62   0
  -7  -1   2   -2.22    3.81   0
  -7  -1   3  308.89   14.67   0
  -7  -1   4   42.44    6.94   0
  -7  -1   5   21.78    5.65   0
  -7  -1   6  189.47   13.33   0
  -7  -1   7   29.47    7.29   0
  -7   0   8    4.08    6.45   0
  -7   0   7  110.57   10.91   0
  -7   0   6   70.46    8.46   0
  -7   0   5   41.18    6.59   0
  -7   0   4    9.05    5.52   0
  -7   0   3   76.49    8.06   0
  -7   0   2   82.90    7.95   0
  -7   0   1  327.13   14.44   0
  -7   1   0  126.96    9.52   0
  -7   1   1   -0.55    3.88   0
  -7   1   2  410.05   16.30   0
  -7   1   3  238.78   13.27   0
  -7   1   4   20.47    5.69   0
  -7   1   5  176.13   12.44   0
  -7   1   6  245.69   14.94   0
  -7   1   7   -2.09    4.49   0
  -7   1   8   19.32    7.57   0
  -7   2   8   76.99    9.94   0
  -7   2   7   11.89    5.08   0
  -7   2   6    6.23    4.41   0
  -7   2   5   -0.99    4.49   0
  -7   2   4  120.88    9.52   0
  -7   2   3   10.08    5.22   0
  -7   2   2   33.14    5.93   0
  -7   2   1   77.53    8.15   0
  -7   2   0  170.49   10.93   0
  -7   3   0 1099.19   26.75   0
  -7   3   1  238.76   13.34   0
  -7   3   2   15.10    5.13   0
  -7   3   3  249.81   13.70   0
  -7   3   4   99.70    9.20   0
  -7   3   5  146.90   10.98   0
  -7   3   6  165.81   12.38   0
  -7   3   7   -3.03    4.39   0
  -7   3   8   27.48    7.35   0
  -7   4   8   11.52    5.43   0
  -7   4   7   10.83    5.80   0
  -7   4   6  132.46   11.34   0
  -7   4   5  131.71   10.87   0
  -7   4   4   21.28    5.82   0
  -7   4   3   75.25    8.24   0
  -7   4   2   38.39    6.36   0
  -7   4   1    9.01    5.17   0
  -7   4   0   42.33    7.33   0
  -7   5   0  640.85   22.36   0
  -7   5   1   49.13    7.47   0
  -7   5   2  137.89   11.02   0
  -7   5   3  438.53   18.39   0
  -7   5   4   -0.70    4.79   0
  -7   5   5  102.05   10.06   0
  -7   5   6  145.36   12.33   0
  -7   5   7    0.00    4.80   0
  -7   6   6  174.94   13.10   0
  -7   6   5  233.18   14.62   0
  -7   6   4   10.02    5.76   0
  -7   6   3  112.82   10.70   0
  -7   6   2   12.18    4.93   0
  -7   6   1   73.21    8.63   0
  -7   6   0  201.28   13.25   0
  -7   7   0   54.03    8.98   0
  -7   7   1    1.57    5.18   0
  -7   7   2   -3.13    5.01   0
  -7   7   3    3.94    4.72   0
  -7   7   4   13.59    5.76   0
  -7   7   5   11.47    5.65   0
  -6   9   3   48.95    8.80   0
  -6   9   2    9.14    5.57   0
  -6   8   0  373.77   18.61   0
  -6   8   1  176.89   12.89   0
  -6   8   2    4.46    4.62   0
  -6   8   3  270.69   15.32   0
  -6   8   4   68.27    8.74   0
  -6   8   5   -6.27    5.33   0
  -6   8   6   39.51    7.50   0
  -6   7   8   20.63    6.19   0
  -6   7   7   42.38    8.24   0
  -6   7   6    1.43    4.28   0
  -6   7   5   30.10    6.60   0
  -6   7   4   73.48    9.18   0
  -6   7   3   86.18    8.69   0
  -6   7   2    6.15    4.35   0
  -6   7   1  181.13   12.63   0
  -6   7   0   65.17    8.24   0
  -6   6   0   68.00    7.70   0
  -6   6   1   33.26    6.34   0
  -6   6   2  169.02   11.71   0
  -6   6   3    7.23    4.67   0
  -6   6   4  126.96   10.60   0
  -6   6   5    7.37    5.21   0
  -6   6   6  105.09    9.73   0
  -6   6   7   55.69    8.38   0
  -6   6   8   -3.14    5.65   0
  -6   5   9   -5.64    6.13   0
  -6   5   8   10.54    4.29   0
  -6   5   7   57.60    7.92   0
  -6   5   6   69.44    7.88   0
  -6   5   5   14.81    5.02   0
  -6   5   4  464.92   17.72   0
  -6   5   3   31.10    6.41   0
  -6   5   2  254.52   13.25   0
  -6   5   1  159.92   10.87   0
  -6   5   0   99.19    9.04   0
  -6   4   0   95.67    8.38   0
  -6   4   1   64.54    7.69   0
  -6   4   2   23.89    5.32   0
  -6   4   3   27.68    5.56   0
  -6   4   4  327.83   15.21   0
  -6   4   5  102.67    9.48   0
  -6   4   6    9.58    5.05   0
  -6   4   7   48.36    7.49   0
  -6   4   8    1.02    5.33   0
  -6   4   9   24.37    6.45   0
  -6   3   9   -3.87    4.57   0
  -6   3   8   55.85    8.23   0
  -6   3   7  176.00   12.42   0
  -6   3   6  105.88    9.29   0
  -6   3   5    7.03    4.59   0
  -6   3   4   98.52    9.14   0
  -6   3   3  221.32   11.54   0
  -6   3   2  818.30   21.67   0
  -6   3   1   36.67    6.29   0
  -6   3   0   -0.65    3.92   0
  -6   2   0   13.99    4.46   0
  -6   2   1  335.52   13.65   0
  -6   2   2  982.11   23.05   0
  -6   2   3  108.56    8.47   0
  -6   2   4  133.99    9.40   0
  -6   2   5  709.56   21.06   0
  -6   2   6    8.16    4.38   0
  -6   2   7  248.14   14.11   0
  -6   2   8  434.51   18.77   0
  -6   2   9   91.16    9.89   0
  -6   1   9  120.75   10.83   0
  -6   1   8   -3.50    4.93   0
  -6   1   7   29.01    6.71   0
  -6   1   6   -9.29    4.25   0
  -6   1   5   -2.20    4.06   0
  -6   1   4   49.14    6.53   0
  -6   1   3   59.67    6.56   0
  -6   1   2  355.04   14.16   0
  -6   1   1  614.72   17.75   0
  -6   1   0   33.36    5.64   0
  -6   0   1  300.14   12.60   0
  -6   0   2  983.95   22.42   0
  -6   0   3   27.23    5.42   0
  -6   0   4  647.19   19.63   0
  -6   0   5  141.03   10.01   0
  -6   0   6   29.09    5.97   0
  -6   0   7  193.13   12.50   0
  -6   0   8  173.31   12.01   0
  -6   0   9   -3.18    4.69   0
  -6  -1   9   26.21    6.63   0
  -6  -1   8    3.68    4.73   0
  -6  -1   7   15.34    5.43   0
  -6  -1   6    6.26    4.11   0
  -6  -1   5   -7.87    4.14   0
  -6  -1   4   56.83    6.60   0
  -6  -1   3   14.12    4.51   0
  -6  -1   2  552.73   17.32   0
  -6  -1   1  612.15   17.65   0
  -6  -2   1  252.58   11.80   0
  -6  -2   2   74.23    7.32   0
  -6  -2   3   32.82    5.36   0
  -6  -2   4   13.50    5.01   0
  -6  -2   5   47.53    6.62   0
  -6  -2   6   -1.38    5.20   0
  -6  -2   7   35.10    7.59   0
  -6  -2   8   18.74    6.25   0
  -6  -3   8    8.20    5.25   0
  -6  -3   7   59.38    7.84   0
  -6  -3   6   10.68    5.27   0
  -6  -3   5   78.69    8.32   0
  -6  -3   4  307.21   14.65   0
  -6  -3   3   45.82    6.31   0
  -6  -3   2   17.24    4.32   0
  -6  -3   1  298.28   13.03   0
  -6  -4   1  102.43    8.40   0
  -6  -4   2   30.50    5.67   0
  -6  -4   3   11.51    5.26   0
  -6  -4   4    4.93    5.12   0
  -6  -4   5  204.42   12.95   0
  -6  -4   6   41.72    7.59   0
  -6  -4   7   32.79    6.64   0
  -6  -5   6    2.37    4.42   0
  -6  -5   5  169.75   12.58   0
  -6  -5   4   64.73    7.69   0
  -6  -5   3   82.74    8.91   0
  -6  -5   2   48.55    6.95   0
  -6  -5   1   -0.91    3.76   0
  -6  -6   1   89.83    8.86   0
  -6  -6   2  144.66   11.21   0
  -6  -6   3   24.04    6.43   0
  -6  -6   4   93.63    9.95   0
  -6  -6   5   35.57    8.06   0
  -6  -7   4    8.02    5.21   0
  -6  -7   3    9.87    5.43   0
  -6  -7   2   33.76    7.12   0
  -6  -7   1    6.44    4.88   0
  -6  -8   1  134.02   11.24   0
  -6  -8   2   71.09   10.00   0
  -6  -8   3  -10.72    5.94   0
  -6  -9   1   15.57    5.24   0
  -5  -9   1    7.37    5.56   0
  -5  -9   2   13.44    6.01   0
  -5  -8   4   -7.25    4.83   0
  -5  -8   3   -0.76    4.23   0
  -5  -8   2    7.05    4.56   0
  -5  -8   1  195.96   12.37   0
  -5  -7   1  550.91   19.44   0
  -5  -7   2  102.66    9.43   0
  -5  -7   3  263.61   14.82   0
  -5  -7   4    4.09    4.09   0
  -5  -7   5   15.73    6.21   0
  -5  -6   6  119.03   10.89   0
  -5  -6   5  168.02   12.21   0
  -5  -6   4    2.39    4.39   0
  -5  -6   3   92.17    9.09   0
  -5  -6   2   24.91    5.04   0
  -5  -6   1   14.72    4.76   0
  -5  -5   1   -3.12    3.81   0
  -5  -5   2   24.04    4.99   0
  -5  -5   3  108.53    8.94   0
  -5  -5   4   59.70    7.58   0
  -5  -5   5  104.62    8.88   0
  -5  -5   6  196.18   13.60   0
  -5  -5   7    0.78    5.07   0
  -5  -4   8   31.76    6.67   0
  -5  -4   7   42.77    6.96   0
  -5  -4   6  120.53   10.27   0
  -5  -4   5  289.20   14.25   0
  -5  -4   4   54.03    6.74   0
  -5  -4   3   89.00    8.08   0
  -5  -4   2   64.66    6.42   0
  -5  -4   1  172.67    9.74   0
  -5  -3   1    3.53    3.16   0
  -5  -3   2   94.50    7.42   0
  -5  -3   3  170.09   10.07   0
  -5  -3   4   21.66    4.38   0
  -5  -3   5  207.24   12.22   0
  -5  -3   6  207.38   12.53   0
  -5  -3   7   12.81    4.88   0
  -5  -3   8   40.30    7.23   0
  -5  -3   9   93.32    9.99   0
  -5  -2   9  166.01   12.49   0
  -5  -2   8  386.67   18.03   0
  -5  -2   7    0.58    4.54   0
  -5  -2   6  218.40   12.43   0
  -5  -2   5  202.02   11.63   0
  -5  -2   4    5.70    3.82   0
  -5  -2   3    0.58    4.09   0
  -5  -2   2   -1.12    3.02   0
  -5  -2   1  513.85   14.97   0
  -5  -1   1  282.97   10.78   0
  -5  -1   2    0.71    3.32   0
  -5  -1   3    4.45    3.31   0
  -5  -1   4   57.09    6.08   0
  -5  -1   5  211.02   11.13   0
  -5  -1   6  241.32   12.51   0
  -5  -1   7   10.12    4.70   0
  -5  -1   8  113.67    9.89   0
  -5  -1   9  186.94   12.98   0
  -5  -1  10   35.97    8.34   0
  -5   0  10  164.31   13.67   0
  -5   0   9  207.11   13.40   0
  -5   0   8    2.01    3.96   0
  -5   0   7   11.49    4.66   0
  -5   0   6  236.63   12.05   0
  -5   0   5  154.18    9.66   0
  -5   0   4   40.83    5.59   0
  -5   0   3  168.31    9.22   0
  -5   0   2   52.31    5.93   0
  -5   0   1   21.73    4.21   0
  -5   1   0  681.33   16.43   0
  -5   1   1   29.62    4.55   0
  -5   1   2  295.16   11.21   0
  -5   1   3  884.48   20.58   0
  -5   1   4   37.96    5.33   0
  -5   1   5    3.52    3.86   0
  -5   1   6  635.22   19.33   0
  -5   1   7  301.79   14.40   0
  -5   1   8   16.79    5.22   0
  -5   1   9   31.45    7.01   0
  -5   1  10   56.31    7.95   0
  -5   2  10   17.90    5.41   0
  -5   2   9  112.31   10.12   0
  -5   2   8   58.35    7.26   0
  -5   2   7   27.95    5.47   0
  -5   2   6   75.98    7.91   0
  -5   2   5  499.86   16.52   0
  -5   2   4  504.62   16.01   0
  -5   2   3    6.90    3.47   0
  -5   2   2  956.04   20.57   0
  -5   2   1   20.35    4.48   0
  -5   2   0  101.14    7.18   0
  -5   3   0  841.53   19.61   0
  -5   3   1   16.80    4.33   0
  -5   3   2  883.09   20.75   0
  -5   3   3   16.34    4.48   0
  -5   3   4  245.17   11.60   0
  -5   3   5  109.87    8.09   0
  -5   3   6  337.42   14.21   0
  -5   3   7   63.05    7.94   0
  -5   3   8    4.45    4.77   0
  -5   3   9   61.81    8.83   0
  -5   3  10   11.87    6.09   0
  -5   3  11   18.33    6.42   0
  -5   4  10   16.15    5.54   0
  -5   4   9    0.21    4.38   0
  -5   4   8  141.06   10.86   0
  -5   4   7   42.28    6.31   0
  -5   4   6   24.84    5.69   0
  -5   4   5  626.63   18.92   0
  -5   4   4  177.51   10.28   0
  -5   4   3   63.98    7.01   0
  -5   4   2 1255.02   25.32   0
  -5   4   1   -7.54    3.70   0
  -5   4   0  664.70   18.46   0
  -5   5   0  586.09   18.20   0
  -5   5   1  486.37   16.66   0
  -5   5   2   58.91    7.70   0
  -5   5   3   31.55    5.74   0
  -5   5   4   30.91    5.67   0
  -5   5   5  705.46   21.15   0
  -5   5   6   -2.29    4.82   0
  -5   5   7  332.76   15.42   0
  -5   5   8  452.30   18.71   0
  -5   5   9  -10.39    4.21   0
  -5   5  10   92.80    9.91   0
  -5   6  10  109.68   10.97   0
  -5   6   9    1.66    5.06   0
  -5   6   8   66.27    8.04   0
  -5   6   7   10.98    4.37   0
  -5   6   6   63.16    7.63   0
  -5   6   5  197.99   11.99   0
  -5   6   4   10.40    5.52   0
  -5   6   3  130.07    9.64   0
  -5   6   2   80.92    8.48   0
  -5   6   1  114.44    9.33   0
  -5   6   0  470.83   17.44   0
  -5   7   0  113.78    9.93   0
  -5   7   1   29.93    6.66   0
  -5   7   2  124.45   10.42   0
  -5   7   3  700.49   21.83   0
  -5   7   4  118.64   10.04   0
  -5   7   5  276.61   14.86   0
  -5   7   6  146.55   11.09   0
  -5   7   7   14.88    5.22   0
  -5   7   8    4.03    5.29   0
  -5   7   9    3.17    5.55   0
  -5   8   8   24.65    6.68   0
  -5   8   7    5.00    4.70   0
  -5   8   6   74.94    9.10   0
  -5   8   5  109.93    9.51   0
  -5   8   4   31.70    6.89   0
  -5   8   3   70.81    8.92   0
  -5   8   2   96.57    9.79   0
  -5   8   1    2.68    4.46   0
  -5   8   0   38.89    6.87   0
  -5   9   0  120.23   10.77   0
  -5   9   1    0.76    4.89   0
  -5   9   2  112.49   10.87   0
  -5   9   3   -2.11    4.59   0
  -5   9   4   76.62    9.48   0
  -5   9   5  104.91   10.41   0
  -5   9   6   42.74    7.99   0
  -5   9   7    9.01    6.06   0
  -5  10   3   17.50    6.33   0
  -4  10   0  185.51   14.13   0
  -4  10   1   61.10    9.16   0
  -4  10   2   23.89    5.86   0
  -4  10   3  312.31   16.61   0
  -4  10   4   42.98    7.37   0
  -4  10   5    1.55    5.13   0
  -4  10   6  187.28   13.57   0
  -4  10   7   26.16    7.19   0
  -4   9   9   27.17    6.67   0
  -4   9   8   13.30    5.87   0
  -4   9   7   -4.41    5.24   0
  -4   9   6  139.24   11.11   0
  -4   9   5  172.67   12.00   0
  -4   9   4   82.08    8.90   0
  -4   9   3  348.64   16.99   0
  -4   9   2   13.96    5.16   0
  -4   9   1   45.91    7.53   0
  -4   9   0   29.96    7.58   0
  -4   8   0  276.77   14.60   0
  -4   8   1  408.42   17.11   0
  -4   8   2  181.84   11.82   0
  -4   8   3   39.98    6.80   0
  -4   8   4  313.05   15.13   0
  -4   8   5   55.44    7.62   0
  -4   8   6  117.71   10.32   0
  -4   8   7   57.81    7.56   0
  -4   8   8   10.07    5.87   0
  -4   8   9   46.89    7.84   0
  -4   8  10   30.33    7.95   0
  -4   7  10   20.19    6.06   0
  -4   7   9   -0.29    4.84   0
  -4   7   8  141.12   11.07   0
  -4   7   7    2.73    4.32   0
  -4   7   6   47.20    7.04   0
  -4   7   5   93.36    8.59   0
  -4   7   4  263.40   13.50   0
  -4   7   3   18.39    4.93   0
  -4   7   2   44.17    6.48   0
  -4   7   1   78.58    7.80   0
  -4   7   0  232.16   12.42   0
  -4   6   0  105.83    8.50   0
  -4   6   1    7.98    4.33   0
  -4   6   2  375.99   14.44   0
  -4   6   3  529.13   17.16   0
  -4   6   4  210.76   11.04   0
  -4   6   5   29.86    5.73   0
  -4   6   6  173.12   10.49   0
  -4   6   7  207.51   12.12   0
  -4   6   8   21.96    6.28   0
  -4   6   9  132.88   10.48   0
  -4   6  10  100.93    9.42   0
  -4   6  11   -1.61    4.35   0
  -4   5  11    6.27    4.93   0
  -4   5  10   23.72    6.16   0
  -4   5   9  170.64   11.55   0
  -4   5   8  -10.43    4.16   0
  -4   5   7  363.73   15.57   0
  -4   5   6   50.35    6.45   0
  -4   5   5   12.77    4.35   0
  -4   5   4   51.82    5.82   0
  -4   5   3    4.19    4.41   0
  -4   5   2  241.16   10.80   0
  -4   5   1  145.38    9.15   0
  -4   5   0   11.85    4.35   0
  -4   4   0  370.43   12.75   0
  -4   4   1  671.03   16.78   0
  -4   4   2  821.59   18.66   0
  -4   4   3  512.02   14.94   0
  -4   4   4  121.46    7.80   0
  -4   4   5   21.18    4.15   0
  -4   4   6  374.46   14.61   0
  -4   4   7  100.74    8.11   0
  -4   4   8    7.77    5.11   0
  -4   4   9  445.09   18.08   0
  -4   4  10  162.37   12.04   0
  -4   4  11    1.54    4.92   0
  -4   3  11    6.12    5.28   0
  -4   3  10   65.14    8.51   0
  -4   3   9   33.13    6.39   0
  -4   3   8   69.14    7.54   0
  -4   3   7  239.34   11.86   0
  -4   3   6   80.78    7.56   0
  -4   3   5    1.62    3.25   0
  -4   3   4  195.91    9.46   0
  -4   3   3  647.10   16.32   0
  -4   3   2   66.27    5.89   0
  -4   3   1 1663.07   24.83   0
  -4   3   0   17.43    3.50   0
  -4   2   0  354.48   11.01   0
  -4   2   1  809.85   16.66   0
  -4   2   2    6.54    3.04   0
  -4   2   3   13.84    3.27   0
  -4   2   4   40.69    4.90   0
  -4   2   5   42.57    5.58   0
  -4   2   6  231.10   11.01   0
  -4   2   7  349.56   14.18   0
  -4   2   8   33.65    6.30   0
  -4   2   9   13.19    4.69   0
  -4   2  10   86.73    9.37   0
  -4   2  11    3.08    5.30   0
  -4   1  11    9.38    5.55   0
  -4   1  10  474.06   19.37   0
  -4   1   9  650.90   21.78   0
  -4   1   8  111.36    8.81   0
  -4   1   7  426.30   16.25   0
  -4   1   6  215.04   10.82   0
  -4   1   5    0.49    3.65   0
  -4   1   4  144.69    8.14   0
  -4   1   3   13.42    3.51   0
  -4   1   2  291.05   10.13   0
  -4   1   1 1052.48   18.36   0
  -4   1   0   50.71    4.93   0
  -4   0   1  526.05   12.85   0
  -4   0   2  469.32   12.72   0
  -4   0   3  419.97   12.52   0
  -4   0   4  269.93   10.74   0
  -4   0   5  342.55   12.68   0
  -4   0   6  198.70   10.40   0
  -4   0   7  189.90   11.11   0
  -4   0   8   45.07    6.70   0
  -4   0   9  545.04   20.10   0
  -4   0  10   68.35    8.40   0
  -4   0  11   30.55    6.67   0
  -4  -1  11    9.18    5.09   0
  -4  -1  10   25.14    6.55   0
  -4  -1   9   15.50    5.01   0
  -4  -1   8   70.42    7.71   0
  -4  -1   7  118.50    9.30   0
  -4  -1   6  133.69    9.14   0
  -4  -1   5    9.56    3.13   0
  -4  -1   4 1750.30   27.07   0
  -4  -1   3    6.32    3.30   0
  -4  -1   2  426.44   12.16   0
  -4  -1   1  481.19   12.63   0
  -4  -2   1 1001.35   18.41   0
  -4  -2   2  359.22   11.67   0
  -4  -2   3  278.25   10.86   0
  -4  -2   4  584.32   16.39   0
  -4  -2   5   28.18    5.13   0
  -4  -2   6  165.93   10.31   0
  -4  -2   7   19.48    5.11   0
  -4  -2   8   -3.20    4.35   0
  -4  -2   9   -1.07    5.05   0
  -4  -2  10   54.51    7.98   0
  -4  -3   9   -5.29    5.29   0
  -4  -3   8    7.23    4.16   0
  -4  -3   7   72.53    8.18   0
  -4  -3   6   83.58    7.86   0
  -4  -3   5   56.84    6.73   0
  -4  -3   4   81.89    7.33   0
  -4  -3   3   63.63    6.24   0
  -4  -3   2   79.77    6.34   0
  -4  -3   1  177.49    8.39   0
  -4  -4   1  116.87    7.69   0
  -4  -4   2    7.45    3.39   0
  -4  -4   3  101.30    7.65   0
  -4  -4   4   93.32    7.75   0
  -4  -4   5    4.13    4.19   0
  -4  -4   6  247.37   12.97   0
  -4  -4   7   90.88    9.42   0
  -4  -4   8   20.59    6.08   0
  -4  -4   9    4.04    4.93   0
  -4  -5   8  144.12   12.12   0
  -4  -5   7   82.86    9.44   0
  -4  -5   6   36.66    6.10   0
  -4  -5   5   93.22    8.60   0
  -4  -5   4  119.55    8.84   0
  -4  -5   3   83.65    7.81   0
  -4  -5   2   28.23    5.09   0
  -4  -5   1  939.73   21.47   0
  -4  -6   1  221.32   11.16   0
  -4  -6   2  403.99   15.55   0
  -4  -6   3   12.37    4.87   0
  -4  -6   4  150.31   10.73   0
  -4  -6   5  285.52   15.03   0
  -4  -6   6    1.73    4.75   0
  -4  -6   7   24.37    6.52   0
  -4  -7   6    2.37    5.62   0
  -4  -7   5   19.62    5.54   0
  -4  -7   4  150.36   11.66   0
  -4  -7   3   47.95    6.89   0
  -4  -7   2   20.52    6.55   0
  -4  -7   1  107.33    8.75   0
  -4  -8   1  370.03   16.51   0
  -4  -8   2  174.75   12.02   0
  -4  -8   3  -14.35    4.27   0
  -4  -8   4   65.28    8.93   0
  -4  -8   5   20.19    5.41   0
  -4  -9   4    5.84    4.92   0
  -4  -9   3    5.48    5.24   0
  -4  -9   2   31.55    6.27   0
  -4  -9   1   25.79    5.73   0
  -4 -10   1    9.42    4.94   0
  -4 -10   2   23.92    5.69   0
  -3 -10   3   48.18    8.56   0
  -3 -10   2   25.08    6.27   0
  -3 -10   1    5.51    5.21   0
  -3  -9   1   37.51    6.83   0
  -3  -9   2   77.11    8.96   0
  -3  -9   3   72.47    8.50   0
  -3  -9   4   31.65    6.80   0
  -3  -8   6   -0.83    5.12   0
  -3  -8   5   89.23   10.22   0
  -3  -8   4   15.81    5.93   0
  -3  -8   3   38.05    6.36   0
  -3  -8   2  148.98   10.73   0
  -3  -8   1   45.66    6.75   0
  -3  -7   1   17.47    4.39   0
  -3  -7   2   70.60    7.38   0
  -3  -7   3  175.80   11.26   0
  -3  -7   4   -9.36    3.96   0
  -3  -7   5  164.00   11.21   0
  -3  -7   6   74.20    9.31   0
  -3  -7   7   11.39    5.94   0
  -3  -6   8   45.44    8.36   0
  -3  -6   7   -1.18    4.43   0
  -3  -6   6   25.46    6.18   0
  -3  -6   5   44.30    6.55   0
  -3  -6   4   -0.06    3.80   0
  -3  -6   3    6.70    3.48   0
  -3  -6   2  333.63   13.64   0
  -3  -6   1   21.96    4.61   0
  -3  -5   1  158.20    8.52   0
  -3  -5   2   42.83    5.35   0
  -3  -5   3  109.52    7.84   0
  -3  -5   4  298.75   12.90   0
  -3  -5   5   38.66    5.87   0
  -3  -5   6   42.65    5.82   0
  -3  -5   7   41.16    7.39   0
  -3  -5   8   89.87    8.91   0
  -3  -5   9  182.11   14.11   0
  -3  -4   9   22.97    6.37   0
  -3  -4   8   75.07    8.73   0
  -3  -4   7   18.64    5.09   0
  -3  -4   6  133.05    9.73   0
  -3  -4   5  158.64    9.85   0
  -3  -4   4   24.29    4.50   0
  -3  -4   3   18.97    3.85   0
  -3  -4   2   75.02    5.89   0
  -3  -4   1   44.33    4.93   0
  -3  -3   1  154.88    7.42   0
  -3  -3   2 2294.53   27.76   0
  -3  -3   3  105.64    6.98   0
  -3  -3   4  169.44    9.04   0
  -3  -3   5  588.84   17.14   0
  -3  -3   6  272.07   12.78   0
  -3  -3   7    5.40    4.11   0
  -3  -3   8  383.38   16.46   0
  -3  -3   9   24.72    5.85   0
  -3  -3  10  155.33   12.63   0
  -3  -2  11  113.39   10.35   0
  -3  -2  10    3.02    4.65   0
  -3  -2   9    5.14    5.41   0
  -3  -2   8   48.34    6.58   0
  -3  -2   7    7.77    4.27   0
  -3  -2   6    4.38    3.59   0
  -3  -2   5  701.67   17.79   0
  -3  -2   4    2.14    3.07   0
  -3  -2   3  307.77   10.32   0
  -3  -2   2  221.38    8.46   0
  -3  -2   1  373.70   10.20   0
  -3  -1   1   39.57    4.00   0
  -3  -1   2    4.41    3.10   0
  -3  -1   3 1640.65   22.24   0
  -3  -1   4   61.42    5.09   0
  -3  -1   5 1613.26   25.74   0
  -3  -1   6  528.15   15.77   0
  -3  -1   7  111.88    8.65   0
  -3  -1   8   43.35    6.80   0
  -3  -1   9    5.17    4.24   0
  -3  -1  10   -1.40    4.26   0
  -3  -1  11   62.49    8.90   0
  -3   0  11  153.62   12.21   0
  -3   0  10    4.35    4.75   0
  -3   0   9  144.12   10.66   0
  -3   0   8  226.86   12.03   0
  -3   0   7   23.26    4.79   0
  -3   0   6  148.20    8.53   0
  -3   0   5 1162.54   21.05   0
  -3   0   4  178.10    8.17   0
  -3   0   3   71.62    5.07   0
  -3   0   2    2.47    3.06   0
  -3   0   1  279.86    8.32   0
  -3   1   0   49.51    4.27   0
  -3   1   1  -10.83    2.68   0
  -3   1   2  239.31    8.30   0
  -3   1   3    4.17    2.93   0
  -3   1   4 1543.53   22.18   0
  -3   1   5  709.02   16.25   0
  -3   1   6  322.39   12.11   0
  -3   1   7  115.61    7.99   0
  -3   1   8  280.38   13.30   0
  -3   1   9  570.96   19.28   0
  -3   1  10   -1.43    4.22   0
  -3   1  11   79.91    9.52   0
  -3   1  12   51.85    8.43   0
  -3   2  12   41.28    8.26   0
  -3   2  11   91.92    9.26   0
  -3   2  10  132.59    9.88   0
  -3   2   9   36.61    6.20   0
  -3   2   8   12.03    4.19   0
  -3   2   7   89.15    7.53   0
  -3   2   6   58.67    5.71   0
  -3   2   5   24.73    4.00   0
  -3   2   4 1104.84   19.20   0
  -3   2   3  790.46   15.37   0
  -3   2   2   25.33    3.76   0
  -3   2   1  147.85    6.61   0
  -3   2   0  964.48   15.80   0
  -3   3   0 1345.57   20.01   0
  -3   3   1   54.21    4.89   0
  -3   3   2 3079.39   31.13   0
  -3   3   3  679.09   14.98   0
  -3   3   4   51.49    5.05   0
  -3   3   5  705.78   16.67   0
  -3   3   6   40.65    5.32   0
  -3   3   7   48.18    5.95   0
  -3   3   8   30.22    5.65   0
  -3   3   9  348.18   15.08   0
  -3   3  10  415.41   17.21   0
  -3   3  11  297.20   15.64   0
  -3   3  12   18.87    5.90   0
  -3   4  12   29.15    6.85   0
  -3   4  11   43.99    6.91   0
  -3   4  10  296.05   14.71   0
  -3   4   9  237.92   12.68   0
  -3   4   8   10.38    4.28   0
  -3   4   7  228.00   11.59   0
  -3   4   6   26.03    4.69   0
  -3   4   5  610.39   16.23   0
  -3   4   4    6.29    2.95   0
  -3   4   3   46.54    5.09   0
  -3   4   2  429.95   12.35   0
  -3   4   1  609.83   14.50   0
  -3   4   0   41.86    4.55   0
  -3   5   0 1184.68   22.19   0
  -3   5   1  644.24   16.35   0
  -3   5   2  822.04   18.09   0
  -3   5   3  101.55    7.07   0
  -3   5   4  340.97   12.73   0
  -3   5   5  582.78   16.43   0
  -3   5   6  581.97   17.27   0
  -3   5   7   -2.39    3.48   0
  -3   5   8  200.32   11.49   0
  -3   5   9   21.23    5.74   0
  -3   5  10  277.81   14.88   0
  -3   5  11    2.83    5.29   0
  -3   5  12    5.59    5.11   0
  -3   6  12    7.36    5.72   0
  -3   6  11   61.21    7.85   0
  -3   6  10  318.54   15.72   0
  -3   6   9   21.61    5.39   0
  -3   6   8  184.35   11.23   0
  -3   6   7    3.73    3.99   0
  -3   6   6   35.01    5.95   0
  -3   6   5  661.73   18.62   0
  -3   6   4  500.67   16.02   0
  -3   6   3   28.17    5.09   0
  -3   6   2 1056.80   22.03   0
  -3   6   1  594.08   17.00   0
  -3   6   0    6.17    4.28   0
  -3   7   0  178.66   10.76   0
  -3   7   1   11.55    4.35   0
  -3   7   2  157.10    9.66   0
  -3   7   3   73.01    7.40   0
  -3   7   4   75.02    7.45   0
  -3   7   5  306.19   13.52   0
  -3   7   6   15.66    5.16   0
  -3   7   7  159.14   10.78   0
  -3   7   8  442.15   17.76   0
  -3   7   9    5.84    4.85   0
  -3   7  10  105.50    9.90   0
  -3   7  11   77.06    9.34   0
  -3   8  11  162.84   13.09   0
  -3   8  10  128.54   11.03   0
  -3   8   9   14.41    4.61   0
  -3   8   8  253.73   13.85   0
  -3   8   7  252.93   13.78   0
  -3   8   6    9.23    4.50   0
  -3   8   5  169.20   10.86   0
  -3   8   4  252.14   13.34   0
  -3   8   3   16.84    5.28   0
  -3   8   2   62.33    7.29   0
  -3   8   1  115.83    9.04   0
  -3   8   0  640.35   20.45   0
  -3   9   0   18.86    6.29   0
  -3   9   1    1.29    4.76   0
  -3   9   2   -7.15    4.36   0
  -3   9   3   44.22    6.48   0
  -3   9   4  161.44   11.84   0
  -3   9   5  164.39   11.22   0
  -3   9   6    6.50    4.11   0
  -3   9   7   38.99    7.38   0
  -3   9   8   20.33    4.99   0
  -3   9   9    3.82    4.97   0
  -3   9  10   63.34    8.28   0
  -3  10   9   33.92    8.03   0
  -3  10   8    3.95    4.58   0
  -3  10   7   49.73    7.82   0
  -3  10   6  -14.05    3.97   0
  -3  10   5   45.35    7.99   0
  -3  10   4  136.52   11.02   0
  -3  10   3  138.39   11.43   0
  -3  10   2  161.05   12.31   0
  -3  10   1   15.17    6.05   0
  -3  10   0   -3.75    5.17   0
  -3  11   1   17.27    7.07   0
  -3  11   2  121.01   11.38   0
  -3  11   3    7.18    5.27   0
  -3  11   4  135.46   12.19   0
  -3  11   5   30.50    6.66   0
  -3  11   6   22.03    7.10   0
  -2  11   8   26.19    7.12   0
  -2  11   7    2.37    4.43   0
  -2  11   6   90.26    9.64   0
  -2  11   5   70.12    8.80   0
  -2  11   4   15.45    5.12   0
  -2  11   3   41.79    7.33   0
  -2  11   2   29.07    6.58   0
  -2  11   1   23.45    6.49   0
  -2  11   0   50.76    8.54   0
  -2  10   0  435.19   19.24   0
  -2  10   1  355.85   16.52   0
  -2  10   2    5.46    4.72   0
  -2  10   3  150.78   11.74   0
  -2  10   4   60.10    7.81   0
  -2  10   5   81.09    8.72   0
  -2  10   6   81.56    9.05   0
  -2  10   7    9.71    4.78   0
  -2  10   8  191.95   13.17   0
  -2  10   9   57.03    8.05   0
  -2  10  10    8.25    5.53   0
  -2   9  11   13.94    6.56   0
  -2   9  10   22.97    7.04   0
  -2   9   9   22.48    6.03   0
  -2   9   8  258.31   14.64   0
  -2   9   7    1.48    4.06   0
  -2   9   6   22.78    5.63   0
  -2   9   5   28.82    6.06   0
  -2   9   4   46.16    6.96   0
  -2   9   3    9.14    5.16   0
  -2   9   2  148.18   10.51   0
  -2   9   1   16.92    4.76   0
  -2   9   0   31.45    5.41   0
  -2   8   0  433.40   16.70   0
  -2   8   1    9.47    5.02   0
  -2   8   2  404.37   15.47   0
  -2   8   3 1022.99   23.87   0
  -2   8   4    8.45    3.89   0
  -2   8   5  476.78   16.94   0
  -2   8   6  493.50   17.58   0
  -2   8   7   25.86    5.19   0
  -2   8   8   68.84    7.69   0
  -2   8   9  160.61   11.42   0
  -2   8  10   -1.21    4.28   0
  -2   8  11   13.89    5.32   0
  -2   7  12    6.39    4.71   0
  -2   7  11    6.07    4.90   0
  -2   7  10   46.33    6.78   0
  -2   7   9  156.29   11.30   0
  -2   7   8    2.74    4.00   0
  -2   7   7  151.82   10.14   0
  -2   7   6   41.13    5.98   0
  -2   7   5  155.46    9.54   0
  -2   7   4   -3.87    3.73   0
  -2   7   3   30.05    5.16   0
  -2   7   2  197.06   10.12   0
  -2   7   1  260.52   11.72   0
  -2   7   0  700.96   19.14   0
  -2   6   0  675.43   17.20   0
  -2   6   1    7.50    3.77   0
  -2   6   2  184.03    9.20   0
  -2   6   3   64.66    6.08   0
  -2   6   4   74.48    6.25   0
  -2   6   5   74.34    6.68   0
  -2   6   6  506.12   15.91   0
  -2   6   7   61.76    7.15   0
  -2   6   8   35.83    5.51   0
  -2   6   9   57.47    7.08   0
  -2   6  10  -13.77    3.70   0
  -2   6  11   63.02    7.78   0
  -2   6  12   13.88    6.09   0
  -2   5  13    4.16    5.07   0
  -2   5  12   72.51    8.20   0
  -2   5  11  104.60    9.85   0
  -2   5  10   -7.84    4.04   0
  -2   5   9    4.03    3.76   0
  -2   5   8   48.83    6.53   0
  -2   5   7  364.52   13.65   0
  -2   5   6  670.75   17.36   0
  -2   5   5   38.30    4.99   0
  -2   5   4   33.45    4.82   0
  -2   5   3  347.22   11.36   0
  -2   5   2  868.79   17.46   0
  -2   5   1   16.19    4.21   0
  -2   5   0  602.99   14.75   0
  -2   4   0  645.00   13.89   0
  -2   4   1  649.88   13.83   0
  -2   4   2  830.24   15.58   0
  -2   4   3   41.36    4.71   0
  -2   4   4    5.86    3.42   0
  -2   4   5  579.34   14.61   0
  -2   4   6  927.76   19.62   0
  -2   4   7  291.39   11.83   0
  -2   4   8   62.32    6.66   0
  -2   4   9  629.78   19.46   0
  -2   4  10   -7.34    4.36   0
  -2   4  11   27.92    5.73   0
  -2   4  12  115.76   10.54   0
  -2   4  13    8.24    4.62   0
  -2   3  13   32.21    7.35   0
  -2   3  12  125.99   11.12   0
  -2   3  11   52.22    7.49   0
  -2   3  10  315.78   14.70   0
  -2   3   9  935.40   23.15   0
  -2   3   8 1170.24   24.40   0
  -2   3   7   12.76    3.26   0
  -2   3   6  807.40   17.72   0
  -2   3   5 1165.93   19.79   0
  -2   3   4  483.93   12.30   0
  -2   3   3  124.22    6.27   0
  -2   3   2  264.59    8.35   0
  -2   3   1 1464.26   18.61   0
  -2   3   0   -1.42    3.03   0
  -2   2   0 1831.01   18.76   0
  -2   2   1 2124.60   20.18   0
  -2   2   2 3418.80   26.63   0
  -2   2   3 4140.59   31.51   0
  -2   2   4  614.14   12.99   0
  -2   2   5  121.99    6.68   0
  -2   2   6  584.24   15.00   0
  -2   2   7   20.19    4.78   0
  -2   2   8    9.34    4.05   0
  -2   2   9  269.74   12.83   0
  -2   2  10  323.77   14.88   0
  -2   2  11   53.37    7.21   0
  -2   2  12  167.78   11.91   0
  -2   1  12  140.19   12.18   0
  -2   1  11   77.13    8.67   0
  -2   1  10  134.34   10.59   0
  -2   1   9   -3.09    3.68   0
  -2   1   8  240.58   11.35   0
  -2   1   7   12.78    4.87   0
  -2   1   6  448.24   13.24   0
  -2   1   5 1383.11   20.77   0
  -2   1   4  501.30   11.79   0
  -2   1   3   54.58    4.45   0
  -2   1   2    8.85    3.08   0
  -2   1   1 3161.43   22.89   0
  -2   1   0 2272.56   19.03   0
  -2   0   1  183.13    5.81   0
  -2   0   2   68.48    4.37   0
  -2   0   3  131.26    6.09   0
  -2   0   4  665.44   13.53   0
  -2   0   5  525.48   13.24   0
  -2   0   6  720.06   17.05   0
  -2   0   7  339.50   12.92   0
  -2   0   8   33.30    5.18   0
  -2   0   9   57.46    7.51   0
  -2   0  10  234.27   13.40   0
  -2   0  11   13.77    4.73   0
  -2   0  12  172.61   12.91   0
  -2  -1  12   61.99    8.27   0
  -2  -1  11  133.68   11.30   0
  -2  -1  10  111.65   10.84   0
  -2  -1   9  205.62   12.31   0
  -2  -1   8   68.92    7.61   0
  -2  -1   7  662.01   18.09   0
  -2  -1   6  724.39   17.65   0
  -2  -1   5  191.91    8.80   0
  -2  -1   4  120.98    6.52   0
  -2  -1   3  796.33   14.06   0
  -2  -1   2  309.87    8.20   0
  -2  -1   1  261.59    7.04   0
  -2  -2   1  930.89   13.79   0
  -2  -2   2  426.21   10.19   0
  -2  -2   3 1327.49   19.26   0
  -2  -2   4  208.47    8.57   0
  -2  -2   5   49.61    5.36   0
  -2  -2   6  752.72   18.41   0
  -2  -2   7   66.67    6.86   0
  -2  -2   8   17.20    4.59   0
  -2  -2   9  197.78   12.61   0
  -2  -2  10  131.51   10.51   0
  -2  -2  11   10.92    5.85   0
  -2  -3  11   29.87    7.72   0
  -2  -3  10   46.19    7.88   0
  -2  -3   9   96.96    9.10   0
  -2  -3   8   -5.79    4.84   0
  -2  -3   7    4.18    4.02   0
  -2  -3   6  150.57    9.25   0
  -2  -3   5   12.83    4.12   0
  -2  -3   4  228.84    9.68   0
  -2  -3   3  349.59   10.96   0
  -2  -3   2   45.57    4.50   0
  -2  -3   1 5341.86   36.58   0
  -2  -4   1 1824.82   23.45   0
  -2  -4   2   23.42    3.99   0
  -2  -4   3  250.15   10.14   0
  -2  -4   4   21.21    3.86   0
  -2  -4   5  123.31    8.48   0
  -2  -4   6   14.10    4.75   0
  -2  -4   7  118.26    9.41   0
  -2  -4   8   27.53    6.24   0
  -2  -4   9  128.62   10.85   0
  -2  -4  10  147.21   12.48   0
  -2  -5   9  -10.16    4.85   0
  -2  -5   8    6.97    4.51   0
  -2  -5   7   81.11    8.24   0
  -2  -5   6  131.47    9.90   0
  -2  -5   5   44.69    6.23   0
  -2  -5   4    6.10    3.53   0
  -2  -5   3   17.12    4.13   0
  -2  -5   2   -5.34    2.95   0
  -2  -5   1  230.47    9.51   0
  -2  -6   1  598.19   16.33   0
  -2  -6   2   55.80    6.10   0
  -2  -6   3   28.08    5.28   0
  -2  -6   4   82.04    7.89   0
  -2  -6   5    1.90    3.68   0
  -2  -6   6  106.09    9.72   0
  -2  -6   7  201.97   12.83   0
  -2  -6   8   -7.74    4.33   0
  -2  -7   7  227.67   15.31   0
  -2  -7   6  265.28   14.82   0
  -2  -7   5   12.51    5.51   0
  -2  -7   4  150.20   10.81   0
  -2  -7   3   -2.13    3.93   0
  -2  -7   2   -1.57    3.94   0
  -2  -7   1   42.15    6.69   0
  -2  -8   1   -6.43    4.31   0
  -2  -8   2  132.35   10.22   0
  -2  -8   3  146.38   10.34   0
  -2  -8   4  226.53   13.58   0
  -2  -8   5   16.97    5.68   0
  -2  -8   6  371.84   18.99   0
  -2  -9   5  -13.88    4.90   0
  -2  -9   4   20.40    6.52   0
  -2  -9   3    1.70    4.60   0
  -2  -9   2   84.87    8.16   0
  -2  -9   1  431.24   17.96   0
  -2 -10   1  264.85   14.85   0
  -2 -10   2   39.15    7.60   0
  -2 -10   3   -1.60    5.59   0
  -2 -11   1   46.94    8.01   0
  -1 -11   1   42.98    7.96   0
  -1 -10   3   14.10    5.56   0
  -1 -10   2   97.42    9.37   0
  -1 -10   1   26.30    6.44   0
  -1  -9   1  -14.35    3.54   0
  -1  -9   2   97.07    9.38   0
  -1  -9   3   86.34    8.98   0
  -1  -9   4  172.69   12.38   0
  -1  -9   5   35.93    8.14   0
  -1  -8   6   34.74    7.18   0
  -1  -8   5  119.93   10.79   0
  -1  -8   4    2.42    4.97   0
  -1  -8   3    8.05    4.90   0
  -1  -8   2   64.79    7.72   0
  -1  -8   1    2.43    3.70   0
  -1  -7   1  279.91   12.32   0
  -1  -7   2  371.63   14.98   0
  -1  -7   3  215.54   11.70   0
  -1  -7   4   15.57    4.77   0
  -1  -7   5  126.31   10.18   0
  -1  -7   6  199.12   13.30   0
  -1  -7   7  -14.44    4.61   0
  -1  -7   8   12.45    5.31   0
  -1  -6   9   10.79    5.72   0
  -1  -6   8   53.57    8.42   0
  -1  -6   7  171.90   12.03   0
  -1  -6   6   54.21    7.24   0
  -1  -6   5  194.69   11.54   0
  -1  -6   4   72.76    6.87   0
  -1  -6   3   28.00    5.24   0
  -1  -6   2   91.83    7.11   0
  -1  -6   1   37.14    4.63   0
  -1  -5   1    9.79    3.37   0
  -1  -5   2  422.50   12.82   0
  -1  -5   3   60.44    6.08   0
  -1  -5   4    5.67    3.75   0
  -1  -5   5  504.87   16.89   0
  -1  -5   6   10.66    4.26   0
  -1  -5   7  263.79   13.31   0
  -1  -5   8  153.21   11.71   0
  -1  -5   9    5.38    4.92   0
  -1  -4  10   71.27    9.14   0
  -1  -4   9    9.23    5.06   0
  -1  -4   8   72.39    8.42   0
  -1  -4   7    0.00    3.79   0
  -1  -4   6    3.31    3.50   0
  -1  -4   5  283.17   11.71   0
  -1  -4   4  273.65   10.89   0
  -1  -4   3   10.25    3.17   0
  -1  -4   2 2222.17   26.25   0
  -1  -4   1  326.61    9.68   0
  -1  -3   1  665.36   12.04   0
  -1  -3   2  117.44    6.25   0
  -1  -3   3  295.36    9.76   0
  -1  -3   4 1109.18   19.48   0
  -1  -3   5  152.39    8.30   0
  -1  -3   6    2.69    3.87   0
  -1  -3   7  634.20   18.94   0
  -1  -3   8   11.92    5.25   0
  -1  -3   9   13.65    4.21   0
  -1  -3  10   98.98    9.68   0
  -1  -3  11   45.74    7.94   0
  -1  -2  11   29.62    6.69   0
  -1  -2  10  339.56   16.38   0
  -1  -2   9    8.45    5.02   0
  -1  -2   8  530.56   17.86   0
  -1  -2   7  200.46   10.36   0
  -1  -2   6  434.02   13.67   0
  -1  -2   5 1034.35   19.19   0
  -1  -2   4    4.84    3.08   0
  -1  -2   3    2.54    2.91   0
  -1  -2   2   20.63    3.34   0
  -1  -2   1    8.60    2.86   0
  -1  -1   1 2884.23   18.49   0
  -1  -1   2   47.99    3.77   0
  -1  -1   3  651.25   11.84   0
  -1  -1   4 1101.61   16.88   0
  -1  -1   5 1002.50   17.81   0
  -1  -1   6  552.53   15.04   0
  -1  -1   7    8.88    4.08   0
  -1  -1   8  818.80   20.78   0
  -1  -1   9    7.79    4.14   0
  -1  -1  10  834.84   24.18   0
  -1  -1  11  135.52   11.28   0
  -1  -1  12   -6.38    5.42   0
  -1   0  12    6.85    5.03   0
  -1   0  11  141.33   11.29   0
  -1   0  10  160.56   11.16   0
  -1   0   9   58.07    6.54   0
  -1   0   8  471.71   15.63   0
  -1   0   7   40.99    5.11   0
  -1   0   6  267.54   10.04   0
  -1   0   5  240.17    8.63   0
  -1   0   4    7.94    3.29   0
  -1   0   3   66.60    4.24   0
  -1   0   2   -1.54    2.47   0
  -1   0   1  352.71    5.93   0
  -1   1   0   76.52    3.29   0
  -1   1   1 1304.58   11.60   0
  -1   1   2 3440.28   21.53   0
  -1   1   3 1060.16   13.64   0
  -1   1   4  527.76   10.96   0
  -1   1   5   53.39    4.48   0
  -1   1   6   11.06    3.16   0
  -1   1   7   -2.24    3.18   0
  -1   1   8  137.85    8.59   0
  -1   1   9   68.39    6.99   0
  -1   1  10   35.62    6.55   0
  -1   1  11  106.22    9.77   0
  -1   1  12    2.64    4.04   0
  -1   1  13   34.59    6.67   0
  -1   2  13   40.17    7.39   0
  -1   2  12   41.86    7.74   0
  -1   2  11  362.02   16.16   0
  -1   2  10   38.74    6.23   0
  -1   2   9  104.36    8.27   0
  -1   2   8   76.20    6.55   0
  -1   2   7  213.05    9.66   0
  -1   2   6  524.90   13.39   0
  -1   2   5 1182.76   18.20   0
  -1   2   4 3183.95   27.15   0
  -1   2   3  109.27    5.21   0
  -1   2   2 3395.31   22.98   0
  -1   2   1  445.49    8.12   0
  -1   2   0   71.23    4.04   0
  -1   3   0  125.71    5.54   0
  -1   3   1  899.69   13.05   0
  -1   3   2   16.96    3.10   0
  -1   3   3  606.06   11.66   0
  -1   3   4 2386.60   24.29   0
  -1   3   5  618.99   13.79   0
  -1   3   6  145.37    7.91   0
  -1   3   7  306.34   11.22   0
  -1   3   8   53.76    5.81   0
  -1   3   9  131.17    9.19   0
  -1   3  10   63.02    7.31   0
  -1   3  11   22.42    5.54   0
  -1   3  12   18.47    5.73   0
  -1   3  13   53.84    8.95   0
  -1   4  13    9.47    5.53   0
  -1   4  12   33.35    7.72   0
  -1   4  11   -3.86    4.05   0
  -1   4  10  329.64   14.43   0
  -1   4   9   71.01    7.10   0
  -1   4   8  199.95   10.13   0
  -1   4   7  267.31   10.93   0
  -1   4   6   -2.85    3.16   0
  -1   4   5  641.79   14.77   0
  -1   4   4 5134.84   39.05   0
  -1   4   3 1298.39   18.36   0
  -1   4   2  382.19   10.07   0
  -1   4   1  556.27   11.96   0
  -1   4   0   15.48    3.75   0
  -1   5   0   48.68    4.72   0
  -1   5   1    6.96    3.28   0
  -1   5   2  357.50   10.71   0
  -1   5   3  387.99   11.13   0
  -1   5   4  599.40   14.25   0
  -1   5   5  510.45   13.72   0
  -1   5   6  101.64    6.94   0
  -1   5   7  261.16   11.20   0
  -1   5   8    8.13    3.95   0
  -1   5   9  570.28   18.25   0
  -1   5  10 1149.45   27.25   0
  -1   5  11  180.50   11.99   0
  -1   5  12   40.15    6.81   0
  -1   5  13  216.42   14.40   0
  -1   6  13    2.43    5.51   0
  -1   6  12   14.70    5.29   0
  -1   6  11   18.24    4.73   0
  -1   6  10  344.18   15.79   0
  -1   6   9  840.49   22.77   0
  -1   6   8   81.33    7.24   0
  -1   6   7  142.44    8.77   0
  -1   6   6   -9.26    3.57   0
  -1   6   5   27.78    4.48   0
  -1   6   4    8.31    3.64   0
  -1   6   3    6.96    3.62   0
  -1   6   2  374.43   12.05   0
  -1   6   1 1260.21   22.11   0
  -1   6   0  109.70    7.45   0
  -1   7   0   82.89    7.15   0
  -1   7   1  407.89   14.11   0
  -1   7   2  530.86   15.62   0
  -1   7   3    0.00    3.47   0
  -1   7   4  317.54   12.57   0
  -1   7   5  798.40   19.80   0
  -1   7   6   93.73    7.70   0
  -1   7   7  445.42   15.69   0
  -1   7   8  272.94   13.35   0
  -1   7   9   76.34    8.10   0
  -1   7  10  285.52   14.69   0
  -1   7  11  223.31   13.70   0
  -1   7  12   20.57    6.48   0
  -1   8  12   14.36    5.59   0
  -1   8  11   -5.51    4.33   0
  -1   8  10   25.83    5.97   0
  -1   8   9  194.08   12.12   0
  -1   8   8   90.11    8.54   0
  -1   8   7   15.27    4.83   0
  -1   8   6   86.40    7.91   0
  -1   8   5  101.84    8.49   0
  -1   8   4   84.02    7.43   0
  -1   8   3   -3.79    3.22   0
  -1   8   2    6.71    4.29   0
  -1   8   1  178.38   10.35   0
  -1   8   0   26.57    5.57   0
  -1   9   0    9.35    4.56   0
  -1   9   1  444.71   17.26   0
  -1   9   2  468.36   17.33   0
  -1   9   3   28.47    5.82   0
  -1   9   4  410.09   16.25   0
  -1   9   5  506.62   17.91   0
  -1   9   6   59.62    7.36   0
  -1   9   7  251.20   13.23   0
  -1   9   8  165.05   11.56   0
  -1   9   9  103.63    9.82   0
  -1   9  10  275.33   15.59   0
  -1   9  11    3.91    5.24   0
  -1  10  10  114.97   10.95   0
  -1  10   9   20.01    6.40   0
  -1  10   8   78.54    9.13   0
  -1  10   7  150.57   11.67   0
  -1  10   6   32.55    6.36   0
  -1  10   5   -5.52    4.36   0
  -1  10   4  117.95    9.77   0
  -1  10   3  246.11   13.45   0
  -1  10   2  260.61   13.93   0
  -1  10   1   21.61    5.19   0
  -1  10   0   46.53    7.68   0
  -1  11   0   31.74    7.90   0
  -1  11   1    8.85    4.80   0
  -1  11   2   18.52    6.15   0
  -1  11   3  172.57   12.85   0
  -1  11   4   97.09    9.78   0
  -1  11   5   33.00    6.95   0
  -1  11   6    9.05    5.59   0
  -1  11   7  106.40   10.19   0
  -1  11   8   21.08    5.31   0
  -1  11   9   28.50    6.76   0
  -1  12   6   -1.65    6.33   0
  -1  12   5    2.44    4.72   0
  -1  12   4   90.11   11.37   0
  -1  12   3   44.13    7.93   0
   0  12   2    2.44    5.37   0
   0  12   3   75.27    9.21   0
   0  12   4   31.78    7.15   0
   0  12   5   78.77    9.55   0
   0  12   6   21.71    5.87   0
   0  12   7  135.22   12.62   0
   0  11   9    6.35    5.00   0
   0  11   8   32.73    7.31   0
   0  11   7  -15.00    3.68   0
   0  11   6   18.93    6.60   0
   0  11   5  199.09   13.63   0
   0  11   4   75.84    8.99   0
   0  11   3   46.16    7.76   0
   0  11   2  479.43   20.07   0
   0  11   1  114.63   10.21   0
   0  11   0   65.38    7.98   0
   0  10   0  192.39   13.05   0
   0  10   1   35.60    6.23   0
   0  10   2   15.29    5.70   0
   0  10   3   66.77    7.73   0
   0  10   4   -1.11    4.75   0
   0  10   5  169.69   11.35   0
   0  10   6  191.36   12.12   0
   0  10   7   35.93    6.53   0
   0  10   8   17.75    5.92   0
   0  10   9    8.97    6.08   0
   0  10  10   -0.77    4.60   0
   0  10  11   91.42   10.04   0
   0   9  12  -11.49    4.59   0
   0   9  11  122.48   10.80   0
   0   9  10  101.22   10.05   0
   0   9   9    1.32    4.77   0
   0   9   8  194.95   12.46   0
   0   9   7   42.19    6.15   0
   0   9   6  120.06    9.91   0
   0   9   5  547.53   18.51   0
   0   9   4   22.72    5.29   0
   0   9   3   37.81    6.02   0
   0   9   2  259.86   12.83   0
   0   9   1   84.13    8.30   0
   0   9   0   76.32    8.04   0
   0   8   0  190.07   11.15   0
   0   8   1   -6.51    3.73   0
   0   8   2  371.45   14.25   0
   0   8   3  253.81   11.65   0
   0   8   4  342.74   13.83   0
   0   8   5   38.25    5.68   0
   0   8   6  663.06   19.19   0
   0   8   7  125.72    9.23   0
   0   8   8    0.85    3.56   0
   0   8   9   95.49    8.70   0
   0   8  10  266.28   14.66   0
   0   8  11    6.99    5.21   0
   0   8  12    9.31    6.21   0
   0   7  13   40.66    7.81   0
   0   7  12   17.63    6.15   0
   0   7  11   87.09    9.11   0
   0   7  10  493.30   18.72   0
   0   7   9   33.57    5.69   0
   0   7   8   94.12    8.17   0
   0   7   7  264.76   12.28   0
   0   7   6   34.01    5.08   0
   0   7   5  771.21   18.95   0
   0   7   4  194.59    9.59   0
   0   7   3    3.37    3.92   0
   0   7   2  124.13    7.69   0
   0   7   1   61.63    6.24   0
   0   7   0  235.01   11.07   0
   0   6   0 1030.09   19.92   0
   0   6   1   39.17    4.76   0
   0   6   2   33.46    4.60   0
   0   6   3  215.67    9.36   0
   0   6   4 1434.40   23.33   0
   0   6   5  179.14    8.87   0
   0   6   6  366.45   12.90   0
   0   6   7   -0.78    3.73   0
   0   6   8   33.19    5.68   0
   0   6   9 2250.80   36.29   0
   0   6  10  178.95   11.72   0
   0   6  11    8.58    5.42   0
   0   6  12  214.23   13.43   0
   0   6  13   24.47    6.16   0
   0   5  13   21.69    6.82   0
   0   5  12   10.10    4.60   0
   0   5  11  291.11   14.74   0
   0   5  10  114.05    9.11   0
   0   5   9  303.14   13.43   0
   0   5   8  164.01    9.54   0
   0   5   7   -2.90    3.66   0
   0   5   6  170.77    8.63   0
   0   5   5  880.21   17.52   0
   0   5   4    5.85    3.25   0
   0   5   3   34.76    4.09   0
   0   5   2  107.20    6.25   0
   0   5   1  838.29   15.65   0
   0   5   0  437.74   11.74   0
   0   4   0   -1.47    2.74   0
   0   4   1  703.98   12.77   0
   0   4   2   43.84    4.38   0
   0   4   3  396.67   10.08   0
   0   4   4  181.95    7.43   0
   0   4   5 1340.98   20.26   0
   0   4   6  414.10   12.04   0
   0   4   7   30.67    4.28   0
   0   4   8    9.32    3.73   0
   0   4   9   59.21    6.45   0
   0   4  10  303.75   13.66   0
   0   4  11  509.42   18.82   0
   0   4  12  165.71   12.24   0
   0   4  13    4.61    5.38   0
   0   3  13   24.68    6.79   0
   0   3  12   19.61    5.71   0
   0   3  11  207.63   12.21   0
   0   3  10   14.56    5.45   0
   0   3   9   81.36    7.76   0
   0   3   8  586.35   16.36   0
   0   3   7  663.42   16.02   0
   0   3   6 1567.31   22.57   0
   0   3   5 1050.85   17.00   0
   0   3   4   25.95    3.93   0
   0   3   3  642.07   11.42   0
   0   3   2  377.49    8.39   0
   0   3   1 1665.96   16.56   0
   0   3   0  175.85    6.25   0
   0   2   0  305.14    6.34   0
   0   2   1   19.54    2.91   0
   0   2   2   14.80    2.84   0
   0   2   3 2940.62   22.03   0
   0   2   4  355.90    8.84   0
   0   2   5 1052.16   16.38   0
   0   2   6 2318.60   27.19   0
   0   2   7   72.66    6.11   0
   0   2   8  444.61   14.29   0
   0   2   9    6.69    4.79   0
   0   2  10  285.22   13.69   0
   0   2  11   85.20    8.70   0
   0   2  12  149.89   11.78   0
   0   2  13  -10.18    4.78   0
   0   1  13   17.68    5.55   0
   0   1  12  228.25   13.81   0
   0   1  11  541.50   19.95   0
   0   1  10  265.08   13.14   0
   0   1   9  191.87   10.35   0
   0   1   8  361.10   13.09   0
   0   1   7  241.88    9.75   0
   0   1   6  465.33   12.31   0
   0   1   5 1939.19   22.17   0
   0   1   4   12.02    3.46   0
   0   1   3  461.40    8.58   0
   0   1   2  257.00    5.43   0
   0   1   1  944.02    7.83   0
   0   1   0 2215.01   11.84   0
   0   0   2  290.50    5.81   0
   0   0   3 4483.52   27.06   0
   0   0   4  399.30    9.45   0
   0   0   5  257.24    8.80   0
   0   0   6  921.75   17.57   0
   0   0   7   40.81    5.02   0
   0   0   8  145.96    8.85   0
   0   0   9  459.94   16.51   0
   0   0  10  161.72   10.96   0
   0   0  11   58.91    7.63   0
   0   0  12  109.89   10.40   0
   0  -1  12  104.32   10.51   0
   0  -1  11  111.42   10.24   0
   0  -1  10   44.64    6.42   0
   0  -1   9  118.59    9.12   0
   0  -1   8  183.01   10.13   0
   0  -1   7    4.54    3.50   0
   0  -1   6  158.10    8.04   0
   0  -1   5   55.80    5.18   0
   0  -1   4    4.92    3.53   0
   0  -1   3 3336.48   25.02   0
   0  -1   2    5.80    2.64   0
   0  -1   1  632.54    7.67   0
   0  -2   1  705.27   10.21   0
   0  -2   2 1830.62   18.16   0
   0  -2   3  902.83   14.41   0
   0  -2   4   11.46    3.17   0
   0  -2   5 1703.68   24.05   0
   0  -2   6 1302.82   23.00   0
   0  -2   7  448.48   15.04   0
   0  -2   8  305.18   13.47   0
   0  -2   9  345.87   14.85   0
   0  -2  10   -0.07    4.56   0
   0  -2  11   91.81   10.06   0
   0  -2  12    8.23    6.67   0
   0  -3  11   -3.93    5.34   0
   0  -3  10   15.71    5.61   0
   0  -3   9   -1.12    3.99   0
   0  -3   8   32.71    6.39   0
   0  -3   7   17.46    4.59   0
   0  -3   6  402.45   13.63   0
   0  -3   5  358.74   12.15   0
   0  -3   4  208.33    8.70   0
   0  -3   3   66.69    5.02   0
   0  -3   2   84.35    5.36   0
   0  -3   1  183.61    6.67   0
   0  -4   1    1.00    3.08   0
   0  -4   2    8.65    3.01   0
   0  -4   3 1212.98   20.45   0
   0  -4   4  244.31   10.37   0
   0  -4   5  551.84   16.12   0
   0  -4   6  851.95   21.17   0
   0  -4   7   -0.21    4.03   0
   0  -4   8    3.51    4.48   0
   0  -4   9   84.85    9.10   0
   0  -4  10   18.21    6.53   0
   0  -5  10   25.57    7.09   0
   0  -5   9   14.71    6.02   0
   0  -5   8  114.14   10.35   0
   0  -5   7  476.76   18.07   0
   0  -5   6  360.55   14.82   0
   0  -5   5   48.72    6.83   0
   0  -5   4  246.77   10.95   0
   0  -5   3  382.02   12.61   0
   0  -5   2  830.54   17.48   0
   0  -5   1  142.22    7.33   0
   0  -6   1  261.56   10.46   0
   0  -6   2  501.14   15.02   0
   0  -6   3  113.98    8.00   0
   0  -6   4   48.91    5.71   0
   0  -6   5    8.06    4.25   0
   0  -6   6  356.78   16.03   0
   0  -6   7   57.04    8.01   0
   0  -6   8  -17.20    4.50   0
   0  -6   9   18.75    6.03   0
   0  -7   8   69.41   10.13   0
   0  -7   7   12.13    4.54   0
   0  -7   6   38.65    6.58   0
   0  -7   5  105.13    9.59   0
   0  -7   4   -3.79    3.90   0
   0  -7   3  105.87    9.13   0
   0  -7   2   93.47    7.91   0
   0  -7   1  858.73   20.95   0
   0  -8   1  184.01   10.87   0
   0  -8   2    8.57    4.79   0
   0  -8   3   23.24    5.74   0
   0  -8   4   19.87    6.32   0
   0  -8   5    4.20    5.46   0
   0  -8   6   65.44    8.67   0
   0  -9   5   59.94    8.60   0
   0  -9   4   40.36    7.76   0
   0  -9   3   74.44    8.88   0
   0  -9   2   17.48    5.19   0
   0  -9   1  104.64    9.01   0
   0 -10   1  120.73   10.20   0
   0 -10   2   26.55    6.44   0
   0 -10   3   99.29   10.47   0
   0 -11   1  162.76   12.88   0
   1 -11   1  244.09   15.50   0
   1 -10   3   11.01    5.82   0
   1 -10   2   65.22    8.62   0
   1 -10   1    5.23    4.87   0
   1  -9   1  305.93   14.37   0
   1  -9   2   41.37    7.23   0
   1  -9   3   15.46    5.41   0
   1  -9   4    5.04    5.34   0
   1  -9   5   35.87    6.54   0
   1  -8   6    4.61    5.45   0
   1  -8   5   17.55    5.87   0
   1  -8   4   28.71    6.47   0
   1  -8   3    6.86    4.37   0
   1  -8   2   70.33    7.77   0
   1  -8   1  295.46   13.52   0
   1  -7   1  212.60   10.72   0
   1  -7   2  104.30    7.98   0
   1  -7   3   15.11    4.65   0
   1  -7   4   53.29    6.83   0
   1  -7   5   26.97    5.69   0
   1  -7   6   24.50    6.02   0
   1  -7   7   75.71    8.92   0
   1  -7   8   41.06    7.47   0
   1  -6   9   39.29    8.59   0
   1  -6   8   30.35    6.46   0
   1  -6   7   18.48    6.05   0
   1  -6   6   -0.37    3.89   0
   1  -6   5   90.40    8.71   0
   1  -6   4  147.08    9.51   0
   1  -6   3  118.98    8.34   0
   1  -6   2  584.20   16.56   0
   1  -6   1  461.77   14.23   0
   1  -5   1 1115.96   19.73   0
   1  -5   2 1030.47   20.22   0
   1  -5   3   23.57    4.48   0
   1  -5   4  735.45   18.86   0
   1  -5   5   -1.60    3.92   0
   1  -5   6   21.87    4.81   0
   1  -5   7   14.46    4.52   0
   1  -5   8   48.23    7.92   0
   1  -5   9   38.76    7.83   0
   1  -4  10   12.16    5.24   0
   1  -4   9   36.82    6.53   0
   1  -4   8   95.40    8.57   0
   1  -4   7   86.49    8.00   0
   1  -4   6  283.72   12.75   0
   1  -4   5  330.36   12.66   0
   1  -4   4  455.95   13.74   0
   1  -4   3   11.62    3.75   0
   1  -4   2 2183.07   26.09   0
   1  -4   1  762.49   14.90   0
   1  -3   1    8.15    3.11   0
   1  -3   2 1198.30   17.25   0
   1  -3   3   16.20    3.32   0
   1  -3   4  918.41   17.68   0
   1  -3   5 1742.01   26.40   0
   1  -3   6  442.10   14.52   0
   1  -3   7 1955.05   32.41   0
   1  -3   8  854.70   22.98   0
   1  -3   9    7.05    4.49   0
   1  -3  10  378.01   17.32   0
   1  -3  11   29.82    7.30   0
   1  -2  12   45.13    8.37   0
   1  -2  11   18.76    5.28   0
   1  -2  10  385.65   17.65   0
   1  -2   9   39.04    6.16   0
   1  -2   8   54.61    6.12   0
   1  -2   7  174.95    9.56   0
   1  -2   6  660.46   16.51   0
   1  -2   5    2.27    3.12   0
   1  -2   4  450.11   11.51   0
   1  -2   3   70.24    5.08   0
   1  -2   2  224.54    7.01   0
   1  -2   1  313.86    7.45   0
   1  -1   1 3595.14   20.75   0
   1  -1   2 2279.97   18.52   0
   1  -1   3 1394.78   16.54   0
   1  -1   4  920.56   15.19   0
   1  -1   5  855.37   16.20   0
   1  -1   6   -6.53    2.51   0
   1  -1   7  406.56   13.63   0
   1  -1   8  239.28   11.50   0
   1  -1   9   71.83    7.56   0
   1  -1  10  210.46   12.63   0
   1  -1  11   87.58    9.31   0
   1  -1  12    3.88    4.34   0
   1   0  12   11.08    5.24   0
   1   0  11   58.17    8.12   0
   1   0  10  101.64    8.78   0
   1   0   9  139.46    9.25   0
   1   0   8  128.79    8.98   0
   1   0   7  198.51    9.38   0
   1   0   6  202.17    8.67   0
   1   0   5  503.76   11.88   0
   1   0   4  173.35    6.62   0
   1   0   3 2405.49   20.16   0
   1   0   2  501.11    8.04   0
   1   0   1  692.18    7.73   0
   1   0   0  969.96    8.31   0
   1   1   0 1049.44    9.71   0
   1   1   1 1538.30   11.78   0
   1   1   2    8.03    2.66   0
   1   1   3  133.16    5.41   0
   1   1   4 2357.82   22.01   0
   1   1   5 1075.58   16.72   0
   1   1   6  179.18    8.07   0
   1   1   7  564.48   14.90   0
   1   1   8   55.63    5.90   0
   1   1   9  121.39    8.71   0
   1   1  10  207.68   11.74   0
   1   1  11   30.90    5.79   0
   1   1  12    8.03    4.83   0
   1   1  13   44.67    7.74   0
   1   2  13   11.65    4.81   0
   1   2  12    0.69    4.29   0
   1   2  11   21.32    5.64   0
   1   2  10  132.70    9.44   0
   1   2   9  319.72   12.92   0
   1   2   8  125.02    7.84   0
   1   2   7  643.46   15.40   0
   1   2   6  630.15   14.17   0
   1   2   5 2679.67   26.31   0
   1   2   4  325.75    8.58   0
   1   2   3  286.67    7.35   0
   1   2   2  768.54   10.44   0
   1   2   1 4751.31   25.30   0
   1   2   0 9999.00   45.93   0
   1   3   0 7671.60   39.50   0
   1   3   1   22.72    3.28   0
   1   3   2  406.00    8.82   0
   1   3   3 3518.76   26.58   0
   1   3   4   97.36    5.55   0
   1   3   5   44.27    4.45   0
   1   3   6  860.76   16.71   0
   1   3   7  215.97    9.45   0
   1   3   8  128.48    8.18   0
   1   3   9  530.21   16.52   0
   1   3  10   18.38    5.13   0
   1   3  11    7.32    4.90   0
   1   3  12  145.12   11.51   0
   1   3  13   -2.29    5.27   0
   1   4  13   38.76    7.45   0
   1   4  12  166.66   12.04   0
   1   4  11  -10.19    3.64   0
   1   4  10   39.76    6.09   0
   1   4   9  268.38   12.11   0
   1   4   8   28.78    4.71   0
   1   4   7  490.35   14.06   0
   1   4   6  137.82    7.38   0
   1   4   5    6.06    3.10   0
   1   4   4  507.86   11.85   0
   1   4   3    1.45    3.06   0
   1   4   2  201.16    7.34   0
   1   4   1   60.02    4.64   0
   1   4   0   18.20    3.34   0
   1   5   0   33.22    4.81   0
   1   5   1 2896.72   29.61   0
   1   5   2  371.52   10.62   0
   1   5   3 1588.15   21.70   0
   1   5   4  752.85   15.54   0
   1   5   5  131.01    7.34   0
   1   5   6  135.48    7.64   0
   1   5   7  134.02    8.44   0
   1   5   8   56.00    5.78   0
   1   5   9   81.47    7.36   0
   1   5  10  256.37   12.76   0
   1   5  11   32.90    6.48   0
   1   5  12   41.90    7.77   0
   1   5  13   26.01    5.35   0
   1   6  13  104.39   10.13   0
   1   6  12  381.33   17.69   0
   1   6  11   44.02    5.99   0
   1   6  10  356.24   15.88   0
   1   6   9    9.57    4.16   0
   1   6   8   49.49    6.08   0
   1   6   7   22.30    4.37   0
   1   6   6  300.42   11.64   0
   1   6   5    2.30    3.03   0
   1   6   4 1575.64   24.48   0
   1   6   3  396.18   12.17   0
   1   6   2  749.57   16.80   0
   1   6   1 1060.87   19.61   0
   1   6   0  143.37    8.06   0
   1   7   0   74.46    6.52   0
   1   7   1  586.22   16.45   0
   1   7   2   76.32    5.97   0
   1   7   3  427.35   13.84   0
   1   7   4 1126.11   22.69   0
   1   7   5  184.88    9.56   0
   1   7   6  107.61    7.85   0
   1   7   7   68.47    6.89   0
   1   7   8    6.02    4.29   0
   1   7   9   41.56    6.50   0
   1   7  10  255.72   13.79   0
   1   7  11   18.24    5.39   0
   1   7  12   -3.58    4.02   0
   1   7  13   28.86    7.05   0
   1   8  12   55.84    8.34   0
   1   8  11   15.75    5.63   0
   1   8  10  876.29   24.89   0
   1   8   9 1488.09   31.49   0
   1   8   8   22.39    5.42   0
   1   8   7  167.61   10.63   0
   1   8   6  154.91    9.83   0
   1   8   5    8.63    4.20   0
   1   8   4  242.60   11.43   0
   1   8   3   52.98    6.13   0
   1   8   2   65.53    6.51   0
   1   8   1  169.71   10.06   0
   1   8   0   -7.94    3.62   0
   1   9   0  191.79   11.58   0
   1   9   1    5.21    4.77   0
   1   9   2   46.98    6.32   0
   1   9   3    2.67    3.36   0
   1   9   4    6.84    4.49   0
   1   9   5   46.06    6.74   0
   1   9   6  125.32    9.79   0
   1   9   7   38.78    6.65   0
   1   9   8   30.03    5.53   0
   1   9   9  393.98   17.61   0
   1   9  10   71.83    8.58   0
   1   9  11   26.52    6.44   0
   1   9  12   93.71   10.02   0
   1  10  11   28.94    6.59   0
   1  10  10   -1.51    5.21   0
   1  10   9   20.54    6.13   0
   1  10   8   -5.49    4.27   0
   1  10   7  123.58   10.34   0
   1  10   6   67.39    8.88   0
   1  10   5    2.10    4.25   0
   1  10   4   26.76    5.86   0
   1  10   3   83.30    8.64   0
   1  10   2   37.30    7.02   0
   1  10   1   69.56    8.61   0
   1  10   0   42.96    7.41   0
   1  11   0   22.66    6.27   0
   1  11   1  144.38   11.45   0
   1  11   2   20.89    6.11   0
   1  11   3   19.64    5.59   0
   1  11   4  163.21   11.88   0
   1  11   5    2.79    4.19   0
   1  11   6   92.73    9.77   0
   1  11   7   10.37    5.37   0
   1  11   8   39.01    6.98   0
   1  11   9   34.41    7.27   0
   1  11  10   75.52    9.36   0
   1  12   7    0.00    4.85   0
   1  12   6   59.51    8.25   0
   1  12   5    4.72    5.11   0
   1  12   4   64.42    8.88   0
   1  12   3   22.19    5.71   0
   1  12   2    7.26    4.60   0
   2  12   2   52.27    8.74   0
   2  12   3   16.84    6.58   0
   2  12   4    5.56    4.61   0
   2  12   5  170.73   12.79   0
   2  12   6   46.45    7.77   0
   2  12   7   16.30    6.44   0
   2  11   9  394.71   18.91   0
   2  11   8   -9.84    4.62   0
   2  11   7   61.48    7.84   0
   2  11   6   17.40    4.87   0
   2  11   5  107.37   10.10   0
   2  11   4    6.41    4.93   0
   2  11   3   71.62    8.51   0
   2  11   2   82.24    9.52   0
   2  11   1   25.63    5.85   0
   2  11   0   -3.07    4.61   0
   2  10   0  219.43   13.57   0
   2  10   1   16.27    5.53   0
   2  10   2  205.25   12.54   0
   2  10   3   35.30    6.30   0
   2  10   4  166.49   10.93   0
   2  10   5  110.22    9.58   0
   2  10   6    4.79    4.92   0
   2  10   7    3.88    3.95   0
   2  10   8   12.68    5.28   0
   2  10   9   35.61    6.76   0
   2  10  10  420.59   19.47   0
   2  10  11   74.39    9.46   0
   2   9  12    1.62    5.36   0
   2   9  11    9.06    6.34   0
   2   9  10   65.64    8.58   0
   2   9   9  135.16   11.14   0
   2   9   8  131.26   10.45   0
   2   9   7   54.04    6.75   0
   2   9   6    9.56    3.93   0
   2   9   5  180.46   11.40   0
   2   9   4  393.96   15.71   0
   2   9   3  274.32   13.91   0
   2   9   2   18.24    4.75   0
   2   9   1   72.66    7.89   0
   2   9   0  158.11   10.56   0
   2   8   0  147.90    9.98   0
   2   8   1   59.95    6.78   0
   2   8   2   76.12    7.23   0
   2   8   3    1.00    3.55   0
   2   8   4  635.09   18.32   0
   2   8   5  361.77   14.40   0
   2   8   6  119.66    8.67   0
   2   8   7   46.08    6.45   0
   2   8   8  113.94    9.13   0
   2   8   9  518.77   18.89   0
   2   8  10   16.11    4.91   0
   2   8  11   79.42    9.22   0
   2   8  12   41.58    6.78   0
   2   7  13   18.55    6.13   0
   2   7  12   -0.66    5.37   0
   2   7  11  112.94    9.88   0
   2   7  10   56.20    7.50   0
   2   7   9   -4.29    4.01   0
   2   7   8   47.53    6.45   0
   2   7   7   -1.69    3.67   0
   2   7   6  136.25    8.78   0
   2   7   5  335.03   13.12   0
   2   7   4  279.58   11.67   0
   2   7   3   -4.70    3.39   0
   2   7   2  389.25   13.40   0
   2   7   1    8.01    3.71   0
   2   7   0    6.82    3.91   0
   2   6   0   -4.49    2.73   0
   2   6   1   76.45    5.97   0
   2   6   2  858.20   18.02   0
   2   6   3  190.62    8.90   0
   2   6   4  159.00    8.69   0
   2   6   5 1324.23   23.56   0
   2   6   6   78.79    6.62   0
   2   6   7   49.77    5.73   0
   2   6   8   27.26    5.68   0
   2   6   9   62.47    6.83   0
   2   6  10   -2.51    3.73   0
   2   6  11   49.34    7.02   0
   2   6  12    5.19    4.76   0
   2   6  13   17.25    5.57   0
   2   5  13   25.44    6.32   0
   2   5  12   20.43    5.91   0
   2   5  11  301.23   15.00   0
   2   5  10   23.58    5.39   0
   2   5   9   10.78    3.93   0
   2   5   8   72.81    7.01   0
   2   5   7   31.45    4.84   0
   2   5   6    9.20    3.46   0
   2   5   5  329.76   11.37   0
   2   5   4  101.69    6.57   0
   2   5   3   -2.39    2.77   0
   2   5   2  413.36   11.53   0
   2   5   1   -0.06    3.07   0
   2   5   0  295.56   10.19   0
   2   4   0 1909.74   22.77   0
   2   4   1 1718.87   21.19   0
   2   4   2  221.91    8.02   0
   2   4   3  205.55    7.83   0
   2   4   4  243.98    8.70   0
   2   4   5  442.76   12.20   0
   2   4   6 2911.22   33.30   0
   2   4   7   95.71    6.81   0
   2   4   8  531.22   15.95   0
   2   4   9   66.77    7.31   0
   2   4  10  604.64   19.02   0
   2   4  11  517.05   18.75   0
   2   4  12  209.67   13.13   0
   2   4  13  -11.49    4.75   0
   2   3  13    3.08    6.09   0
   2   3  12   67.40    8.34   0
   2   3  11  447.48   17.49   0
   2   3  10   73.49    7.46   0
   2   3   9    0.48    3.32   0
   2   3   8  561.45   16.29   0
   2   3   7   13.02    3.65   0
   2   3   6  413.97   12.20   0
   2   3   5  148.82    7.26   0
   2   3   4  302.29    9.18   0
   2   3   3  344.50    9.15   0
   2   3   2  639.11   11.71   0
   2   3   1 1581.05   18.22   0
   2   3   0 4881.10   33.14   0
   2   2   0 9061.73   43.69   0
   2   2   1  198.13    6.38   0
   2   2   2  125.76    5.56   0
   2   2   3  190.92    6.84   0
   2   2   4 1035.26   15.82   0
   2   2   5  127.74    6.56   0
   2   2   6  524.82   13.39   0
   2   2   7  430.93   13.02   0
   2   2   8 1687.52   27.95   0
   2   2   9  165.36   10.15   0
   2   2  10  302.48   13.86   0
   2   2  11  164.19   11.44   0
   2   2  12   42.54    6.58   0
   2   2  13   72.87    9.48   0
   2   1  13   14.50    5.96   0
   2   1  12   48.55    8.34   0
   2   1  11    7.54    4.99   0
   2   1  10   99.41    8.76   0
   2   1   9   10.12    3.72   0
   2   1   8  479.11   15.22   0
   2   1   7   14.01    3.88   0
   2   1   6  769.53   16.28   0
   2   1   5 2781.44   28.02   0
   2   1   4   43.13    4.20   0
   2   1   3  600.83   10.97   0
   2   1   2  155.19    5.61   0
   2   1   1   42.62    3.85   0
   2   1   0  126.22    4.92   0
   2   0   0   34.92    3.48   0
   2   0   1  430.25    8.21   0
   2   0   2  244.59    6.83   0
   2   0   3 1964.88   20.11   0
   2   0   4  363.87    9.80   0
   2   0   5 4618.69   37.75   0
   2   0   6   96.65    6.44   0
   2   0   7  130.85    8.15   0
   2   0   8   43.35    5.66   0
   2   0   9   28.13    5.44   0
   2   0  10  244.96   12.78   0
   2   0  11  171.63   11.58   0
   2   0  12   54.80    7.18   0
   2  -1  12   29.82    6.43   0
   2  -1  11  254.87   14.63   0
   2  -1  10   57.20    6.90   0
   2  -1   9   18.95    4.83   0
   2  -1   8  179.30   10.31   0
   2  -1   7   98.67    7.26   0
   2  -1   6   10.44    3.44   0
   2  -1   5 2355.57   27.80   0
   2  -1   4  255.47    8.86   0
   2  -1   3  201.17    7.16   0
   2  -1   2 5856.46   34.47   0
   2  -1   1    1.56    2.85   0
   2  -2   1 1186.71   15.67   0
   2  -2   2  667.65   12.55   0
   2  -2   3 1830.06   22.21   0
   2  -2   4   -2.03    3.16   0
   2  -2   5    5.88    3.32   0
   2  -2   6  900.74   19.71   0
   2  -2   7   76.81    7.27   0
   2  -2   8  302.88   13.48   0
   2  -2   9   16.55    6.01   0
   2  -2  10   -0.07    4.84   0
   2  -2  11  193.38   13.46   0
   2  -3  11  428.18   19.90   0
   2  -3  10   54.52    8.35   0
   2  -3   9   13.39    5.29   0
   2  -3   8   -7.38    4.03   0
   2  -3   7  244.95   11.92   0
   2  -3   6   73.73    6.88   0
   2  -3   5  656.95   16.77   0
   2  -3   4   23.15    4.01   0
   2  -3   3   21.78    3.98   0
   2  -3   2  689.85   14.08   0
   2  -3   1 2351.73   24.68   0
   2  -4   1  343.16   10.59   0
   2  -4   2   23.12    4.05   0
   2  -4   3   44.21    5.31   0
   2  -4   4   97.27    7.35   0
   2  -4   5  295.70   12.24   0
   2  -4   6  339.58   14.17   0
   2  -4   7   -0.50    4.07   0
   2  -4   8  207.31   12.26   0
   2  -4   9  126.36   10.34   0
   2  -4  10   -7.72    4.40   0
   2  -5   9   37.21    7.90   0
   2  -5   8   62.83    8.37   0
   2  -5   7   69.92    8.29   0
   2  -5   6  175.72   10.99   0
   2  -5   5  361.76   14.24   0
   2  -5   4   10.14    4.05   0
   2  -5   3  366.85   13.21   0
   2  -5   2    5.28    3.66   0
   2  -5   1  427.06   12.98   0
   2  -6   1   87.60    7.15   0
   2  -6   2  262.96   11.58   0
   2  -6   3   62.13    7.07   0
   2  -6   4  115.60    8.90   0
   2  -6   5   51.60    6.56   0
   2  -6   6  306.15   14.90   0
   2  -6   7   35.11    7.02   0
   2  -6   8   31.80    6.44   0
   2  -7   7  157.79   12.49   0
   2  -7   6  368.53   17.48   0
   2  -7   5    7.35    5.35   0
   2  -7   4  128.83    9.80   0
   2  -7   3   54.30    6.21   0
   2  -7   2  151.18    9.63   0
   2  -7   1   20.55    4.97   0
   2  -8   1   51.04    7.08   0
   2  -8   2   12.44    5.07   0
   2  -8   3  114.96   10.11   0
   2  -8   4    9.97    5.26   0
   2  -8   5   51.50    7.99   0
   2  -8   6   80.91    9.58   0
   2  -9   5  155.82   13.13   0
   2  -9   4    6.09    5.03   0
   2  -9   3    9.21    4.93   0
   2  -9   2   32.19    6.60   0
   2  -9   1   36.09    6.91   0
   2 -10   1  183.00   12.90   0
   2 -10   2    6.88    4.66   0
   2 -10   3  110.59   10.74   0
   3 -10   2   43.32    7.30   0
   3 -10   1   42.98    7.44   0
   3  -9   1  143.80   10.92   0
   3  -9   2  157.80   11.66   0
   3  -9   3    7.58    5.40   0
   3  -9   4  196.84   13.47   0
   3  -8   6   36.02    7.37   0
   3  -8   5  114.09   11.33   0
   3  -8   4  143.96   11.84   0
   3  -8   3   11.56    4.92   0
   3  -8   2  119.13    9.91   0
   3  -8   1  178.35   11.33   0
   3  -7   1  615.26   19.31   0
   3  -7   2   20.64    4.79   0
   3  -7   3   57.22    7.39   0
   3  -7   4   68.57    7.99   0
   3  -7   5   82.79    8.55   0
   3  -7   6    2.57    3.90   0
   3  -7   7  145.22   12.45   0
   3  -6   8   14.18    5.20   0
   3  -6   7  132.51   11.02   0
   3  -6   6    2.83    4.35   0
   3  -6   5    8.52    4.83   0
   3  -6   4   66.77    6.90   0
   3  -6   3   22.67    5.05   0
   3  -6   2   72.14    7.21   0
   3  -6   1  573.87   17.16   0
   3  -5   1  747.74   18.65   0
   3  -5   2   25.84    5.06   0
   3  -5   3  179.99    9.88   0
   3  -5   4  169.90   10.02   0
   3  -5   5   42.10    6.24   0
   3  -5   6  360.37   15.89   0
   3  -5   7  666.55   21.78   0
   3  -5   8   44.33    7.52   0
   3  -5   9  182.94   13.48   0
   3  -4  10   64.00   10.16   0
   3  -4   9  276.99   15.55   0
   3  -4   8    5.87    4.24   0
   3  -4   7  624.90   20.65   0
   3  -4   6  260.94   13.05   0
   3  -4   5   70.34    6.89   0
   3  -4   4   52.38    5.63   0
   3  -4   3    9.77    3.47   0
   3  -4   2  188.64    9.20   0
   3  -4   1  290.02   10.75   0
   3  -3   1  878.05   16.72   0
   3  -3   2  436.03   12.30   0
   3  -3   3   81.86    5.92   0
   3  -3   4  289.32   11.27   0
   3  -3   5   40.90    5.17   0
   3  -3   6  157.20    9.75   0
   3  -3   7   18.44    5.08   0
   3  -3   8    7.77    5.02   0
   3  -3   9  281.10   14.72   0
   3  -3  10  239.37   14.67   0
   3  -3  11  -10.69    5.34   0
   3  -2  11    9.24    5.54   0
   3  -2  10  201.63   13.05   0
   3  -2   9  487.75   18.21   0
   3  -2   8   24.82    4.90   0
   3  -2   7   13.11    4.69   0
   3  -2   6   34.67    4.94   0
   3  -2   5   58.28    5.64   0
   3  -2   4    6.55    3.67   0
   3  -2   3  337.20   10.78   0
   3  -2   2 1253.69   19.01   0
   3  -2   1 3036.68   28.86   0
   3  -1   1 3727.72   29.75   0
   3  -1   2  976.39   15.93   0
   3  -1   3 1509.10   20.88   0
   3  -1   4 1180.75   19.64   0
   3  -1   5  203.58    9.17   0
   3  -1   6  335.53   12.52   0
   3  -1   7  351.64   13.56   0
   3  -1   8  164.81   10.19   0
   3  -1   9    3.17    4.56   0
   3  -1  10  277.55   14.40   0
   3  -1  11   26.56    6.02   0
   3  -1  12   87.38   10.44   0
   3   0  12   18.52    6.02   0
   3   0  11   10.08    5.18   0
   3   0  10  141.48   10.83   0
   3   0   9   26.26    6.06   0
   3   0   8  220.38   11.14   0
   3   0   7 1019.74   21.62   0
   3   0   6  922.12   19.22   0
   3   0   5    4.85    3.14   0
   3   0   4 1932.63   24.34   0
   3   0   3   53.19    4.45   0
   3   0   2  169.42    6.75   0
   3   0   1   48.27    4.23   0
   3   0   0 1206.24   16.03   0
   3   1   0 1216.39   16.33   0
   3   1   1  121.39    5.83   0
   3   1   2   31.21    3.69   0
   3   1   3 1022.30   16.05   0
   3   1   4  382.13   10.68   0
   3   1   5   10.31    3.65   0
   3   1   6 1059.75   20.05   0
   3   1   7  394.73   13.63   0
   3   1   8   97.93    7.58   0
   3   1   9  401.56   15.39   0
   3   1  10  217.38   12.52   0
   3   1  11    4.58    4.11   0
   3   1  12   58.75    7.87   0
   3   2  13    8.86    5.23   0
   3   2  12   30.93    7.08   0
   3   2  11   19.38    5.81   0
   3   2  10   36.42    6.44   0
   3   2   9  119.97    8.98   0
   3   2   8   19.54    4.38   0
   3   2   7   35.78    4.97   0
   3   2   6  354.26   11.81   0
   3   2   5 1131.00   19.63   0
   3   2   4  206.83    8.02   0
   3   2   3   52.58    4.77   0
   3   2   2   35.00    3.82   0
   3   2   1   13.95    3.30   0
   3   2   0   -2.80    2.99   0
   3   3   0  650.67   13.50   0
   3   3   1  129.84    6.53   0
   3   3   2  157.63    6.99   0
   3   3   3  112.31    6.17   0
   3   3   4  279.33    9.55   0
   3   3   5   32.31    4.31   0
   3   3   6  258.49   10.51   0
   3   3   7  587.32   16.15   0
   3   3   8   50.46    5.95   0
   3   3   9  326.48   13.54   0
   3   3  10   42.29    6.55   0
   3   3  11   18.54    5.10   0
   3   3  12  125.21   10.60   0
   3   3  13   44.34    7.60   0
   3   4  13    6.29    4.64   0
   3   4  12   99.27    9.93   0
   3   4  11   -5.67    4.21   0
   3   4  10   22.20    4.92   0
   3   4   9  260.06   12.52   0
   3   4   8  275.79   12.04   0
   3   4   7   -2.60    3.30   0
   3   4   6   32.15    4.87   0
   3   4   5    9.39    3.58   0
   3   4   4   33.97    4.46   0
   3   4   3 1025.94   17.99   0
   3   4   2  110.13    6.42   0
   3   4   1 1346.48   20.40   0
   3   4   0 2085.45   26.15   0
   3   5   0 4308.70   42.56   0
   3   5   1 1067.54   19.67   0
   3   5   2  257.29    9.83   0
   3   5   3  836.49   17.47   0
   3   5   4  580.01   15.05   0
   3   5   5  199.61    9.45   0
   3   5   6  509.51   15.26   0
   3   5   7    0.57    3.39   0
   3   5   8  270.37   12.30   0
   3   5   9   61.30    7.08   0
   3   5  10   -0.47    4.21   0
   3   5  11    2.46    4.66   0
   3   5  12  158.91   11.74   0
   3   5  13   36.38    7.75   0
   3   6  13   18.48    5.87   0
   3   6  12   84.10    9.14   0
   3   6  11  367.33   16.64   0
   3   6  10   91.51    8.61   0
   3   6   9  124.45    9.29   0
   3   6   8  392.72   14.90   0
   3   6   7  331.63   13.45   0
   3   6   6  934.09   21.03   0
   3   6   5    8.80    3.36   0
   3   6   4  450.12   14.51   0
   3   6   3  185.11    8.93   0
   3   6   2   95.38    6.67   0
   3   6   1  286.20   11.28   0
   3   6   0  519.85   15.44   0
   3   7   0   22.44    4.53   0
   3   7   1   -4.30    2.81   0
   3   7   2   38.13    5.35   0
   3   7   3  328.83   12.78   0
   3   7   4  104.00    7.64   0
   3   7   5    7.69    3.85   0
   3   7   6  683.30   19.21   0
   3   7   7  171.18   10.67   0
   3   7   8    4.08    4.62   0
   3   7   9  461.84   18.07   0
   3   7  10   70.65    8.08   0
   3   7  11  113.63   10.67   0
   3   7  12  126.22   10.88   0
   3   8  12  104.92   10.49   0
   3   8  11   60.72    8.53   0
   3   8  10   84.46    8.92   0
   3   8   9  115.78    9.94   0
   3   8   8   87.27    7.96   0
   3   8   7   18.72    5.52   0
   3   8   6  102.14    8.67   0
   3   8   5  115.71    9.15   0
   3   8   4   12.05    5.39   0
   3   8   3   30.56    5.22   0
   3   8   2   17.40    4.72   0
   3   8   1  138.46    9.58   0
   3   8   0   30.32    5.52   0
   3   9   0   52.90    7.54   0
   3   9   1  508.81   18.39   0
   3   9   2   13.39    6.32   0
   3   9   3  202.90   11.95   0
   3   9   4   22.27    5.43   0
   3   9   5   17.69    4.97   0
   3   9   6    1.72    3.38   0
   3   9   7   63.31    8.05   0
   3   9   8   14.87    5.60   0
   3   9   9    7.35    6.12   0
   3   9  10  112.87   10.35   0
   3   9  11   22.44    6.42   0
   3  10  10  138.01   12.01   0
   3  10   9  272.12   15.82   0
   3  10   8   95.34    9.89   0
   3  10   7   18.97    6.26   0
   3  10   6   87.94    8.53   0
   3  10   5  132.52   10.85   0
   3  10   4   22.33    5.03   0
   3  10   3  169.92   11.87   0
   3  10   2   20.83    5.73   0
   3  10   1  107.63    9.95   0
   3  10   0   41.49    6.18   0
   3  11   0   58.71    9.12   0
   3  11   1    9.19    5.67   0
   3  11   2   20.89    5.97   0
   3  11   3    7.26    4.69   0
   3  11   4   -3.20    4.73   0
   3  11   5    1.53    4.81   0
   3  11   6   92.20    9.88   0
   3  11   7    2.94    4.60   0
   3  11   8   77.68    9.40   0
   3  11   9  401.12   19.53   0
   3  12   6   61.62    8.30   0
   3  12   5   35.07    7.91   0
   3  12   4   -6.53    5.55   0
   4  11   1   75.58   11.42   0
   4  11   2   33.68    7.75   0
   4  11   3   81.58    9.62   0
   4  11   4  256.44   15.26   0
   4  11   5  100.09   10.54   0
   4  11   6    2.32    5.40   0
   4  11   7   59.83    8.42   0
   4  11   8   97.96   10.28   0
   4  10  10   27.60    6.90   0
   4  10   9   37.08    7.34   0
   4  10   8    2.52    5.33   0
   4  10   7   11.15    4.79   0
   4  10   6    4.11    4.32   0
   4  10   5   74.11    9.13   0
   4  10   4   80.56    9.01   0
   4  10   3  -12.36    3.78   0
   4  10   2   68.73    9.14   0
   4  10   1   30.44    6.59   0
   4  10   0    3.34    4.23   0
   4   9   0    2.64    4.81   0
   4   9   1   48.27    7.25   0
   4   9   2  187.21   12.09   0
   4   9   3    4.95    4.77   0
   4   9   4  351.97   15.86   0
   4   9   5   37.84    7.09   0
   4   9   6   90.70    9.01   0
   4   9   7   44.91    7.42   0
   4   9   8    3.60    4.41   0
   4   9   9   82.16    9.29   0
   4   9  10  164.23   12.87   0
   4   9  11    9.67    5.48   0
   4   8  12    0.00    5.09   0
   4   8  11    2.29    5.64   0
   4   8  10   29.68    6.04   0
   4   8   9  -19.21    3.32   0
   4   8   8    6.20    4.70   0
   4   8   7   40.69    6.13   0
   4   8   6   -4.79    4.17   0
   4   8   5   68.16    7.87   0
   4   8   4   47.58    6.87   0
   4   8   3   81.52    8.21   0
   4   8   2   91.24    8.52   0
   4   8   1  446.20   16.79   0
   4   8   0   83.60    8.18   0
   4   7   0  245.59   12.46   0
   4   7   1   62.25    7.12   0
   4   7   2    3.21    3.94   0
   4   7   3   42.08    5.31   0
   4   7   4    3.46    3.85   0
   4   7   5  387.40   15.35   0
   4   7   6   31.61    5.72   0
   4   7   7   80.44    8.15   0
   4   7   8   59.35    7.10   0
   4   7   9   34.23    6.67   0
   4   7  10  209.00   13.04   0
   4   7  11  296.74   15.78   0
   4   7  12   23.68    5.68   0
   4   6  12    8.42    5.67   0
   4   6  11  147.88   11.70   0
   4   6  10  172.22   11.95   0
   4   6   9   25.77    5.91   0
   4   6   8  144.17    9.99   0
   4   6   7  332.79   14.12   0
   4   6   6  252.90   11.69   0
   4   6   5  290.83   12.34   0
   4   6   4  488.42   15.42   0
   4   6   3   73.61    6.46   0
   4   6   2   14.14    4.10   0
   4   6   1   45.32    5.81   0
   4   6   0  130.23    8.68   0
   4   5   0  543.82   15.72   0
   4   5   1  368.69   12.69   0
   4   5   2    3.83    3.72   0
   4   5   3    0.58    3.55   0
   4   5   4  110.67    7.54   0
   4   5   5  422.28   14.02   0
   4   5   6   15.20    3.99   0
   4   5   7  446.75   15.53   0
   4   5   8  190.07   10.59   0
   4   5   9  100.45    8.68   0
   4   5  10    5.23    4.23   0
   4   5  11   48.53    7.45   0
   4   5  12    8.49    5.41   0
   4   5  13   56.12    8.58   0
   4   4  13  159.48   12.91   0
   4   4  12   21.54    6.41   0
   4   4  11  146.45   11.07   0
   4   4  10   79.41    8.19   0
   4   4   9    1.66    3.26   0
   4   4   8   39.34    5.77   0
   4   4   7  122.88    8.27   0
   4   4   6  113.86    7.62   0
   4   4   5  380.59   12.87   0
   4   4   4 1050.60   20.29   0
   4   4   3   33.72    4.93   0
   4   4   2  296.08   10.61   0
   4   4   1    8.43    3.09   0
   4   4   0   10.88    3.52   0
   4   3   0   16.55    3.77   0
   4   3   1  737.74   15.96   0
   4   3   2  356.60   11.15   0
   4   3   3    6.94    3.36   0
   4   3   4  607.22   15.04   0
   4   3   5  587.78   15.72   0
   4   3   6   83.18    6.86   0
   4   3   7   12.39    4.63   0
   4   3   8  345.60   13.82   0
   4   3   9    2.63    4.00   0
   4   3  10  486.35   18.50   0
   4   3  11  203.32   12.90   0
   4   3  12   -2.32    4.27   0
   4   2  12   -0.76    5.48   0
   4   2  11  182.87   12.33   0
   4   2  10  510.31   18.90   0
   4   2   9   54.30    6.96   0
   4   2   8  303.60   13.17   0
   4   2   7  657.85   18.26   0
   4   2   6   62.29    5.87   0
   4   2   5  506.54   14.19   0
   4   2   4  411.20   12.38   0
   4   2   3  654.56   15.02   0
   4   2   2  237.41    8.86   0
   4   2   1   76.19    5.68   0
   4   2   0 1657.80   22.83   0
   4   1   0   92.40    5.79   0
   4   1   1   27.25    4.00   0
   4   1   2 2822.51   29.71   0
   4   1   3   24.26    3.91   0
   4   1   4  340.95   11.15   0
   4   1   5  350.94   12.16   0
   4   1   6  157.25    8.75   0
   4   1   7    4.21    3.53   0
   4   1   8  248.70   12.11   0
   4   1   9   26.83    6.34   0
   4   1  10  301.97   15.22   0
   4   1  11  257.49   14.91   0
   4   1  12   46.89    7.97   0
   4   0  12   21.09    5.76   0
   4   0  11  143.96   11.55   0
   4   0  10  415.07   17.54   0
   4   0   9  103.06    8.72   0
   4   0   8   -0.74    4.16   0
   4   0   7   38.46    5.28   0
   4   0   6  433.35   14.04   0
   4   0   5  729.03   17.42   0
   4   0   4  474.34   13.47   0
   4   0   3  478.23   12.74   0
   4   0   2 1826.26   24.12   0
   4   0   1  202.20    8.18   0
   4   0   0 1516.96   21.34   0
   4  -1   1  189.89    8.06   0
   4  -1   2  307.33   10.28   0
   4  -1   3   92.44    6.36   0
   4  -1   4  663.76   16.16   0
   4  -1   5  982.69   20.83   0
   4  -1   6  122.20    8.10   0
   4  -1   7   42.59    5.89   0
   4  -1   8    3.34    4.07   0
   4  -1   9   31.11    6.77   0
   4  -1  10   75.99    8.50   0
   4  -1  11  103.55   10.28   0
   4  -2  11   54.38    8.04   0
   4  -2  10   38.14    8.14   0
   4  -2   9   59.13    7.54   0
   4  -2   8  132.26   10.01   0
   4  -2   7  272.96   13.25   0
   4  -2   6   78.24    7.39   0
   4  -2   5  533.47   16.39   0
   4  -2   4  489.33   14.70   0
   4  -2   3    8.07    3.54   0
   4  -2   2  696.82   16.02   0
   4  -2   1  204.49    8.73   0
   4  -3   1 1192.50   21.73   0
   4  -3   2  133.73    8.07   0
   4  -3   3   61.79    5.78   0
   4  -3   4    3.05    3.58   0
   4  -3   5  106.20    8.56   0
   4  -3   6  373.08   15.02   0
   4  -3   7   86.70    8.96   0
   4  -3   8   34.03    6.37   0
   4  -3   9    0.71    5.19   0
   4  -3  10   31.39    7.46   0
   4  -4   9   56.86    9.07   0
   4  -4   8  154.46   11.53   0
   4  -4   7   21.87    5.98   0
   4  -4   6  890.94   23.81   0
   4  -4   5    9.31    4.13   0
   4  -4   4   39.11    6.22   0
   4  -4   3  304.57   12.35   0
   4  -4   2   -5.04    3.32   0
   4  -4   1  413.87   13.54   0
   4  -5   1   53.61    5.72   0
   4  -5   2   88.16    7.68   0
   4  -5   3   -3.08    3.94   0
   4  -5   4   11.84    4.40   0
   4  -5   5  173.48   11.11   0
   4  -5   6  108.12    9.60   0
   4  -5   7    0.42    4.82   0
   4  -5   8  454.83   19.92   0
   4  -6   7    9.99    5.76   0
   4  -6   6   73.66    8.78   0
   4  -6   5  792.25   23.96   0
   4  -6   4  235.32   12.77   0
   4  -6   3  115.93    9.21   0
   4  -6   2  104.97    8.68   0
   4  -6   1    0.66    3.72   0
   4  -7   1   62.90    7.85   0
   4  -7   2   91.88    8.58   0
   4  -7   3   30.23    5.94   0
   4  -7   4   87.14    9.26   0
   4  -7   5  335.53   17.43   0
   4  -7   6   -0.78    5.81   0
   4  -8   5  129.08   11.69   0
   4  -8   4    0.00    4.80   0
   4  -8   3   73.20    9.19   0
   4  -8   2   86.49   10.01   0
   4  -8   1    4.56    4.10   0
   4  -9   1   15.62    5.72   0
   4  -9   2   42.08    7.73   0
   4  -9   3  106.92   11.09   0
   4 -10   1  -14.82    4.53   0
   5  -9   1  115.66   10.77   0
   5  -8   4   17.27    5.76   0
   5  -8   3   16.38    6.01   0
   5  -8   2    2.46    5.06   0
   5  -8   1   60.87    8.95   0
   5  -7   1  158.67   11.43   0
   5  -7   2  112.99   10.16   0
   5  -7   3  189.53   12.78   0
   5  -7   4   75.72    8.39   0
   5  -7   5   26.85    7.42   0
   5  -6   7    1.65    5.46   0
   5  -6   6  145.86   11.44   0
   5  -6   5   -3.43    4.22   0
   5  -6   4  263.36   14.34   0
   5  -6   3  139.63   10.93   0
   5  -6   2   98.50    9.07   0
   5  -6   1  502.85   18.05   0
   5  -5   1  475.05   17.06   0
   5  -5   2   -2.27    4.21   0
   5  -5   3   84.86    8.60   0
   5  -5   4  149.66   10.66   0
   5  -5   5   75.97    9.03   0
   5  -5   6   69.12    8.32   0
   5  -5   7   31.78    7.19   0
   5  -5   8  -14.77    4.92   0
   5  -4   9   12.37    5.36   0
   5  -4   8   -8.92    3.86   0
   5  -4   7   68.13    8.40   0
   5  -4   6  138.77   10.55   0
   5  -4   5   84.54    8.51   0
   5  -4   4   48.55    6.87   0
   5  -4   3   73.70    7.73   0
   5  -4   2   13.18    4.30   0
   5  -4   1  285.46   12.61   0
   5  -3   1  225.85   10.76   0
   5  -3   2  102.16    7.64   0
   5  -3   3  267.48   12.01   0
   5  -3   4   14.25    4.72   0
   5  -3   5   30.59    5.68   0
   5  -3   6  153.43   10.70   0
   5  -3   7  419.84   17.69   0
   5  -3   8   67.62    8.20   0
   5  -3   9  105.86   10.66   0
   5  -2  10    7.10    5.68   0
   5  -2   9  108.38   10.48   0
   5  -2   8  250.29   13.98   0
   5  -2   7  361.04   15.61   0
   5  -2   6  831.03   22.60   0
   5  -2   5  132.01    9.50   0
   5  -2   4  172.45    9.62   0
   5  -2   3  158.92    9.28   0
   5  -2   2    0.61    2.94   0
   5  -2   1  511.74   15.02   0
   5  -1   1    9.02    3.41   0
   5  -1   2  148.62    8.54   0
   5  -1   3   51.64    5.73   0
   5  -1   4   71.25    6.52   0
   5  -1   5  140.24    9.12   0
   5  -1   6 1662.38   30.96   0
   5  -1   7  178.43   10.74   0
   5  -1   8   19.01    5.41   0
   5  -1   9  155.78   11.65   0
   5  -1  10    6.94    5.15   0
   5  -1  11  -13.14    4.68   0
   5   0  11   38.45    7.14   0
   5   0  10   76.16    8.83   0
   5   0   9  594.39   21.04   0
   5   0   8  259.91   13.35   0
   5   0   7   30.37    5.53   0
   5   0   6  395.51   15.07   0
   5   0   5  162.16    9.29   0
   5   0   4   -3.29    3.21   0
   5   0   3   67.01    5.93   0
   5   0   2   -4.96    3.42   0
   5   0   1  419.42   13.01   0
   5   0   0  482.59   13.77   0
   5   1   0  307.87   11.02   0
   5   1   1 1034.21   20.01   0
   5   1   2  403.81   12.90   0
   5   1   3    6.03    3.32   0
   5   1   4   85.21    6.68   0
   5   1   5   64.62    6.68   0
   5   1   6   23.11    5.11   0
   5   1   7    4.42    3.59   0
   5   1   8   22.37    5.76   0
   5   1   9  352.41   15.82   0
   5   1  10   65.59    8.04   0
   5   1  11  137.85   11.51   0
   5   2  12   15.45    5.94   0
   5   2  11  118.91   10.04   0
   5   2  10   -9.32    3.96   0
   5   2   9   11.14    4.44   0
   5   2   8  214.21   11.73   0
   5   2   7  810.14   21.10   0
   5   2   6   49.97    6.48   0
   5   2   5  122.70    7.87   0
   5   2   4   26.91    4.44   0
   5   2   3  367.86   12.43   0
   5   2   2  959.11   19.62   0
   5   2   1  401.51   12.71   0
   5   2   0  706.25   16.97   0
   5   3   0  379.69   13.14   0
   5   3   1   34.39    5.02   0
   5   3   2  760.82   18.24   0
   5   3   3 1774.48   28.30   0
   5   3   4   21.85    4.35   0
   5   3   5  422.70   14.38   0
   5   3   6  142.28    9.52   0
   5   3   7  194.68   11.12   0
   5   3   8   50.70    6.56   0
   5   3   9   88.23    8.28   0
   5   3  10    5.64    4.58   0
   5   3  11  210.72   13.85   0
   5   3  12   94.55   10.42   0
   5   4  12   19.94    6.38   0
   5   4  11   14.64    5.61   0
   5   4  10    4.26    4.72   0
   5   4   9   12.18    4.44   0
   5   4   8   78.84    7.66   0
   5   4   7    0.26    4.18   0
   5   4   6   70.11    6.96   0
   5   4   5  442.89   14.99   0
   5   4   4  123.53    8.05   0
   5   4   3  142.35    8.68   0
   5   4   2  168.86    9.41   0
   5   4   1  168.77    9.08   0
   5   4   0  251.82   11.11   0
   5   5   0  336.54   13.60   0
   5   5   1   -5.61    3.15   0
   5   5   2   94.34    7.64   0
   5   5   3  808.23   20.06   0
   5   5   4    6.12    3.32   0
   5   5   5  680.35   19.32   0
   5   5   6 1382.05   28.50   0
   5   5   7   23.92    5.04   0
   5   5   8  321.47   14.46   0
   5   5   9  269.10   14.20   0
   5   5  10  109.59    9.74   0
   5   5  11   64.91    8.18   0
   5   5  12    7.23    5.95   0
   5   6  12   71.97   10.06   0
   5   6  11   61.43    8.97   0
   5   6  10   -2.09    3.90   0
   5   6   9  143.38   10.59   0
   5   6   8  160.17   11.08   0
   5   6   7    6.22    4.58   0
   5   6   6   53.55    6.86   0
   5   6   5   87.39    8.17   0
   5   6   4   -0.30    4.00   0
   5   6   3    7.60    4.14   0
   5   6   2   41.45    5.94   0
   5   6   1   14.52    4.89   0
   5   6   0   20.22    4.33   0
   5   7   0 1462.80   30.82   0
   5   7   1  363.37   15.40   0
   5   7   2    8.44    4.06   0
   5   7   3  179.47   10.71   0
   5   7   4   56.38    6.57   0
   5   7   5   -2.18    4.02   0
   5   7   6   50.42    6.81   0
   5   7   7   22.28    5.62   0
   5   7   8  297.65   14.98   0
   5   7   9   76.62    8.54   0
   5   7  10    4.57    5.73   0
   5   7  11   21.07    6.09   0
   5   8  11  236.33   15.32   0
   5   8  10  -12.21    3.74   0
   5   8   9   32.34    7.04   0
   5   8   8  145.09   11.72   0
   5   8   7    2.21    4.29   0
   5   8   6   41.36    7.15   0
   5   8   5   43.44    6.24   0
   5   8   4   -1.51    3.74   0
   5   8   3   30.08    6.63   0
   5   8   2   37.68    6.22   0
   5   8   1  260.88   13.29   0
   5   8   0  277.74   15.31   0
   5   9   0   96.47    9.65   0
   5   9   1   -5.50    4.59   0
   5   9   2    3.67    4.69   0
   5   9   3  134.61   10.65   0
   5   9   4   17.23    5.74   0
   5   9   5   76.08    8.89   0
   5   9   6  251.81   14.41   0
   5   9   7   28.11    6.50   0
   5   9   8   38.09    6.68   0
   5   9   9   -1.54    4.30   0
   5   9  10   39.70    7.13   0
   5  10   9   30.58    7.19   0
   5  10   8   59.60    8.82   0
   5  10   7   13.09    5.39   0
   5  10   6  154.34   12.57   0
   5  10   5   98.80    9.73   0
   5  10   4   37.45    6.96   0
   5  10   3    9.31    5.36   0
   5  10   2   60.92    8.93   0
   5  10   1   -3.10    5.43   0
   5  10   0    8.02    4.41   0
   5  11   3   26.48    6.46   0
   5  11   4   -2.46    5.83   0
   5  11   5   71.39    9.85   0
   5  11   6   33.11    6.87   0
   6  10   7   39.07    7.56   0
   6  10   6   24.45    6.36   0
   6  10   5    2.42    5.88   0
   6  10   4  128.60   11.17   0
   6  10   3   72.01    8.82   0
   6  10   2    2.47    5.01   0
   6   9   0   81.15   10.32   0
   6   9   1   29.01    7.33   0
   6   9   2  -10.44    4.70   0
   6   9   3   60.20    8.24   0
   6   9   4  158.40   11.95   0
   6   9   5  174.91   12.47   0
   6   9   6  -13.50    3.98   0
   6   9   7   43.08    6.77   0
   6   9   8   11.94    4.54   0
   6   9   9   32.35    7.38   0
   6   8  10   12.37    5.61   0
   6   8   9   31.25    6.64   0
   6   8   8    4.02    4.92   0
   6   8   7    1.36    6.51   0
   6   8   6   96.38   10.12   0
   6   8   5   12.28    4.95   0
   6   8   4  244.33   14.10   0
   6   8   3   48.00    7.12   0
   6   8   2   17.85    6.04   0
   6   8   1   10.75    4.37   0
   6   8   0   62.36    8.38   0
   6   7   0   52.20    7.69   0
   6   7   1   66.97    8.15   0
   6   7   2   39.89    6.44   0
   6   7   3  269.21   13.83   0
   6   7   4   91.99    8.52   0
   6   7   5   27.36    6.34   0
   6   7   6  112.94    9.87   0
   6   7   7   47.34    7.71   0
   6   7   8    8.29    4.50   0
   6   7   9   28.51    6.53   0
   6   7  10   37.08    7.10   0
   6   6  11   51.50    8.01   0
   6   6  10  142.33   12.86   0
   6   6   9   17.79    5.48   0
   6   6   8   41.76    7.23   0
   6   6   7  169.91   11.54   0
   6   6   6   17.03    4.85   0
   6   6   5  230.01   12.93   0
   6   6   4  151.61   10.07   0
   6   6   3   -2.55    4.25   0
   6   6   2   92.71    8.08   0
   6   6   1  148.72   10.53   0
   6   6   0   88.22    8.64   0
   6   5   0   17.99    4.94   0
   6   5   1    0.53    3.79   0
   6   5   2   17.68    4.63   0
   6   5   3  142.28    9.54   0
   6   5   4   70.68    7.82   0
   6   5   5   16.72    5.52   0
   6   5   6   45.76    6.68   0
   6   5   7  250.57   13.53   0
   6   5   8  129.02   10.77   0
   6   5   9   94.60    9.87   0
   6   5  10  239.97   14.78   0
   6   5  11   -6.42    5.13   0
   6   4  11   23.05    6.68   0
   6   4  10  321.78   16.79   0
   6   4   9   35.66    6.17   0
   6   4   8  470.94   18.32   0
   6   4   7  784.79   22.88   0
   6   4   6   -1.16    3.71   0
   6   4   5  147.12    9.65   0
   6   4   4  642.14   18.95   0
   6   4   3    1.29    4.22   0
   6   4   2  222.84   11.44   0
   6   4   1  363.67   14.83   0
   6   4   0  215.69   11.52   0
   6   3   0   14.92    4.80   0
   6   3   1  244.01   12.18   0
   6   3   2  795.66   20.52   0
   6   3   3    8.70    4.04   0
   6   3   4  255.17   12.15   0
   6   3   5   22.54    5.43   0
   6   3   6   82.40    7.97   0
   6   3   7  224.78   12.46   0
   6   3   8   91.67    8.61   0
   6   3   9  207.82   13.09   0
   6   3  10  104.04    9.89   0
   6   3  11    3.99    6.06   0
   6   2  11  149.49   12.77   0
   6   2  10  639.35   22.89   0
   6   2   9  161.92   11.91   0
   6   2   8   37.34    6.70   0
   6   2   7    5.68    4.46   0
   6   2   6   19.59    5.45   0
   6   2   5  189.03   10.79   0
   6   2   4  303.76   13.24   0
   6   2   3  229.56   11.36   0
   6   2   2  224.36   10.90   0
   6   2   1  348.65   13.49   0
   6   2   0   15.86    4.09   0
   6   1   0   23.79    5.03   0
   6   1   1  401.40   14.15   0
   6   1   2   75.51    6.79   0
   6   1   3   22.64    4.67   0
   6   1   4  152.55    9.85   0
   6   1   5  736.94   20.49   0
   6   1   6   80.37    7.38   0
   6   1   7  492.79   18.45   0
   6   1   8   36.30    6.01   0
   6   1   9   72.33    8.49   0
   6   1  10   66.08    9.48   0
   6   1  11   19.05    6.21   0
   6   0  10  217.38   14.13   0
   6   0   9   56.10    8.27   0
   6   0   8   22.19    5.75   0
   6   0   7  557.35   19.90   0
   6   0   6   -2.03    4.00   0
   6   0   5  131.79    9.19   0
   6   0   4  146.26    9.29   0
   6   0   3    4.85    3.58   0
   6   0   2   87.85    7.19   0
   6   0   1  352.87   13.26   0
   6   0   0   35.13    5.16   0
   6  -1   1  168.02    9.94   0
   6  -1   2  160.02    9.65   0
   6  -1   3   28.90    5.28   0
   6  -1   4   50.68    6.13   0
   6  -1   5  218.87   11.79   0
   6  -1   6   13.49    4.95   0
   6  -1   7  280.84   14.77   0
   6  -1   8   64.29    8.36   0
   6  -1   9  136.21   11.97   0
   6  -1  10   48.41    8.53   0
   6  -2   9   11.12    6.59   0
   6  -2   8   -0.66    4.53   0
   6  -2   7  157.03   11.73   0
   6  -2   6   23.09    5.24   0
   6  -2   5   24.30    6.10   0
   6  -2   4  337.10   14.13   0
   6  -2   3   42.65    6.10   0
   6  -2   2   19.05    5.21   0
   6  -2   1  454.14   15.70   0
   6  -3   1   -1.75    3.86   0
   6  -3   2  179.35   10.82   0
   6  -3   3   29.25    5.43   0
   6  -3   4  256.73   13.74   0
   6  -3   5  174.41   11.46   0
   6  -3   6    6.75    4.48   0
   6  -3   7   13.76    5.33   0
   6  -3   8   52.98    8.41   0
   6  -4   8    0.00    5.85   0
   6  -4   7   14.72    5.89   0
   6  -4   6   -0.07    4.90   0
   6  -4   5  309.00   15.82   0
   6  -4   4  670.34   21.71   0
   6  -4   3  153.59   10.86   0
   6  -4   2  267.05   13.09   0
   6  -4   1  572.85   19.08   0
   6  -5   1   34.16    6.42   0
   6  -5   2  159.70   11.34   0
   6  -5   3  108.62    9.88   0
   6  -5   4    9.24    5.93   0
   6  -5   5   97.38    9.52   0
   6  -5   6   22.67    6.02   0
   6  -5   7    0.00    5.11   0
   6  -6   5   47.16    7.91   0
   6  -6   4  185.66   12.98   0
   6  -6   3   78.89    8.82   0
   6  -6   2  108.53   10.03   0
   6  -6   1   52.32    7.50   0
   6  -7   1    1.61    4.97   0
   6  -7   2  126.95   10.96   0
   6  -7   3   23.65    6.15   0
   6  -7   4   19.05    6.46   0
   6  -8   2   24.98    6.16   0
   6  -8   1    4.02    5.80   0
   7  -7   1   13.14    6.32   0
   7  -6   3   -4.84    5.08   0
   7  -6   2   -3.89    3.96   0
   7  -6   1   20.01    6.34   0
   7  -5   1   20.52    5.72   0
   7  -5   2   73.88    8.82   0
   7  -5   3  253.74   14.88   0
   7  -5   4    0.78    4.67   0
   7  -5   5  166.33   13.19   0
   7  -4   6    9.68    5.08   0
   7  -4   5  114.90   10.27   0
   7  -4   4    8.67    5.13   0
   7  -4   3   47.37    7.32   0
   7  -4   2   26.05    5.86   0
   7  -4   1  138.96   10.58   0
   7  -3   1  706.77   21.87   0
   7  -3   2   12.72    4.37   0
   7  -3   3  737.86   23.37   0
   7  -3   4   17.28    5.60   0
   7  -3   5  103.15   10.53   0
   7  -3   6  159.33   11.86   0
   7  -3   7   -6.45    4.19   0
   7  -2   8   70.94    9.21   0
   7  -2   7   -1.29    5.47   0
   7  -2   6  209.25   13.74   0
   7  -2   5  225.94   13.81   0
   7  -2   4   17.88    5.73   0
   7  -2   3   40.17    6.46   0
   7  -2   2    2.48    5.08   0
   7  -2   1  128.45    9.43   0
   7  -1   1  169.23   10.47   0
   7  -1   2   -0.06    4.70   0
   7  -1   3   90.28    8.33   0
   7  -1   4    0.61    4.85   0
   7  -1   5  256.03   13.73   0
   7  -1   6  116.52   10.57   0
   7  -1   7   -0.43    4.92   0
   7  -1   8   55.92    8.23   0
   7  -1   9   14.22    5.69   0
   7   0   9   94.84   10.13   0
   7   0   8  101.48   10.15   0
   7   0   7   35.06    7.23   0
   7   0   6  406.21   17.93   0
   7   0   5  110.19    9.73   0
   7   0   4  115.54   10.03   0
   7   0   3   57.62    7.06   0
   7   0   2    1.05    4.63   0
   7   0   1   -1.31    4.03   0
   7   0   0   27.10    5.68   0
   7   1   0  153.53   10.71   0
   7   1   1  197.25   11.11   0
   7   1   2   72.53    7.47   0
   7   1   3   44.19    6.12   0
   7   1   4   46.56    6.22   0
   7   1   5   26.13    5.42   0
   7   1   6  659.51   21.81   0
   7   1   7   42.66    6.57   0
   7   1   8   16.25    6.60   0
   7   1   9  103.81   10.46   0
   7   1  10   -3.37    5.73   0
   7   2  10   -3.30    4.29   0
   7   2   9    6.43    4.44   0
   7   2   8   46.42    7.13   0
   7   2   7   48.06    6.94   0
   7   2   6  147.20   10.63   0
   7   2   5  321.68   15.01   0
   7   2   4  -10.28    4.13   0
   7   2   3   19.14    5.30   0
   7   2   2  116.00    9.57   0
   7   2   1    2.69    3.90   0
   7   2   0   29.95    6.01   0
   7   3   0  288.46   13.82   0
   7   3   1    9.22    4.13   0
   7   3   2   16.11    4.90   0
   7   3   3   19.12    5.12   0
   7   3   4   22.36    5.59   0
   7   3   5  373.39   16.05   0
   7   3   6  196.44   12.51   0
   7   3   7  196.22   12.95   0
   7   3   8  152.73   11.37   0
   7   3   9  117.86   11.03   0
   7   3  10   21.25    6.46   0
   7   4  10  194.64   14.72   0
   7   4   9   12.52    4.81   0
   7   4   8  145.43   11.46   0
   7   4   7   23.53    6.15   0
   7   4   6    0.00    4.63   0
   7   4   5  350.37   16.31   0
   7   4   4   76.79    8.52   0
   7   4   3    4.72    4.48   0
   7   4   2   47.84    6.99   0
   7   4   1   99.48    8.76   0
   7   4   0  222.63   12.52   0
   7   5   0  176.69   11.95   0
   7   5   1  -12.17    3.95   0
   7   5   2  171.57   11.40   0
   7   5   3  165.34   11.21   0
   7   5   4   15.92    5.20   0
   7   5   5   41.09    6.29   0
   7   5   6   63.54    8.37   0
   7   5   7  350.85   16.54   0
   7   5   8   31.70    6.66   0
   7   5   9    6.99    4.58   0
   7   5  10   56.33    9.69   0
   7   6   9  -11.97    3.99   0
   7   6   8  149.77   12.33   0
   7   6   7   13.28    5.70   0
   7   6   6    6.32    4.79   0
   7   6   5   53.74    7.97   0
   7   6   4   30.03    6.63   0
   7   6   3   62.74    7.64   0
   7   6   2  570.00   21.23   0
   7   6   1   39.97    6.78   0
   7   6   0  238.68   13.80   0
   7   7   0  183.27   13.48   0
   7   7   1    8.04    4.85   0
   7   7   2   76.84    8.89   0
   7   7   3  163.78   12.00   0
   7   7   4   60.88    8.35   0
   7   7   5   40.39    7.03   0
   7   7   6   38.63    7.12   0
   7   7   7   34.75    6.52   0
   7   7   8   79.83    9.48   0
   7   7   9   10.78    6.05   0
   7   8   8   38.29    7.66   0
   7   8   7   18.49    6.27   0
   7   8   6  123.62   11.74   0
   7   8   5  219.75   14.21   0
   7   8   4    5.18    5.71   0
   7   8   3   44.08    7.70   0
   7   8   2   62.44    8.17   0
   7   8   1   10.23    5.82   0
   7   8   0  -12.15    4.53   0
   7   9   2    8.38    6.37   0
   7   9   3   15.72    5.54   0
   7   9   4   26.37    6.92   0
   7   9   5   86.12    9.94   0
   7   9   6   31.06    6.72   0
   8   7   6   38.04    7.77   0
   8   7   5   21.90    6.25   0
   8   7   4   61.01    8.27   0
   8   7   3  101.80   10.50   0
   8   7   2    1.62    4.85   0
   8   7   1   -3.29    5.42   0
   8   7   0   14.33    5.90   0
   8   6   0   66.28    8.68   0
   8   6   1  280.51   16.18   0
   8   6   2    5.62    4.25   0
   8   6   3   74.40    9.53   0
   8   6   4   34.20    6.69   0
   8   6   5   23.22    6.40   0
   8   6   6    7.90    5.14   0
   8   6   7    0.00    5.31   0
   8   5   8   78.52    9.42   0
   8   5   7   10.28    5.45   0
   8   5   6   16.68    5.64   0
   8   5   5    7.48    5.03   0
   8   5   4   30.49    6.32   0
   8   5   3   -3.09    4.75   0
   8   5   2   -7.28    4.47   0
   8   5   1  107.88    9.99   0
   8   5   0   89.39    9.68   0
   8   4   0   36.15    7.02   0
   8   4   1   21.15    5.29   0
   8   4   2   29.67    6.14   0
   8   4   3   19.58    5.67   0
   8   4   4   75.03    8.84   0
   8   4   5   34.83    6.82   0
   8   4   6  153.71   11.73   0
   8   4   7   63.42    8.83   0
   8   4   8    0.00    4.39   0
   8   3   8    9.70    5.82   0
   8   3   7  338.89   17.40   0
   8   3   6  309.76   16.33   0
   8   3   5   39.70    7.76   0
   8   3   4   98.03    9.80   0
   8   3   3   -9.63    3.84   0
   8   3   2   33.78    7.09   0
   8   3   1   18.14    5.78   0
   8   3   0   11.88    4.44   0
   8   2   0   51.18    8.44   0
   8   2   1  225.30   13.14   0
   8   2   2   10.77    5.58   0
   8   2   3   29.62    6.11   0
   8   2   4  317.14   15.96   0
   8   2   5   18.10    5.19   0
   8   2   6  240.71   14.56   0
   8   2   7  128.41   11.46   0
   8   2   8   62.64    9.19   0
   8   1   8   14.05    5.70   0
   8   1   7    7.80    5.46   0
   8   1   6   63.84    7.69   0
   8   1   5    7.85    4.81   0
   8   1   4   30.22    6.28   0
   8   1   3   42.26    7.44   0
   8   1   2   53.92    7.20   0
   8   1   1  144.07   10.76   0
   8   1   0   21.09    5.65   0
   8   0   0  312.49   15.26   0
   8   0   1  350.07   16.32   0
   8   0   2   -7.27    4.03   0
   8   0   3  177.90   12.33   0
   8   0   4  117.35   10.69   0
   8   0   5   -3.25    4.77   0
   8   0   6   40.54    7.27   0
   8   0   7  120.86   11.85   0
   8   0   8    2.55    4.51   0
   8  -1   7   20.73    6.72   0
   8  -1   6    0.78    4.55   0
   8  -1   5   93.30    9.78   0
   8  -1   4  369.38   17.54   0
   8  -1   3  155.18   11.43   0
   8  -1   2  178.78   12.32   0
   8  -1   1  343.97   16.33   0
   8  -2   1  127.92   10.99   0
   8  -2   2  162.22   11.52   0
   8  -2   3   45.76    7.49   0
   8  -2   4  138.09   12.32   0
   8  -2   5   -5.93    4.37   0
   8  -2   6    2.46    5.50   0
   8  -3   5    7.39    4.52   0
   8  -3   4   18.86    6.84   0
   8  -3   3   14.70    6.74   0
   8  -3   2   50.84    7.59   0
   8  -3   1   56.14    7.89   0
   8  -4   1  139.04   11.84   0
   8  -4   2   57.02    8.19   0
   8  -4   3    1.61    5.22   0
   8  -4   4  125.18   12.10   0
   8  -5   2   10.82    5.83   0
   8  -5   1   41.49    7.24   0
   9  -3   1    8.40    5.71   0
   9  -3   2   31.56    7.59   0
   9  -2   3   51.84    8.44   0
   9  -2   2   65.51    9.42   0
   9  -2   1   13.76    6.07   0
   9  -1   1   10.23    5.66   0
   9  -1   2   42.08    7.62   0
   9  -1   3   93.80   11.08   0
   9  -1   4   53.17    8.06   0
   9   0   5   18.40    6.44   0
   9   0   4   34.81    7.37   0
   9   0   3   -0.79    4.82   0
   9   0   2   76.28    8.95   0
   9   0   1   66.10    8.59   0
   9   0   0  117.35   11.66   0
   9   1   0   65.09    8.92   0
   9   1   1    5.31    4.77   0
   9   1   2  148.19   12.04   0
   9   1   3   10.08    5.23   0
   9   1   4  275.26   16.36   0
   9   1   5  255.66   16.19   0
   9   1   6   62.31    9.47   0
   9   2   6   31.27    7.18   0
   9   2   5  137.99   12.66   0
   9   2   4   54.07    8.51   0
   9   2   3    7.34    5.47   0
   9   2   2   22.93    6.59   0
   9   2   1    2.95    4.58   0
   9   2   0    3.14    5.10   0
   9   3   0    6.41    5.77   0
   9   3   1   18.18    5.77   0
   9   3   2   45.63    7.24   0
   9   3   3   52.18    9.01   0
   9   3   4   14.43    6.01   0
   9   3   5  128.02   12.06   0
   9   3   6   71.98    9.65   0
   9   4   5  125.00   11.83   0
   9   4   4   -8.17    4.74   0
   9   4   3   -4.04    5.50   0
   9   4   2   37.98    7.76   0
   9   4   1   66.79    9.69   0
   9   4   0   16.57    6.71   0
   9   5   1  116.07   11.18   0
   9   5   2   79.63    9.97   0
   9   5   3    9.20    6.11   0
   9   5   4   95.20   10.78   0
   9   5   5  122.38   11.81   0
   0   0   0    0.00    0.00   0
;
_shelx_hkl_checksum     16006
_shelx_res_file
;
TITL   MNL3 MANGANESE STADI4
CELL  0.71073  8.14790 10.44080 11.57960 70.52700 84.23200 84.84900
ZERR 1  0.00700  0.00130  0.00110  0.00800  0.00900  0.00800
LATT 1
SFAC C H N MN O
UNIT 32 32 8 2 16
SIZE 0.38 0.27 0.23
L.S. 9
PLAN 30
FMAP 2
BOND $H
CONF
ACTA
DFIX 0.84 .02 O1W H1WA O1W H1WB O2W H2WA O2W H2WB
DFIX 0.84 .02 O3W H3WA O3W H3WB O4W H4WA O4W H4WB
HTAB
EQIV $1 -X+1, -Y+2, -Z+2
HTAB O1W O1_$1
EQIV $2 X-1, Y, Z
HTAB O1W N4_$2
HTAB O2W O2_$1
EQIV $3 X, Y+1, Z
HTAB O2W O3W_$3
EQIV $4 X, Y, Z-1
HTAB C8 O2_$4
HTAB O3W O4W
EQIV $5 -X+1, -Y+1, -Z+1
HTAB O3W O4W_$5
EQIV $6 -X+1, -Y+1, -Z+2
HTAB O4W O4_$6
EQIV $7 X-1, Y, Z-1
HTAB O4W O4_$7
WGHT    0.039000    1.000700
FVAR       0.78611
MN1   4    0.708638    0.990630    0.826200    11.00000    0.02286    0.02810 =
         0.02121   -0.00918   -0.00536    0.00468
N1    3    0.924778    0.859987    0.915581    11.00000    0.02057    0.02537 =
         0.01698   -0.00945   -0.00132    0.00202
N2    3    1.168098    0.686721    1.039600    11.00000    0.02267    0.02553 =
         0.02409   -0.01083   -0.00516    0.00322
N3    3    0.837652    0.874753    0.700109    11.00000    0.03266    0.04212 =
         0.02288   -0.01645   -0.00936    0.00709
N4    3    1.425705    0.629037    0.862106    11.00000    0.02521    0.03845 =
         0.03871   -0.02156   -0.00292    0.00287
O1    5    0.711745    1.005126    1.013575    11.00000    0.02912    0.02956 =
         0.02145   -0.01099   -0.00434    0.00845
O2    5    0.802467    0.904034    1.200685    11.00000    0.03087    0.04578 =
         0.02097   -0.01637   -0.00202    0.00885
O3    5    1.180498    0.818022    1.250231    11.00000    0.03600    0.03634 =
         0.02218   -0.01170   -0.00755   -0.00465
O4    5    1.045537    0.628131    1.304870    11.00000    0.04659    0.03601 =
         0.02342   -0.00202   -0.00683   -0.01050
O1W   5    0.539065    0.837879    0.921328    11.00000    0.02905    0.03399 =
         0.04896   -0.02176    0.00612   -0.00577
H1WA  2    0.455175    0.875354    0.946188    11.00000    0.05128
H1WB  2    0.505078    0.773957    0.903224    11.00000    0.05349
O2W   5    0.518541    1.085027    0.703846    11.00000    0.02538    0.05208 =
         0.03603    0.00312   -0.00672    0.00463
H2WA  2    0.419472    1.078604    0.732610    11.00000    0.05843
H2WB  2    0.522751    1.165737    0.658504    11.00000    0.05157
C1    1    0.938378    0.844693    1.033243    11.00000    0.02245    0.01939 =
         0.01717   -0.00543   -0.00002   -0.00220
C2    1    1.065604    0.758777    1.095612    11.00000    0.01996    0.02359 =
         0.02057   -0.00829   -0.00276   -0.00344
C3    1    1.150156    0.699198    0.922332    11.00000    0.02159    0.02183 =
         0.02205   -0.00823   -0.00273   -0.00129
C4    1    1.027120    0.790706    0.857079    11.00000    0.02428    0.02446 =
         0.01904   -0.00961   -0.00325    0.00261
C5    1    0.989637    0.816721    0.726500    11.00000    0.03303    0.02697 =
         0.01688   -0.01010   -0.00446    0.00485
C6    1    1.098032    0.784109    0.638884    11.00000    0.03955    0.04108 =
         0.02423   -0.01332   -0.00389    0.01417
AFIX  43
H6    2    1.205326    0.750036    0.656711    11.00000   -1.20000
AFIX   0
C7    1    1.044035    0.803066    0.524499    11.00000    0.07084    0.04371 =
         0.01870   -0.01497    0.00168    0.01179
AFIX  43
H7    2    1.114804    0.781235    0.464724    11.00000   -1.20000
AFIX   0
C8    1    0.885592    0.854223    0.499619    11.00000    0.07135    0.05109 =
         0.02189   -0.01839   -0.01420    0.01076
AFIX  43
H8    2    0.845546    0.863391    0.424663    11.00000   -1.20000
AFIX   0
C9    1    0.787209    0.891708    0.588549    11.00000    0.04554    0.05378 =
         0.03145   -0.01827   -0.01897    0.01117
AFIX  43
H9    2    0.681529    0.930339    0.570636    11.00000   -1.20000
AFIX   0
C10   1    1.264748    0.606819    0.872319    11.00000    0.02285    0.02301 =
         0.02014   -0.00776   -0.00498    0.00483
C11   1    1.205780    0.503561    0.841493    11.00000    0.02911    0.02785 =
         0.03803   -0.01216   -0.00043   -0.00110
AFIX  43
H11   2    1.093006    0.491725    0.848496    11.00000   -1.20000
AFIX   0
C12   1    1.317892    0.417943    0.799929    11.00000    0.04900    0.02558 =
         0.03577   -0.01423   -0.00383    0.00062
AFIX  43
H12   2    1.281696    0.347132    0.779032    11.00000   -1.20000
AFIX   0
C13   1    1.483667    0.439239    0.790020    11.00000    0.04089    0.03902 =
         0.03777   -0.02095   -0.00439    0.01569
AFIX  43
H13   2    1.561512    0.383364    0.762134    11.00000   -1.20000
AFIX   0
C14   1    1.531539    0.544233    0.822020    11.00000    0.02493    0.05094 =
         0.05118   -0.02881   -0.00597    0.00865
AFIX  43
H14   2    1.643843    0.557646    0.815643    11.00000   -1.20000
AFIX   0
C15   1    0.806663    0.925188    1.088276    11.00000    0.02063    0.02540 =
         0.02290   -0.01130   -0.00044   -0.00397
C16   1    1.096517    0.734485    1.229122    11.00000    0.02208    0.03072 =
         0.02232   -0.00998   -0.00578    0.00625
O3W   5    0.532113    0.318429    0.509890    11.00000    0.05159    0.05011 =
         0.06224    0.00010   -0.01187    0.00474
H3WA  2    0.440798    0.361312    0.496080    11.00000    0.06266
H3WB  2    0.605370    0.376047    0.495605    11.00000    0.06392
O4W   5    0.228660    0.485356    0.504765    11.00000    0.03775    0.06552 =
         0.04582    0.00005   -0.01047    0.00264
H4WA  2    0.155816    0.450345    0.560945    11.00000    0.08838
H4WB  2    0.177419    0.528454    0.442699    11.00000    0.09015
HKLF 4
REM    MNL3 MANGANESE STADI4
REM R1 =  0.0450 for    2689 Fo > 4sig(Fo)  and  0.0611 for all    3244 data
REM    294 parameters refined using      8 restraints
END
WGHT      0.0390      1.0007
REM Instructions for potential hydrogen bonds
HTAB O1W O1_$1
HTAB O1W N4_$2
HTAB O2W O2_$1
HTAB O2W O3W_$3
HTAB C8 O2_$4
HTAB O3W O4W
HTAB O3W O4W_$5
HTAB O4W O4_$6
HTAB O4W O4_$7
REM Highest difference peak  0.446,  deepest hole -0.397,  1-sigma level  0.073
Q1    1   0.8088  1.0575  0.7998  11.00000  0.05    0.45
Q2    1   0.6083  0.9252  0.8787  11.00000  0.05    0.29
Q3    1   0.7295  0.8392  1.2354  11.00000  0.05    0.29
Q4    1   0.6778  1.2792  0.6435  11.00000  0.05    0.25
Q5    1   1.3110  0.8971  0.6646  11.00000  0.05    0.23
Q6    1   1.4162  0.8548  0.6194  11.00000  0.05    0.23
Q7    1   0.6408  0.6815  0.8837  11.00000  0.05    0.22
Q8    1   1.4023  0.4034  0.8447  11.00000  0.05    0.22
Q9    1   1.8434  0.5585  0.8443  11.00000  0.05    0.22
Q10   1   0.5748  0.4764  0.5177  11.00000  0.05    0.22
Q11   1   0.5760  0.7503  1.0249  11.00000  0.05    0.22
Q12   1   0.8342  1.0331  1.1349  11.00000  0.05    0.22
Q13   1   1.2363  0.5989  0.8177  11.00000  0.05    0.21
Q14   1   0.4989  0.9129  0.8393  11.00000  0.05    0.21
Q15   1   0.8173  1.0692  1.0061  11.00000  0.05    0.21
Q16   1   0.5051  0.9390  0.7403  11.00000  0.05    0.21
Q17   1   1.0097  0.6189  1.0632  11.00000  0.05    0.21
Q18   1   0.4787  0.7120  0.8723  11.00000  0.05    0.21
Q19   1   0.6610  0.9273  1.0212  11.00000  0.05    0.21
Q20   1   0.9372  1.0208  0.9793  11.00000  0.05    0.20
Q21   1   0.4355  0.7611  1.0201  11.00000  0.05    0.20
Q22   1   0.9979  0.4894  0.9463  11.00000  0.05    0.20
Q23   1   1.2845  0.7787  0.7658  11.00000  0.05    0.20
Q24   1   1.0372  0.5195  1.3183  11.00000  0.05    0.20
Q25   1   0.9627  0.5980  1.2839  11.00000  0.05    0.20
Q26   1   1.0138  0.9511  0.3340  11.00000  0.05    0.20
Q27   1   1.1580  0.4591  0.9157  11.00000  0.05    0.20
Q28   1   1.2210  0.3321  0.7605  11.00000  0.05    0.20
Q29   1   0.9907  0.6336  0.5948  11.00000  0.05    0.20
Q30   1   0.7050  1.1004  0.9883  11.00000  0.05    0.20
;
_shelx_res_checksum     29631
_shelxl_version_number     2014/6
data_II
_database_code_depnum_ccdc_archive 'CCDC 1502352'
_audit_creation_method     SHELXL-2014/6
_chemical_name_systematic
;\
Bis[\m-5,6-bis(pyridin-2-yl)pyrazine-2,3-dicarboxylato]-\
\k^4^<i>N</i>^1^,<i>O</i>^2^,<i>N</i>^6^:<i>O</i>^3^;\k^4^<i>O</i>^3^:\
<i>N</i>^1^,<i>O</i>^2^,<i>N</i>^6^-bis[diaquairon(II)] tetrahydrate
;
_chemical_name_common     ?
_chemical_formula_moiety     'C32 H24 Fe2 N8 O12, 4(H2 O)'
_chemical_formula_sum     'C32 H32 Fe2 N8 O16'
_chemical_formula_iupac     '[Fe2 (C16 H8 N4 O4)2 (H2 O)4], 4H2 O'
_chemical_formula_weight     896.35
_chemical_melting_point     ?
_shelx_space_group_comment
;
The symmetry employed for this shelxl refinement is uniquely defined
by the following loop, which should always be used as a source of
symmetry information in preference to the above space-group names.
They are only intended as comments.
;
_space_group_crystal_system     triclinic
_space_group_name_H-M_alt     'P -1'
_space_group_name_Hall     '-P 1'
loop_
    _space_group_symop_operation_xyz
    'x, y, z'
    '-x, -y, -z'
_cell_length_a     8.0933(9)
_cell_length_b     10.3403(11)
_cell_length_c     11.5679(12)
_cell_angle_alpha     69.500(12)
_cell_angle_beta     83.593(13)
_cell_angle_gamma     84.238(13)
_cell_volume     899.16(18)
_cell_formula_units_Z     1
_cell_measurement_reflns_used     5000
_cell_measurement_theta_min     3.3
_cell_measurement_theta_max     52.1
_cell_measurement_temperature     223(2)
_exptl_crystal_description     block
_exptl_crystal_colour     'dark-violet'
_exptl_crystal_size_max     0.300
_exptl_crystal_size_mid     0.200
_exptl_crystal_size_min     0.100
_exptl_crystal_density_diffrn     1.655
_exptl_crystal_density_meas     ?
_exptl_crystal_density_method     ?
_exptl_crystal_F_000     460
_exptl_absorpt_coefficient_mu     0.895
_exptl_absorpt_correction_type     multi-scan
_exptl_absorpt_process_details
;
(MULABS; Spek, 2009)
;
_shelx_estimated_absorpt_T_min     0.775
_shelx_estimated_absorpt_T_max     0.916
_exptl_absorpt_correction_T_min     0.8054
_exptl_absorpt_correction_T_max     1.0000
_diffrn_ambient_temperature     223(2)
_diffrn_radiation_type     MoK\a
_diffrn_radiation_wavelength     0.71073
_diffrn_radiation_source     'fine-focus sealed tube'
_diffrn_radiation_monochromator     'plane graphite'
_diffrn_measurement_device_type     'Stoe IPDS 1 image plate'
_diffrn_measurement_device     '1 circle goniometer'
_diffrn_measurement_method     '\f rotation'
_diffrn_detector_area_resol_mean     ?
_diffrn_reflns_number     6988
_diffrn_reflns_av_R_equivalents     0.0633
_diffrn_reflns_theta_min     2.107
_diffrn_reflns_theta_max     25.735
_diffrn_reflns_theta_full     25.242
_diffrn_measured_fraction_theta_max     0.933
_diffrn_measured_fraction_theta_full     0.940
_diffrn_reflns_limit_h_min     -9
_diffrn_reflns_limit_h_max     9
_diffrn_reflns_limit_k_min     -12
_diffrn_reflns_limit_k_max     12
_diffrn_reflns_limit_l_min     -14
_diffrn_reflns_limit_l_max     14
_refine_special_details     ?
_reflns_number_total     3202
_reflns_number_gt     2475
_reflns_threshold_expression     'I > 2\s(I)'
_refine_ls_structure_factor_coef     Fsqd
_refine_ls_matrix_type     full
_refine_ls_R_factor_all     0.0591
_refine_ls_R_factor_gt     0.0458
_refine_ls_wR_factor_gt     0.1113
_refine_ls_wR_factor_ref     0.1155
_refine_ls_goodness_of_fit_ref     0.969
_refine_ls_restrained_S_all     0.968
_refine_ls_number_reflns     3202
_refine_ls_number_parameters     294
_refine_ls_number_restraints     8
_refine_ls_hydrogen_treatment     mixed
_refine_ls_weighting_scheme     calc
_refine_ls_weighting_details
                      'w=1/[\s^2^(Fo^2^)+(0.0720P)^2^] where P=(Fo^2^+2Fc^2^)/3'
_atom_sites_solution_hydrogens     mixed
_atom_sites_solution_primary     direct
_atom_sites_solution_secondary     difmap
_refine_ls_shift/su_max     0.001
_refine_ls_shift/su_mean     0.000
_refine_diff_density_max     0.593
_refine_diff_density_min     -0.685
_refine_ls_extinction_method     none
_refine_ls_extinction_coef     .
loop_
    _atom_type_symbol
    _atom_type_description
    _atom_type_scat_dispersion_real
    _atom_type_scat_dispersion_imag
    _atom_type_scat_source
    'C' 'C' 0.0033 0.0016
                         'International Tables Vol C Tables 4.2.6.8 and 6.1.1.4'
    'H' 'H' 0.0000 0.0000
                         'International Tables Vol C Tables 4.2.6.8 and 6.1.1.4'
    'N' 'N' 0.0061 0.0033
                         'International Tables Vol C Tables 4.2.6.8 and 6.1.1.4'
    'O' 'O' 0.0106 0.0060
                         'International Tables Vol C Tables 4.2.6.8 and 6.1.1.4'
    'Fe' 'Fe' 0.3463 0.8444
                         'International Tables Vol C Tables 4.2.6.8 and 6.1.1.4'
_computing_data_collection
;
EXPOSE in IPDS-I (Stoe & Cie, 2004)
;
_computing_cell_refinement
;
CELL in IPDS-I (Stoe & Cie, 2004)
;
_computing_data_reduction
;
INTEGRATE in IPDS-I (Stoe & Cie, 2004)
;
_computing_structure_solution
;
SHELXS97 (Sheldrick, 2008)
;
_computing_structure_refinement
;
SHELXL2014 (Sheldrick, 2015)
;
_computing_molecular_graphics
;
PLATON (Spek, 2009) and Mercury (Macrae <i>et al.</i>,  2008)
;
_computing_publication_material
;
SHELXL2014 (Sheldrick, 2015), PLATON (Spek, 2009) and publCIF
(Westrip, 2010)
;
loop_
    _atom_site_type_symbol
    _atom_site_label
    _atom_site_fract_x
    _atom_site_fract_y
    _atom_site_fract_z
    _atom_site_U_iso_or_equiv
    _atom_site_adp_type
    _atom_site_calc_flag
    _atom_site_occupancy
    _atom_site_disorder_assembly
    _atom_site_disorder_group
    Fe Fe1 0.71296(5) 0.99041(4) 0.82831(4) 0.01544(16) Uani d 1 . .
    N N1 0.9194(3) 0.8624(2) 0.9131(2) 0.0142(5) Uani d 1 . .
    N N2 1.1679(3) 0.6879(2) 1.0372(2) 0.0154(6) Uani d 1 . .
    N N3 0.8286(3) 0.8855(3) 0.7002(3) 0.0202(6) Uani d 1 . .
    N N4 1.4267(3) 0.6299(3) 0.8589(3) 0.0226(6) Uani d 1 . .
    O O1 0.7040(3) 1.00868(19) 1.0068(2) 0.0165(5) Uani d 1 . .
    O O2 0.7957(3) 0.9106(2) 1.1961(2) 0.0211(5) Uani d 1 . .
    O O3 1.1738(3) 0.8201(2) 1.2494(2) 0.0194(5) Uani d 1 . .
    O O4 1.0447(3) 0.6252(2) 1.3039(2) 0.0245(5) Uani d 1 . .
    O O1W 0.5488(3) 0.8329(2) 0.9222(2) 0.0225(5) Uani d 1 . .
    H H1WA 0.463(3) 0.863(4) 0.955(4) 0.040(12) Uiso d 1 . .
    H H1WB 0.508(6) 0.784(5) 0.891(5) 0.078(18) Uiso d 1 . .
    O O2W 0.5259(3) 1.0878(2) 0.7138(3) 0.0277(6) Uani d 1 . .
    H H2WA 0.423(3) 1.080(4) 0.744(3) 0.028(10) Uiso d 1 . .
    H H2WB 0.547(5) 1.160(3) 0.654(3) 0.030(11) Uiso d 1 . .
    C C1 0.9344(3) 0.8476(3) 1.0307(3) 0.0123(6) Uani d 1 . .
    C C2 1.0637(4) 0.7604(3) 1.0931(3) 0.0137(6) Uani d 1 . .
    C C3 1.1487(4) 0.7011(3) 0.9199(3) 0.0151(7) Uani d 1 . .
    C C4 1.0221(4) 0.7921(3) 0.8542(3) 0.0139(6) Uani d 1 . .
    C C5 0.9805(4) 0.8186(3) 0.7251(3) 0.0182(7) Uani d 1 . .
    C C6 1.0827(4) 0.7811(3) 0.6371(3) 0.0254(8) Uani d 1 . .
    H H6 1.1908 0.7411 0.6540 0.031 Uiso calc 1 . .
    C C7 1.0240(5) 0.8032(3) 0.5224(4) 0.0320(9) Uani d 1 . .
    H H7 1.0915 0.7775 0.4614 0.038 Uiso calc 1 . .
    C C8 0.8663(5) 0.8629(4) 0.4998(4) 0.0326(9) Uani d 1 . .
    H H8 0.8218 0.8744 0.4249 0.039 Uiso calc 1 . .
    C C9 0.7745(5) 0.9057(3) 0.5888(3) 0.0292(8) Uani d 1 . .
    H H9 0.6690 0.9512 0.5710 0.035 Uiso calc 1 . .
    C C10 1.2661(4) 0.6075(3) 0.8702(3) 0.0150(6) Uani d 1 . .
    C C11 1.2068(4) 0.5027(3) 0.8409(3) 0.0212(7) Uani d 1 . .
    H H11 1.0922 0.4899 0.8496 0.025 Uiso calc 1 . .
    C C12 1.3217(4) 0.4167(3) 0.7982(3) 0.0252(8) Uani d 1 . .
    H H12 1.2857 0.3450 0.7768 0.030 Uiso calc 1 . .
    C C13 1.4882(4) 0.4381(3) 0.7877(3) 0.0268(8) Uani d 1 . .
    H H13 1.5685 0.3808 0.7601 0.032 Uiso calc 1 . .
    C C14 1.5346(4) 0.5459(3) 0.8187(4) 0.0282(8) Uani d 1 . .
    H H14 1.6486 0.5608 0.8111 0.034 Uiso calc 1 . .
    C C15 0.8008(3) 0.9290(3) 1.0849(3) 0.0137(6) Uani d 1 . .
    C C16 1.0942(4) 0.7348(3) 1.2273(3) 0.0162(7) Uani d 1 . .
    O O3W 0.5377(4) 0.3176(3) 0.5121(3) 0.0389(7) Uani d 1 . .
    H H3WA 0.448(4) 0.365(5) 0.507(6) 0.08(2) Uiso d 1 . .
    H H3WB 0.611(4) 0.374(4) 0.500(4) 0.044(13) Uiso d 1 . .
    O O4W 0.2296(3) 0.4837(3) 0.5051(3) 0.0351(6) Uani d 1 . .
    H H4WA 0.159(5) 0.448(4) 0.564(3) 0.050(14) Uiso d 1 . .
    H H4WB 0.177(7) 0.527(6) 0.445(4) 0.10(2) Uiso d 1 . .
loop_
    _atom_site_aniso_label
    _atom_site_aniso_U_11
    _atom_site_aniso_U_22
    _atom_site_aniso_U_33
    _atom_site_aniso_U_12
    _atom_site_aniso_U_13
    _atom_site_aniso_U_23
    Fe1 0.0188(3) 0.0121(2) 0.0149(3) 0.00398(16) -0.00588(18) -0.00385(17)
    N1 0.0159(12) 0.0098(11) 0.0163(16) 0.0009(9) -0.0017(11) -0.0042(10)
    N2 0.0175(13) 0.0114(11) 0.0181(16) 0.0014(9) -0.0042(11) -0.0058(11)
    N3 0.0237(14) 0.0199(13) 0.0170(17) 0.0032(11) -0.0073(12) -0.0059(12)
    N4 0.0202(14) 0.0204(13) 0.0297(19) 0.0033(11) -0.0044(13) -0.0124(12)
    O1 0.0200(11) 0.0132(9) 0.0166(13) 0.0053(8) -0.0049(9) -0.0062(9)
    O2 0.0211(11) 0.0273(11) 0.0154(14) 0.0050(9) -0.0034(10) -0.0093(10)
    O3 0.0269(12) 0.0160(10) 0.0155(13) -0.0035(9) -0.0053(10) -0.0042(9)
    O4 0.0328(13) 0.0183(11) 0.0173(14) -0.0067(9) -0.0059(11) 0.0028(10)
    O1W 0.0193(12) 0.0168(11) 0.0338(16) -0.0020(9) 0.0023(11) -0.0128(11)
    O2W 0.0184(13) 0.0250(12) 0.0284(17) 0.0022(10) -0.0067(11) 0.0052(11)
    C1 0.0154(14) 0.0083(12) 0.0130(18) -0.0002(11) -0.0014(13) -0.0035(12)
    C2 0.0173(15) 0.0090(12) 0.0143(18) -0.0028(11) -0.0015(13) -0.0027(12)
    C3 0.0161(15) 0.0096(13) 0.020(2) -0.0005(11) -0.0012(13) -0.0055(12)
    C4 0.0168(15) 0.0111(13) 0.0147(18) -0.0010(11) -0.0004(13) -0.0058(12)
    C5 0.0247(16) 0.0110(13) 0.018(2) 0.0022(12) -0.0030(14) -0.0048(13)
    C6 0.0363(19) 0.0189(15) 0.020(2) 0.0123(14) -0.0055(16) -0.0077(14)
    C7 0.052(2) 0.0223(16) 0.019(2) 0.0090(16) -0.0002(18) -0.0073(15)
    C8 0.053(2) 0.0293(18) 0.018(2) 0.0063(16) -0.0142(18) -0.0112(16)
    C9 0.037(2) 0.0278(17) 0.024(2) 0.0082(15) -0.0119(17) -0.0110(16)
    C10 0.0209(15) 0.0111(13) 0.0108(18) 0.0028(11) -0.0054(13) -0.0007(12)
    C11 0.0232(16) 0.0131(14) 0.027(2) 0.0000(12) -0.0036(15) -0.0058(14)
    C12 0.0371(19) 0.0139(14) 0.025(2) 0.0012(13) -0.0041(16) -0.0069(14)
    C13 0.0325(19) 0.0201(15) 0.027(2) 0.0112(14) -0.0035(16) -0.0102(15)
    C14 0.0190(17) 0.0296(17) 0.038(3) 0.0072(13) -0.0039(16) -0.0166(17)
    C15 0.0140(14) 0.0110(13) 0.018(2) -0.0007(11) -0.0031(13) -0.0067(12)
    C16 0.0159(15) 0.0153(14) 0.0166(19) 0.0044(12) -0.0041(13) -0.0050(13)
    O3W 0.0379(17) 0.0250(13) 0.042(2) 0.0034(12) -0.0074(14) 0.0028(12)
    O4W 0.0258(14) 0.0379(15) 0.0308(19) -0.0003(11) -0.0060(13) 0.0024(13)
_geom_special_details
;
 All esds (except the esd in the dihedral angle between two l.s. planes)
 are estimated using the full covariance matrix.  The cell esds are taken
 into account individually in the estimation of esds in distances, angles
 and torsion angles; correlations between esds in cell parameters are only
 used when they are defined by crystal symmetry.  An approximate (isotropic)
 treatment of cell esds is used for estimating esds involving l.s. planes.
;
loop_
    _geom_bond_atom_site_label_1
    _geom_bond_atom_site_label_2
    _geom_bond_site_symmetry_2
    _geom_bond_distance
    _geom_bond_publ_flag
    Fe1 O3 2_777 2.105(2) y
    Fe1 O1W . 2.115(2) y
    Fe1 O2W . 2.066(2) y
    Fe1 O1 . 2.131(2) y
    Fe1 N1 . 2.126(2) y
    Fe1 N3 . 2.205(3) y
    N1 C1 . 1.333(4) ?
    N1 C4 . 1.335(4) ?
    N2 C2 . 1.335(4) ?
    N2 C3 . 1.340(4) ?
    N3 C9 . 1.347(4) ?
    N3 C5 . 1.357(4) ?
    N4 C10 . 1.327(4) ?
    N4 C14 . 1.331(4) ?
    O1 C15 . 1.271(4) y
    O2 C15 . 1.229(4) y
    O3 C16 . 1.251(3) y
    O3 Fe1 2_777 2.105(2) ?
    O4 C16 . 1.240(4) y
    O1W H1WA . 0.836(19) ?
    O1W H1WB . 0.83(2) ?
    O2W H2WA . 0.867(19) ?
    O2W H2WB . 0.840(19) ?
    C1 C2 . 1.398(4) ?
    C1 C15 . 1.519(4) ?
    C2 C16 . 1.525(4) ?
    C3 C4 . 1.411(4) ?
    C3 C10 . 1.502(4) ?
    C4 C5 . 1.492(4) ?
    C5 C6 . 1.377(5) ?
    C6 C7 . 1.394(5) ?
    C6 H6 . 0.9400 ?
    C7 C8 . 1.372(5) ?
    C7 H7 . 0.9400 ?
    C8 C9 . 1.374(5) ?
    C8 H8 . 0.9400 ?
    C9 H9 . 0.9400 ?
    C10 C11 . 1.385(4) ?
    C11 C12 . 1.391(5) ?
    C11 H11 . 0.9400 ?
    C12 C13 . 1.373(5) ?
    C12 H12 . 0.9400 ?
    C13 C14 . 1.381(5) ?
    C13 H13 . 0.9400 ?
    C14 H14 . 0.9400 ?
    O3W H3WA . 0.83(2) ?
    O3W H3WB . 0.843(19) ?
    O4W H4WA . 0.842(19) ?
    O4W H4WB . 0.82(2) ?
loop_
    _geom_angle_atom_site_label_1
    _geom_angle_atom_site_label_2
    _geom_angle_atom_site_label_3
    _geom_angle_site_symmetry_1
    _geom_angle_site_symmetry_3
    _geom_angle
    _geom_angle_publ_flag
    O3 Fe1 O1W 2_777 . 164.77(9) y
    O3 Fe1 O2W 2_777 . 85.22(9) y
    O1W Fe1 O2W . . 87.43(10) y
    O3 Fe1 O1 2_777 . 89.65(8) y
    O1W Fe1 O1 . . 82.38(9) y
    O2W Fe1 O1 . . 119.49(10) y
    O3 Fe1 N1 2_777 . 99.21(9) y
    O1W Fe1 N1 . . 91.27(9) y
    O2W Fe1 N1 . . 165.15(10) y
    N1 Fe1 O1 . . 74.91(9) y
    O3 Fe1 N3 2_777 . 99.60(9) y
    O1W Fe1 N3 . . 94.03(10) y
    O2W Fe1 N3 . . 92.45(10) y
    O1 Fe1 N3 . . 147.49(9) y
    N1 Fe1 N3 . . 72.87(10) y
    C1 N1 C4 . . 121.5(2) ?
    C1 N1 Fe1 . . 116.87(19) ?
    C4 N1 Fe1 . . 121.4(2) ?
    C2 N2 C3 . . 119.3(2) ?
    C9 N3 C5 . . 117.9(3) ?
    C9 N3 Fe1 . . 124.0(2) ?
    C5 N3 Fe1 . . 116.9(2) ?
    C10 N4 C14 . . 117.9(3) ?
    C15 O1 Fe1 . . 118.95(19) ?
    C16 O3 Fe1 . 2_777 144.9(2) ?
    Fe1 O1W H1WA . . 112(3) ?
    Fe1 O1W H1WB . . 126(4) ?
    H1WA O1W H1WB . . 101(4) ?
    Fe1 O2W H2WA . . 119(3) ?
    Fe1 O2W H2WB . . 118(3) ?
    H2WA O2W H2WB . . 117(4) ?
    N1 C1 C2 . . 119.6(3) ?
    N1 C1 C15 . . 114.3(2) ?
    C2 C1 C15 . . 126.1(3) ?
    N2 C2 C1 . . 120.4(3) ?
    N2 C2 C16 . . 115.0(2) ?
    C1 C2 C16 . . 124.6(3) ?
    N2 C3 C4 . . 121.1(3) ?
    N2 C3 C10 . . 114.3(2) ?
    C4 C3 C10 . . 124.6(3) ?
    N1 C4 C3 . . 118.1(3) ?
    N1 C4 C5 . . 113.3(2) ?
    C3 C4 C5 . . 128.5(3) ?
    N3 C5 C6 . . 121.7(3) ?
    N3 C5 C4 . . 113.3(3) ?
    C6 C5 C4 . . 125.0(3) ?
    C5 C6 C7 . . 119.2(3) ?
    C5 C6 H6 . . 120.4 ?
    C7 C6 H6 . . 120.4 ?
    C8 C7 C6 . . 119.1(3) ?
    C8 C7 H7 . . 120.4 ?
    C6 C7 H7 . . 120.4 ?
    C7 C8 C9 . . 118.7(3) ?
    C7 C8 H8 . . 120.6 ?
    C9 C8 H8 . . 120.6 ?
    N3 C9 C8 . . 123.1(3) ?
    N3 C9 H9 . . 118.4 ?
    C8 C9 H9 . . 118.4 ?
    N4 C10 C11 . . 123.0(3) ?
    N4 C10 C3 . . 116.3(2) ?
    C11 C10 C3 . . 120.7(3) ?
    C10 C11 C12 . . 118.2(3) ?
    C10 C11 H11 . . 120.9 ?
    C12 C11 H11 . . 120.9 ?
    C13 C12 C11 . . 119.1(3) ?
    C13 C12 H12 . . 120.4 ?
    C11 C12 H12 . . 120.4 ?
    C12 C13 C14 . . 118.2(3) ?
    C12 C13 H13 . . 120.9 ?
    C14 C13 H13 . . 120.9 ?
    N4 C14 C13 . . 123.5(3) ?
    N4 C14 H14 . . 118.2 ?
    C13 C14 H14 . . 118.2 ?
    O2 C15 O1 . . 127.5(3) ?
    O2 C15 C1 . . 118.4(2) ?
    O1 C15 C1 . . 114.0(3) ?
    O4 C16 O3 . . 126.2(3) ?
    O4 C16 C2 . . 115.5(2) ?
    O3 C16 C2 . . 118.2(3) ?
    H3WA O3W H3WB . . 105(4) ?
    H4WA O4W H4WB . . 107(5) ?
loop_
    _geom_torsion_atom_site_label_1
    _geom_torsion_atom_site_label_2
    _geom_torsion_atom_site_label_3
    _geom_torsion_atom_site_label_4
    _geom_torsion_site_symmetry_1
    _geom_torsion_site_symmetry_2
    _geom_torsion_site_symmetry_3
    _geom_torsion_site_symmetry_4
    _geom_torsion
    _geom_torsion_publ_flag
    C4 N1 C1 C2 . . . . 2.2(4) ?
    Fe1 N1 C1 C2 . . . . 177.48(19) ?
    C4 N1 C1 C15 . . . . -176.6(2) ?
    Fe1 N1 C1 C15 . . . . -1.3(3) ?
    C3 N2 C2 C1 . . . . 1.0(4) ?
    C3 N2 C2 C16 . . . . 178.6(2) ?
    N1 C1 C2 N2 . . . . -2.7(4) ?
    C15 C1 C2 N2 . . . . 176.0(2) ?
    N1 C1 C2 C16 . . . . -180.0(2) ?
    C15 C1 C2 C16 . . . . -1.4(4) ?
    C2 N2 C3 C4 . . . . 1.1(4) ?
    C2 N2 C3 C10 . . . . -176.2(2) ?
    C1 N1 C4 C3 . . . . -0.2(4) ?
    Fe1 N1 C4 C3 . . . . -175.24(19) ?
    C1 N1 C4 C5 . . . . 177.6(2) ?
    Fe1 N1 C4 C5 . . . . 2.6(3) ?
    N2 C3 C4 N1 . . . . -1.5(4) ?
    C10 C3 C4 N1 . . . . 175.5(3) ?
    N2 C3 C4 C5 . . . . -178.9(3) ?
    C10 C3 C4 C5 . . . . -2.0(5) ?
    C9 N3 C5 C6 . . . . 4.8(4) ?
    Fe1 N3 C5 C6 . . . . -162.8(2) ?
    C9 N3 C5 C4 . . . . -175.5(3) ?
    Fe1 N3 C5 C4 . . . . 16.9(3) ?
    N1 C4 C5 N3 . . . . -12.7(4) ?
    C3 C4 C5 N3 . . . . 164.8(3) ?
    N1 C4 C5 C6 . . . . 167.0(3) ?
    C3 C4 C5 C6 . . . . -15.4(5) ?
    N3 C5 C6 C7 . . . . -4.8(5) ?
    C4 C5 C6 C7 . . . . 175.5(3) ?
    C5 C6 C7 C8 . . . . 0.6(5) ?
    C6 C7 C8 C9 . . . . 3.4(5) ?
    C5 N3 C9 C8 . . . . -0.6(5) ?
    Fe1 N3 C9 C8 . . . . 166.1(3) ?
    C7 C8 C9 N3 . . . . -3.5(6) ?
    C14 N4 C10 C11 . . . . -0.8(5) ?
    C14 N4 C10 C3 . . . . 177.9(3) ?
    N2 C3 C10 N4 . . . . -65.1(4) ?
    C4 C3 C10 N4 . . . . 117.8(3) ?
    N2 C3 C10 C11 . . . . 113.7(3) ?
    C4 C3 C10 C11 . . . . -63.5(4) ?
    N4 C10 C11 C12 . . . . 0.3(5) ?
    C3 C10 C11 C12 . . . . -178.3(3) ?
    C10 C11 C12 C13 . . . . 0.5(5) ?
    C11 C12 C13 C14 . . . . -0.8(5) ?
    C10 N4 C14 C13 . . . . 0.4(5) ?
    C12 C13 C14 N4 . . . . 0.3(6) ?
    Fe1 O1 C15 O2 . . . . -168.1(2) ?
    Fe1 O1 C15 C1 . . . . 10.8(3) ?
    N1 C1 C15 O2 . . . . 172.9(2) ?
    C2 C1 C15 O2 . . . . -5.8(4) ?
    N1 C1 C15 O1 . . . . -6.1(3) ?
    C2 C1 C15 O1 . . . . 175.2(3) ?
    Fe1 O3 C16 O4 2_777 . . . 180.0(2) ?
    Fe1 O3 C16 C2 2_777 . . . 4.6(5) ?
    N2 C2 C16 O4 . . . . -76.7(3) ?
    C1 C2 C16 O4 . . . . 100.8(3) ?
    N2 C2 C16 O3 . . . . 99.2(3) ?
    C1 C2 C16 O3 . . . . -83.4(4) ?
loop_
    _geom_hbond_atom_site_label_D
    _geom_hbond_atom_site_label_H
    _geom_hbond_atom_site_label_A
    _geom_hbond_site_symmetry_A
    _geom_hbond_distance_DH
    _geom_hbond_distance_HA
    _geom_hbond_distance_DA
    _geom_hbond_angle_DHA
    O1W H1WA O1 2_677 0.836(19) 1.93(2) 2.728(3) 160(4)
    O1W H1WB N4 1_455 0.83(2) 1.94(2) 2.752(3) 165(6)
    O2W H2WA O2 2_677 0.867(19) 1.83(2) 2.694(3) 172(3)
    O2W H2WB O3W 1_565 0.840(19) 1.87(2) 2.686(4) 165(4)
    O3W H3WA O4W . 0.83(2) 2.04(2) 2.874(4) 176(6)
    O3W H3WB O4W 2_666 0.843(19) 2.03(2) 2.866(4) 171(4)
    O4W H4WA O4 2_667 0.842(19) 2.12(2) 2.957(4) 172(5)
    O4W H4WB O4 1_454 0.82(2) 1.96(2) 2.784(4) 178(7)
    C7 H7 O3 1_554 0.94 2.36 3.206(5) 149
    C8 H8 O2 1_554 0.94 2.57 3.477(4) 162
_shelx_hkl_file
;
   9   4  -1  380.81   22.33
  -9  -4   1  335.13   17.61
   9   3  -1   83.69   13.20
  -9  -3   1   95.40   18.78
   9   3  -2   69.20   15.07
  -9  -3   2  110.71   21.55
  -9  -2   1    5.54   17.16
   9   2  -1    0.48   17.74
   9   2  -2   48.97   12.90
  -9  -2   2   60.61   17.78
   9   2  -3   64.79   21.08
  -9  -2   3   58.77   20.83
  -9  -1   1   -0.12   10.33
   9   1  -1    3.46   10.89
   9   1  -2    5.66   12.98
  -9  -1   2   -4.08   17.22
   9   1  -3  119.88   19.44
  -9  -1   3   91.17   19.42
  -9  -1   4   83.33   21.12
   9   0  -1   71.42   11.52
  -9   0   1   70.84   14.99
  -9   0   2   20.28   16.37
   9   0  -2   19.73   12.82
   9   0  -3   13.37   18.68
  -9   0   3   13.64   11.96
   9   0  -4    5.45   15.17
  -9   0   4    7.14   19.94
   9  -1   0  213.30   17.99
  -9   1   0  167.37   11.67
   9  -1  -1  130.45   13.74
  -9   1   1  137.74   12.64
   9  -1  -2   -1.60   13.83
  -9   1   2   31.94   16.88
   9  -1  -3   77.32   19.18
  -9   1   3   65.64   17.27
  -9   1   4   25.95   19.52
   9  -1  -4   30.38   21.31
  -9   2   0  103.83   12.97
   9  -2   0   87.10   18.93
   9  -2  -1   25.72   13.31
  -9   2   1   10.28   17.98
  -9   2   2  104.13   12.94
   9  -2  -2   86.01   13.73
  -9   2   3   48.89   19.74
   9  -2  -3   71.39   21.49
  -9   2   4   48.26   19.70
  -9   3   0  381.83   20.31
   9  -3   0  421.04   20.55
   9  -3  -1  116.34   13.72
  -9   3   1   92.64   13.29
   9  -3  -2   21.97   21.41
  -9   3   2   28.82   14.29
  -9   3   3   74.50   20.38
   9  -3  -3   53.04   15.13
   8   7  -1   -1.22   14.75
   8   6  -1   19.23   18.07
  -8  -6   1   19.98   18.76
  -8  -6   2   10.40   20.49
   8   6  -2  -16.65   21.14
   8   6  -2   14.07   20.40
  -8  -5   1   31.49   16.13
   8   5  -1   18.36   15.34
  -8  -5   2   68.80   19.05
   8   5  -2   70.83   18.30
   8   5  -3   -5.93   20.61
  -8  -5   3   -6.89   20.39
   8   4  -1   42.32   14.27
  -8  -4   1   36.72   10.19
   8   4  -2  204.29   16.86
  -8  -4   2  222.30   18.10
  -8  -4   3  359.76   22.56
   8   4  -3  354.88   21.48
  -8  -4   4   27.92   19.66
   8   4  -4   36.48   19.79
   8   3  -1   77.39   13.33
  -8  -3   1   64.36   13.96
   8   3  -2   63.02   13.48
  -8  -3   2   50.32   14.46
  -8  -3   3   12.05   11.44
   8   3  -3    7.02   15.67
   8   3  -4   90.48   18.97
  -8  -3   4   82.04   19.59
  -8  -3   5   41.75   21.06
   8   3  -5   25.00   21.20
  -8  -2   1   80.37    9.85
   8   2  -1   81.60   13.62
  -8  -2   2  621.46   20.56
   8   2  -2  696.53   20.57
  -8  -2   3   -0.91   15.65
   8   2  -3   -5.16   15.72
   8   2  -4  182.25   17.33
  -8  -2   4  177.78   18.34
  -8  -2   5   59.42   19.48
   8   2  -5   64.68   18.85
  -8  -1   1  240.92   13.86
   8   1  -1  207.67   10.85
  -8  -1   2  247.07   11.72
   8   1  -2  316.19   15.99
  -8  -1   3   11.37   13.09
   8   1  -3    0.32    9.89
   8   1  -4  233.50   17.66
  -8  -1   4  218.03   17.69
  -8  -1   5   69.45   19.24
   8   1  -5   54.15   18.87
  -8  -1   6   -5.30   21.60
   8   1  -6    7.32   20.62
   8   0  -1    6.51    8.39
  -8   0   1   14.93   11.67
   8   0  -2    8.90    9.81
  -8   0   2   25.90   12.33
  -8   0   3   66.21   12.92
   8   0  -3   70.93   14.31
  -8   0   4   47.79   14.91
   8   0  -4   50.94   16.11
  -8   0   5  102.57   17.54
   8   0  -5   94.07   16.40
   8   0  -6   12.60   18.75
  -8   0   6   19.23   18.81
  -8   1   0  216.75   13.75
   8  -1   0  266.45   14.27
   8  -1  -1   82.38   13.95
  -8   1   1   62.34   13.07
   8  -1  -2    8.22   13.84
  -8   1   2   12.94   12.52
   8  -1  -3    2.91   13.94
  -8   1   3    2.16   12.40
  -8   1   4   63.05   15.23
   8  -1  -4   80.82   16.42
   8  -1  -5  150.34   17.33
  -8   1   5  158.40   16.61
  -8   1   6   11.58   18.17
   8  -1  -6   12.81   18.87
   8  -2   0    0.63    9.63
  -8   2   0    1.24    9.39
   8  -2  -1   78.34   14.07
  -8   2   1   73.68   13.54
   8  -2  -2  135.47   14.52
  -8   2   2  129.66   13.59
  -8   2   3   71.88    9.79
   8  -2  -3   90.65   14.42
   8  -2  -4   13.24   11.67
  -8   2   4   25.79   14.97
  -8   2   5  204.27   17.96
   8  -2  -5  124.72   14.07
  -8   2   6    4.73   17.63
   8  -2  -6   11.87   18.84
  -8   3   0   59.33   13.73
   8  -3   0   58.16   13.92
  -8   3   1  112.58   14.10
   8  -3  -1  115.23   14.34
  -8   3   2  174.70   15.24
   8  -3  -2  204.28   15.69
  -8   3   3  111.85   15.76
   8  -3  -3   78.31   11.93
   8  -3  -4   33.82   11.65
  -8   3   4   46.02   10.90
   8  -3  -5  179.12   19.55
  -8   3   5  196.90   18.88
   8  -3  -6   24.89   21.27
  -8   3   6   31.31   19.39
   8  -4   0   37.67   15.88
  -8   4   0   43.42   15.66
  -8   4   1   57.18   15.56
   8  -4  -1   34.79   11.44
  -8   4   2   13.95   15.49
   8  -4  -2    3.20   15.88
   8  -4  -3   26.38   11.24
  -8   4   3   34.99   15.57
   8  -4  -4   42.22   18.71
  -8   4   4   32.52   18.35
  -8   4   5  251.73   20.30
   8  -4  -5  168.29   14.33
  -8   4   6    5.34   14.97
   8  -4  -6   10.30   21.34
   8  -5   0    9.22   18.36
  -8   5   0   -6.59   12.94
  -8   5   1  207.42   19.12
   8  -5  -1  172.28   13.69
  -8   5   2   35.58   18.17
   8  -5  -2   46.04   18.29
   8  -5  -3   96.70   18.84
  -8   5   3   94.24   18.62
   8  -5  -4  126.09   13.74
  -8   5   4  151.28   13.75
  -8   5   5   36.87   21.07
   8  -5  -5   26.41   21.19
   8  -6   0    2.68   20.78
  -8   6   0    9.17   20.58
   8  -6  -1   45.18   20.75
  -8   6   1   25.19   14.66
   8  -6  -2   20.52   14.64
  -8   6   2   -6.70   20.84
   8  -6  -3   17.66   14.86
  -8   6   3   19.31   14.77
   7   8  -1   24.29   19.77
   7   8  -1   39.32   20.54
  -7  -8   1   19.82   13.87
   7   7  -1    2.62   15.61
   7   7  -1    6.67   15.19
  -7  -7   1    7.83   15.08
  -7  -7   2    4.34   12.31
   7   7  -2    4.74   18.28
   7   7  -2    4.50   12.53
   7   7  -3   39.30   21.16
  -7  -7   3   13.85   19.99
   7   7  -3   48.11   19.96
   7   6  -1  289.67   15.62
  -7  -6   1  270.97   15.97
   7   6  -2   14.94   10.76
  -7  -6   2    2.85   15.15
   7   6  -2   18.82   15.18
   7   6  -3   30.55   17.62
   7   6  -3   34.21   18.07
  -7  -6   3   31.45   17.28
   7   6  -4   11.88   21.48
  -7  -6   4   32.78   19.75
   7   6  -4   21.59   20.09
   7   5  -1  250.80   13.95
  -7  -5   1  209.04   12.32
   7   5  -2   17.55   13.34
  -7  -5   2   23.50   13.51
  -7  -5   3  130.11   16.29
   7   5  -3  118.16   16.53
   7   5  -3  145.26   16.49
  -7  -5   4   45.39   16.54
   7   5  -4   54.18   17.45
   7   5  -4   56.99   16.61
  -7  -5   5   11.09   20.30
   7   5  -5   12.70   21.51
   7   5  -5   13.84   20.40
   7   4  -1   87.95   11.78
  -7  -4   1   75.49    9.24
  -7  -4   2    7.48    8.48
   7   4  -2    8.17    7.94
   7   4  -3    1.80   13.25
  -7  -4   3    1.21   13.52
   7   4  -4   24.99   15.68
  -7  -4   4   12.43   18.63
  -7  -4   5   61.53   17.74
   7   4  -5   40.48   18.25
   7   4  -5   32.65   19.00
  -7  -4   6  134.11   22.32
   7   4  -6  145.01   22.93
   7   4  -6  192.48   28.38
   7   3  -1  103.61    7.61
  -7  -3   1  122.75   12.03
  -7  -3   2    8.35   12.00
   7   3  -2    5.20    7.96
  -7  -3   3   35.49   12.16
   7   3  -3   18.28   11.70
   7   3  -4   41.86   13.84
  -7  -3   4   44.26   13.95
  -7  -3   5    0.28   15.26
   7   3  -5    5.97   15.59
   7   3  -6   94.37   19.27
  -7  -3   6   84.02   18.64
   7   3  -6  111.03   23.61
   7   3  -7  140.06   27.55
   7   3  -7  142.35   29.13
   7   2  -1   80.07   10.19
  -7  -2   1   67.71    7.72
   7   2  -2   76.85   11.23
  -7  -2   2   79.82   12.24
  -7  -2   3  258.41   14.91
   7   2  -3  280.62   14.23
  -7  -2   4   71.04   13.88
   7   2  -4   76.14   13.99
   7   2  -5  152.87   15.27
  -7  -2   5  152.78   16.14
   7   2  -6   70.19   20.03
  -7  -2   6   80.17   19.73
  -7  -2   7  110.88   24.45
   7   2  -7  142.54   25.24
   7   2  -7  118.28   24.15
  -7  -1   1  106.68   10.35
   7   1  -1  113.23   10.72
   7   1  -2   15.49   10.01
  -7  -1   2   10.31    9.64
   7   1  -3  360.74   15.01
  -7  -1   3  382.55   15.66
  -7  -1   4   58.63   12.24
   7   1  -4   58.29   12.39
   7   1  -5   28.41   14.09
  -7  -1   5   28.85   17.29
  -7  -1   6  203.51   18.87
   7   1  -6  177.62   17.71
  -7  -1   7   24.05   22.56
   7   1  -7   18.63   23.45
   7   1  -8   -0.81   34.41
  -7  -1   8    1.87   36.99
   7   1  -8    4.18   34.48
  -7   0   1  355.41   12.12
   7   0  -1  249.59    9.41
  -7   0   2   59.46    9.90
   7   0  -2   51.65    7.64
   7   0  -3  149.28    9.73
  -7   0   3  217.20   13.00
  -7   0   4   33.60   11.48
   7   0  -4   33.90   12.24
  -7   0   5   37.18   13.63
   7   0  -5   41.27   17.09
  -7   0   6   36.55   14.32
   7   0  -6   37.29   14.26
  -7   0   7  109.72   18.14
   7   0  -7  132.13   21.49
  -7   0   8   13.02   29.55
   7   0  -8   11.68   30.85
   7  -1   0  105.87    7.90
  -7   1   0  131.51   10.49
   7  -1  -1   -1.33   10.18
  -7   1   1   -6.61    9.65
  -7   1   2  683.16   16.04
   7  -1  -2  588.44   15.44
   7  -1  -3  472.18   15.88
  -7   1   3  375.22   11.71
   7  -1  -4    0.18   12.00
  -7   1   4    8.95   10.78
   7  -1  -5  146.84   15.00
  -7   1   5  183.12   14.49
   7  -1  -6  254.51   17.01
  -7   1   6  277.55   17.16
  -7   1   7   -3.15   16.13
   7  -1  -7    5.14   16.43
   7  -1  -8   21.86   24.21
  -7   1   8   23.63   23.59
   7  -2   0   92.05   10.54
  -7   2   0   96.35   10.59
  -7   2   1   52.04    7.33
   7  -2  -1   49.72    7.60
  -7   2   2    2.62    6.95
   7  -2  -2   -0.74    7.20
   7  -2  -3    0.44   12.01
  -7   2   3    5.56   11.32
   7  -2  -4   83.02   12.48
  -7   2   4   72.54   11.71
   7  -2  -5   -1.61   13.88
  -7   2   5    1.81   12.77
  -7   2   6   29.67   13.23
   7  -2  -6   24.17   14.57
  -7   2   7    2.93   15.25
   7  -2  -7   -0.02   16.67
   7  -2  -8   89.16   24.68
  -7   2   8   94.92   24.25
  -7   3   0 1048.29   18.88
   7  -3   0  995.08   18.95
  -7   3   1  144.17   12.26
   7  -3  -1  105.86    9.06
   7  -3  -2    3.38    8.33
  -7   3   2    5.02    8.08
  -7   3   3  120.89    8.99
   7  -3  -3  148.71   12.68
  -7   3   4   63.66   11.89
   7  -3  -4   57.36   12.37
  -7   3   5  214.29   14.83
   7  -3  -5  178.75   14.97
   7  -3  -6  178.21   16.43
  -7   3   6  226.63   16.33
  -7   3   7    0.10   15.44
   7  -3  -7   -9.03   16.90
   7  -3  -8   40.75   20.06
  -7   3   8   45.38   23.30
  -7   4   0   29.20    8.30
   7  -4   0   20.97   12.03
   7  -4  -1    5.23   11.79
  -7   4   1    5.53    8.27
   7  -4  -2   51.51   12.06
  -7   4   2   44.04    8.56
   7  -4  -3    6.13    9.54
  -7   4   3    9.63   12.62
  -7   4   4   25.66   13.63
   7  -4  -4   19.93    9.69
   7  -4  -5  210.52   15.07
  -7   4   5  214.44   15.03
  -7   4   6  184.02   17.03
   7  -4  -6  166.80   17.34
   7  -4  -7   19.25   19.23
  -7   4   7    8.40   13.30
  -7   4   8   52.75   21.56
   7  -4  -8   45.18   22.39
   7  -5   0  743.16   17.95
  -7   5   0  855.64   18.54
   7  -5  -1   22.22    9.56
  -7   5   1   27.32    9.66
   7  -5  -2  242.10   14.67
  -7   5   2  211.77   10.88
   7  -5  -3  306.56   11.87
  -7   5   3  403.95   15.95
   7  -5  -4    4.47   13.76
  -7   5   4    3.23    9.72
  -7   5   5  140.49   16.69
   7  -5  -5  109.55   11.71
   7  -5  -6  171.24   17.33
  -7   5   6  126.17   12.48
   7  -5  -7   11.24   13.65
  -7   5   7   11.58   19.51
   7  -5  -8    3.52   22.04
  -7   5   8   15.32   21.88
  -7   6   0  291.65   12.61
   7  -6   0  317.21   12.83
   7  -6  -1   44.94   11.32
  -7   6   1   50.60   11.32
   7  -6  -2   20.23   15.64
  -7   6   2   17.83   11.19
   7  -6  -3  179.16   16.42
  -7   6   3  135.16   11.81
  -7   6   4   14.30   15.79
   7  -6  -4   13.30   11.17
  -7   6   5  240.72   14.53
   7  -6  -5  218.67   14.29
   7  -6  -6  197.24   19.93
  -7   6   6  196.70   20.40
   7  -6  -7   33.74   21.93
  -7   6   7   34.61   22.33
   7  -7   0  100.31   18.87
  -7   7   0  109.80   18.86
  -7   7   1   -9.54   13.03
   7  -7  -1   10.94   18.13
   7  -7  -2    9.55   12.76
  -7   7   2    2.30   18.34
  -7   7   3   18.23   18.28
   7  -7  -3    8.58   12.89
   7  -7  -4   50.12   18.54
  -7   7   4   48.76   18.85
   7  -7  -5    4.89   14.60
  -7   7   5    8.30   21.25
  -7   7   6   -4.03   21.96
   7  -7  -6   20.47   21.22
   6   9  -1   10.41   19.87
   6   9  -1   -7.69   19.79
  -6  -8   1  220.45   16.17
   6   8  -1  229.59   17.18
   6   8  -1  204.79   16.58
   6   8  -2  132.13   19.05
   6   8  -2  136.05   18.06
   6   8  -3   15.76   20.54
   6   8  -3   17.65   20.83
  -6  -7   1   14.02   13.04
   6   7  -1   19.28   13.05
   6   7  -1   28.09   13.46
   6   7  -2   74.22   14.89
  -6  -7   2   73.65   14.21
   6   7  -2   70.05   14.36
   6   7  -3    6.47   10.60
   6   7  -3    8.05   15.37
   6   7  -4   -7.17   18.93
   6   7  -4    5.54   18.55
  -6  -6   1  188.91   12.79
   6   6  -1  193.49   13.00
   6   6  -1  184.94   12.89
  -6  -6   2  186.13   13.23
   6   6  -2  158.18   13.66
   6   6  -2  160.02   13.57
  -6  -6   3    7.20    9.12
   6   6  -3   11.13   13.13
   6   6  -3   10.76   13.36
   6   6  -4  123.07   16.26
   6   6  -4  116.20   16.75
   6   6  -5   50.50   19.45
   6   6  -5   59.31   19.59
  -6  -5   1   14.98    9.81
   6   5  -1    8.99    6.80
  -6  -5   2   46.60   11.53
   6   5  -2   48.13   11.63
   6   5  -3  108.65   12.35
   6   5  -3  110.60   12.34
  -6  -5   3   82.07    8.80
   6   5  -4  131.74   14.39
   6   5  -4  161.36   17.45
  -6  -5   4  129.23   14.10
   6   5  -5  229.93   18.23
   6   5  -5  237.00   18.88
   6   5  -6   13.97   23.29
   6   5  -6    7.01   23.81
   6   4  -1   76.54    9.94
  -6  -4   1   77.32    8.10
   6   4  -2   24.26    9.67
  -6  -4   2   21.57   10.03
  -6  -4   3   12.94    8.13
   6   4  -3   23.29   11.25
   6   4  -4   38.93   11.95
   6   4  -4   35.19   11.55
  -6  -4   4   41.50   11.46
   6   4  -5  241.36   16.11
  -6  -4   5  251.49   16.12
   6   4  -5  254.95   16.86
   6   4  -6   25.76   16.39
   6   4  -6   26.72   16.13
   6   4  -7   20.56   25.95
   6   4  -7   23.34   27.97
  -6  -3   1  243.08   11.20
   6   3  -1  232.32   10.29
   6   3  -2    2.13    9.52
  -6  -3   2    6.43   10.04
   6   3  -3   91.82   10.45
  -6  -3   3   79.63    8.26
   6   3  -4  407.73   18.58
  -6  -3   4  367.89   16.53
  -6  -3   5   44.44   11.75
   6   3  -5   45.27   12.40
   6   3  -5   54.03   12.06
  -6  -3   6    1.22   13.44
   6   3  -6    4.68   16.77
   6   3  -6    2.89   13.50
   6   3  -7   59.89   22.92
   6   3  -7   63.21   24.11
  -6  -2   1  242.22    8.81
   6   2  -1  217.91    8.15
   6   2  -2   37.91    6.13
  -6  -2   2   46.53    8.89
  -6  -2   3    9.98   10.10
   6   2  -3    6.92    6.91
   6   2  -4    7.45   10.35
  -6  -2   4   10.34   10.09
  -6  -2   5   38.43   11.85
   6   2  -5   43.57   14.66
   6   2  -6   10.17   13.71
  -6  -2   6   17.12   16.13
   6   2  -7   73.32   23.57
   6   2  -7   36.15   20.32
  -6  -2   7   69.68   23.30
   6   1  -1  621.69   13.54
  -6  -1   1  737.10   15.06
   6   1  -2  400.88   12.59
  -6  -1   2  353.23   10.46
   6   1  -3    1.39    8.43
  -6  -1   3   -1.39    8.22
   6   1  -4   49.00   10.58
  -6  -1   4   49.22   10.67
  -6  -1   5    0.21   13.12
   6   1  -5   -0.23   10.25
   6   1  -6    3.91   14.68
  -6  -1   6    3.33   11.54
  -6  -1   7   14.39   16.50
   6   1  -7   12.75   17.66
   6   0  -1  394.92   10.23
  -6   0   1  547.36   13.22
   6   0  -2  929.53   19.01
  -6   0   2  939.75   18.95
  -6   0   3   25.75    8.26
   6   0  -3   35.04    8.90
  -6   0   4  931.53   22.93
   6   0  -4  856.51   20.57
  -6   0   5  100.52   11.20
   6   0  -5   91.14   11.14
   6   0  -6   28.88   12.64
  -6   0   6   35.99   12.45
   6   0  -7  176.50   19.78
  -6   0   7  215.57   20.37
  -6   0   8   43.68   28.32
   6   0  -8   63.50   28.65
   6   0  -8   45.38   28.74
  -6   1   0    4.26    8.27
   6  -1   0    9.10    8.34
   6  -1  -1  508.89   11.78
  -6   1   1  735.68   15.18
   6  -1  -2  350.97   12.16
  -6   1   2  382.25   11.69
  -6   1   3   45.11    8.30
   6  -1  -3   50.98    9.01
   6  -1  -4  214.34   12.09
  -6   1   4  166.02    8.42
  -6   1   5    2.79    9.41
   6  -1  -5    5.99   10.27
  -6   1   6    6.20   11.46
   6  -1  -6    2.65   12.29
  -6   1   7   37.45   17.03
   6  -1  -7   35.00   18.01
  -6   1   8   11.39   22.41
   6  -1  -8    9.54   23.26
   6  -2   0    3.56    8.38
  -6   2   0    4.98    8.32
  -6   2   1  330.65    8.90
   6  -2  -1  307.29    8.91
   6  -2  -2 1268.20   21.91
  -6   2   2 1332.68   22.77
  -6   2   3  327.81   11.12
   6  -2  -3  361.16   11.81
  -6   2   4  259.91   11.91
   6  -2  -4  271.30   12.51
  -6   2   5  622.65   17.45
   6  -2  -5  608.52   17.19
   6  -2  -6   11.10   12.39
  -6   2   6   17.11   11.42
   6  -2  -7  278.49   17.64
  -6   2   7  376.81   21.16
   6  -2  -8  423.52   24.71
  -6   2   8  437.42   27.45
   6  -2  -9   85.65   30.75
  -6   2   9   89.25   28.07
  -6   2   9   68.95   30.21
   6  -3   0    3.45    8.36
  -6   3   0    3.83    5.97
  -6   3   1   56.81    6.44
   6  -3  -1   61.10    6.42
  -6   3   2  612.83   12.84
   6  -3  -2  552.62   12.39
   6  -3  -3  333.89   10.45
  -6   3   3  377.23   10.62
  -6   3   4   46.70   10.05
   6  -3  -4   43.61   10.31
   6  -3  -5    6.95   10.39
  -6   3   5   16.97    9.81
   6  -3  -6   94.65   13.16
  -6   3   6  121.98   12.43
  -6   3   7  202.48   15.52
   6  -3  -7  192.56   16.27
   6  -3  -8   60.98   16.84
  -6   3   8   66.40   16.56
  -6   3   9    1.42   22.93
   6  -3  -9   -1.38   22.94
  -6   3  10  150.12   39.25
  -6   3  10  121.73   43.37
   6  -4   0  124.39   10.58
  -6   4   0  142.81   10.55
   6  -4  -1   92.00    7.69
  -6   4   1  106.06    7.69
  -6   4   2   -1.12   10.03
   6  -4  -2   -0.18   10.01
   6  -4  -3    6.01    9.95
  -6   4   3    5.58   10.09
   6  -4  -4  152.64    8.46
  -6   4   4  176.99    8.57
   6  -4  -5  135.75   12.86
  -6   4   5  143.25   12.79
   6  -4  -6   46.20   12.71
  -6   4   6   41.35   12.53
   6  -4  -7   75.93   14.74
  -6   4   7   70.91   14.27
   6  -4  -8   23.69   19.92
  -6   4   8    0.96   16.10
   6  -4  -9   26.14   18.86
  -6   4   9   30.60   19.02
   6  -4 -10   77.60   27.14
  -6   4  10   55.63   26.48
  -6   4  10   91.67   27.79
   6  -5   0   57.26   11.81
  -6   5   0   58.32   12.06
   6  -5  -1  158.09    8.11
  -6   5   1  173.92    9.24
  -6   5   2  169.65   12.57
   6  -5  -2  150.37   11.41
  -6   5   3   56.42   12.04
   6  -5  -3   41.01    8.39
   6  -5  -4  331.10   11.14
  -6   5   4  371.83   11.38
  -6   5   5    6.89    8.73
   6  -5  -5    2.04   12.23
  -6   5   6  114.24   14.61
   6  -5  -6  111.70   14.58
   6  -5  -7   78.42   14.84
  -6   5   7   58.02   10.53
   6  -5  -8    4.90   16.53
  -6   5   8   16.60   16.58
   6  -5  -9   30.78   19.25
  -6   5   9   36.50   20.00
   6  -6   0   67.67    8.63
  -6   6   0   78.79    8.84
   6  -6  -1   26.65   11.97
  -6   6   1   33.81    8.61
   6  -6  -2   72.32    8.82
  -6   6   2   94.30   12.21
  -6   6   3   -0.79    8.36
   6  -6  -3   -6.98    8.42
   6  -6  -4  187.16   14.47
  -6   6   4  197.15   14.55
  -6   6   5   44.63   14.05
   6  -6  -5   28.76    9.83
  -6   6   6   83.08   10.60
   6  -6  -6  109.63   14.42
   6  -6  -7   89.05   16.88
  -6   6   7  104.14   17.15
   6  -6  -8   27.17   19.05
  -6   6   8   15.68   19.99
  -6   6   9   54.90   23.48
   6  -6  -9   76.25   21.46
   6  -7   0   46.36    9.73
  -6   7   0   39.29   11.25
   6  -7  -1  133.66   10.44
  -6   7   1  219.74   14.50
  -6   7   2   10.51    9.59
   6  -7  -2    3.12   13.40
  -6   7   3   61.29   13.95
   6  -7  -3   66.98   13.56
   6  -7  -4  174.58   10.95
  -6   7   4  247.52   16.06
  -6   7   5   40.04   16.18
   6  -7  -5   25.71   11.16
  -6   7   6  -15.52   16.65
   6  -7  -6   -2.46   15.87
   6  -7  -7  109.12   19.46
  -6   7   7  115.59   19.84
   6  -7  -8    5.31   15.17
  -6   7   8    0.77   22.30
   6  -8   0  481.35   15.30
  -6   8   0  586.93   20.88
  -6   8   1  117.61   18.92
   6  -8  -1  114.97   17.43
   6  -8  -2   15.57   10.93
  -6   8   2   29.43   17.06
   6  -8  -3  331.34   17.08
  -6   8   3  403.50   17.54
   6  -8  -4   65.11   13.43
  -6   8   4   92.75   19.01
   6  -8  -5   -6.65   18.49
  -6   8   5    6.40   18.97
  -6   8   6   39.08   13.94
   6  -8  -6   79.85   18.76
  -6   8   7   -6.11   15.67
   6  -8  -7   -8.83   15.05
   6  -9  -1   61.62   14.98
  -6   9   2   15.21   20.80
   6  -9  -2  -13.52   20.61
  -6   9   3  171.61   21.71
   6  -9  -3  184.09   20.66
  -6   9   4  265.40   15.82
   6  -9  -4  279.88   21.56
   5  10  -1   52.32   21.27
   5  10  -1   30.28   20.75
   5   9  -1   10.91   11.58
   5   9  -1   16.00   15.53
   5   9  -2   40.54   18.50
   5   9  -2   32.06   13.31
   5   9  -3  165.19   22.27
   5   9  -3  136.16   22.26
   5   8  -1  291.02   15.26
   5   8  -1  282.69   15.94
   5   8  -2    3.42   14.66
   5   8  -2    8.90   15.15
   5   8  -3    6.00   15.84
   5   8  -3    9.24   15.91
   5   8  -4   -2.79   19.36
   5   8  -4   -2.65   18.79
  -5  -7   1  582.93   16.35
   5   7  -1  588.71   16.56
   5   7  -1  548.51   17.16
   5   7  -2  173.07    9.55
   5   7  -2  225.41   13.94
   5   7  -3  418.97   17.45
   5   7  -3  388.70   17.67
   5   7  -4    4.09   15.93
   5   7  -4    3.58   16.43
   5   7  -5   40.65   20.01
   5   7  -5   54.05   19.21
  -5  -6   1   21.61    6.84
   5   6  -1   24.00    7.15
   5   6  -1   24.68    6.84
   5   6  -2   44.00    9.84
  -5  -6   2   42.35    9.80
   5   6  -2   37.76    7.29
   5   6  -3  160.57   12.93
   5   6  -3  143.60   12.91
   5   6  -4   -3.66   13.33
   5   6  -4    7.63   13.62
   5   6  -5  180.22   18.20
   5   6  -5  217.15   21.62
   5   6  -6  130.43   20.95
   5   6  -6  165.39   22.02
   5   6  -7    5.17   27.60
  -5  -5   1   -0.08    5.67
   5   5  -1   -0.81    8.07
   5   5  -2   34.37    9.70
  -5  -5   2   27.49    6.90
   5   5  -2   32.61    7.05
   5   5  -3  128.71   10.81
   5   5  -3  141.72   11.07
  -5  -5   3  154.08   10.76
   5   5  -4   55.23   11.89
  -5  -5   4   49.27   12.07
   5   5  -4   50.69   11.98
   5   5  -5   88.27   14.92
   5   5  -5  109.38   17.87
   5   5  -6  362.06   25.43
   5   5  -6  335.14   24.42
   5   5  -7    5.72   26.35
   5   5  -7    7.76   23.27
  -5  -4   1  204.01   10.34
   5   4  -1  209.26    9.98
   5   4  -2   85.64    8.73
  -5  -4   2   92.92    9.02
  -5  -4   3   72.87   10.07
   5   4  -3   66.76   10.06
   5   4  -3   70.05   10.27
  -5  -4   4   81.08   12.38
   5   4  -4   76.21   12.53
   5   4  -4   61.78   10.24
   5   4  -5  350.92   16.55
   5   4  -5  418.37   17.83
   5   4  -6  166.84   18.78
   5   4  -6  145.48   19.08
   5   4  -7   42.24   22.29
   5   4  -7   38.22   23.44
   5   3  -1    1.55    6.64
  -5  -3   1    0.94    6.91
  -5  -3   2  116.96    9.43
   5   3  -2  108.66    9.01
  -5  -3   3  216.91   10.75
   5   3  -3  182.33   10.00
  -5  -3   4    8.51    9.40
   5   3  -4   10.60    9.62
  -5  -3   5  211.13   12.54
   5   3  -5  244.23   13.49
   5   3  -5  235.64   13.02
   5   3  -6  238.22   17.68
   5   3  -6  223.70   17.99
   5   3  -7    8.98   21.67
   5   3  -7    4.22   22.50
  -5  -2   1  320.24    9.68
   5   2  -1  356.80   10.76
   5   2  -2    0.73    6.66
  -5  -2   2    4.40    6.80
  -5  -2   3   20.45    8.60
   5   2  -3   20.80    8.31
  -5  -2   4   -0.38    8.11
   5   2  -4   -0.63    8.27
   5   2  -5  236.29   13.17
  -5  -2   5  216.62   12.71
   5   2  -6  228.33   17.28
  -5  -2   6  165.96   14.57
   5   2  -6  176.79   14.93
   5   2  -7    3.30   22.01
   5   2  -7    4.25   22.93
  -5  -1   1  250.59    9.46
   5   1  -1  259.11    9.60
   5   1  -2    2.26    6.85
  -5  -1   2    1.23    6.67
  -5  -1   3   11.14    6.95
   5   1  -3    8.82    7.04
   5   1  -4   45.62    8.97
  -5  -1   4   54.71    9.31
   5   1  -5  184.45   11.17
  -5  -1   5  241.76   12.60
  -5  -1   6  234.57   15.32
   5   1  -6  215.08   15.59
   5   1  -7    7.29   19.33
  -5  -1   7    7.45   18.94
   5   1  -7   11.63   21.96
  -5   0   1   11.76    4.75
   5   0  -1   12.00    7.22
   5   0  -2  100.41    8.07
  -5   0   2  107.59    7.80
   5   0  -3  126.07    8.34
  -5   0   3  128.94    8.25
   5   0  -4   19.26    8.62
  -5   0   4   19.56    8.44
  -5   0   5  194.28   11.84
   5   0  -5  205.47   12.86
   5   0  -6  173.43   15.03
  -5   0   6  157.20   13.47
   5   0  -7    4.19   17.52
  -5   0   7    5.85   15.99
  -5   1   0  507.14   11.54
   5  -1   0  384.53    9.19
  -5   1   1   47.46    7.20
   5  -1  -1   47.95    7.40
  -5   1   2  179.98    8.54
   5  -1  -2  208.37    9.16
  -5   1   3  786.23   16.67
   5  -1  -3  503.40   12.04
   5  -1  -4   10.43    6.08
  -5   1   4   24.77    8.04
   5  -1  -5   15.14    8.70
  -5   1   5    8.46    8.13
   5  -1  -6  564.84   18.70
  -5   1   6  827.12   25.28
  -5   1   7  224.02   17.76
   5  -1  -7  209.06   15.98
  -5   1   8    2.67   21.51
   5  -1  -8    1.31   24.02
   5  -2   0   62.07    7.51
  -5   2   0   59.14    7.53
  -5   2   1   43.61    7.25
   5  -2  -1   42.26    7.40
   5  -2  -2  381.31    9.55
  -5   2   2  456.16   10.27
  -5   2   3    1.17    4.77
   5  -2  -3    0.65    7.01
  -5   2   4  560.76   14.35
   5  -2  -4  359.85   10.67
   5  -2  -5  386.35   13.08
  -5   2   5  477.52   14.16
  -5   2   6   53.39   10.12
   5  -2  -6   43.09   11.12
  -5   2   7    7.22    9.84
   5  -2  -7    8.17   10.59
  -5   2   8   50.45   15.56
   5  -2  -8   46.02   15.17
  -5   3   0  756.98   12.01
   5  -3   0  928.29   15.03
  -5   3   1   48.75    7.38
   5  -3  -1   44.70    5.19
   5  -3  -2  857.18   15.59
  -5   3   2  855.90   15.67
  -5   3   3   45.65    6.19
   5  -3  -3   54.91    8.63
  -5   3   4  357.21   11.67
   5  -3  -4  374.50   12.03
   5  -3  -5   28.46    6.32
  -5   3   5   39.64    8.52
  -5   3   6  317.06   13.14
   5  -3  -6  324.06   13.66
  -5   3   7   43.29   10.17
   5  -3  -7   41.25   10.74
  -5   3   8    3.90   11.57
   5  -3  -8    1.60   14.62
   5  -3  -9   69.27   17.86
  -5   3   9  115.18   18.94
  -5   3   9   74.85   17.62
   5  -4   0  524.50   10.33
  -5   4   0  589.60   10.77
  -5   4   1   20.84    6.17
   5  -4  -1   22.10    8.43
   5  -4  -2 1445.34   20.97
  -5   4   2 2029.83   26.75
  -5   4   3   82.96    8.98
   5  -4  -3   61.23    6.31
   5  -4  -4  336.73   11.33
  -5   4   4  340.67   11.17
   5  -4  -5  411.87   13.79
  -5   4   5  404.24   13.46
   5  -4  -6   13.32   10.37
  -5   4   6   16.08   10.24
  -5   4   7   56.51   12.33
   5  -4  -7   47.41   12.47
  -5   4   8  124.38   16.01
   5  -4  -8  103.44   13.13
  -5   4   9   12.76   17.29
  -5   4   9   19.49   16.63
   5  -4  -9   13.70   13.74
  -5   4  10   14.30   20.02
  -5   4  10   25.51   20.01
  -5   5   0  576.22   12.90
   5  -5   0  560.15   12.40
   5  -5  -1  300.22    8.29
  -5   5   1  313.26    8.35
   5  -5  -2   14.19    5.98
  -5   5   2   17.90    8.43
  -5   5   3    3.86    7.07
   5  -5  -3   -0.30    9.93
  -5   5   4   20.86    7.13
   5  -5  -4   33.22    9.94
  -5   5   5  871.13   18.17
   5  -5  -5  747.85   17.34
   5  -5  -6    0.45   11.36
  -5   5   6    5.34   12.09
   5  -5  -7  395.61   15.73
  -5   5   7  371.06   15.55
   5  -5  -8  477.39   19.04
  -5   5   8  463.49   19.12
   5  -5  -9    3.05   19.17
  -5   5   9    7.64   15.38
  -5   5   9    9.22   16.63
  -5   5  10  118.12   23.41
   5  -5 -10  102.04   19.51
  -5   5  10  117.33   20.50
  -5   5  11  112.95   28.57
  -5   5  11  174.38   30.27
  -5   6   0  471.69   12.70
   5  -6   0  344.19    9.50
   5  -6  -1   78.43   10.35
  -5   6   1   84.66   10.39
   5  -6  -2    9.48    7.03
  -5   6   2   16.63   10.08
  -5   6   3   35.26   10.20
   5  -6  -3   24.84   10.10
  -5   6   4   65.14   10.51
   5  -6  -4   71.94   10.17
  -5   6   5  274.45   10.53
   5  -6  -5  250.13   10.36
  -5   6   6  112.43   12.70
   5  -6  -6   72.70    8.93
   5  -6  -7    3.32    9.83
  -5   6   7    2.80   10.19
   5  -6  -8   91.79   14.35
  -5   6   8   94.97   15.39
  -5   6   9    0.20   17.37
   5  -6  -9    1.27   15.72
  -5   6   9    3.10   15.56
  -5   6  10   97.67   18.92
  -5   6  10  123.32   21.45
   5  -6 -10  128.76   23.57
   5  -7   0  117.70   12.35
  -5   7   0  131.90   12.46
  -5   7   1   96.33   12.31
   5  -7  -1  101.13   12.19
   5  -7  -2  126.51    8.93
  -5   7   2  162.28   12.52
   5  -7  -3  523.70   12.05
  -5   7   3  679.29   16.21
   5  -7  -4  105.62   12.23
  -5   7   4   86.82    9.03
   5  -7  -5  558.62   15.99
  -5   7   5  463.83   12.32
   5  -7  -6  158.44   14.38
  -5   7   6  162.69   14.67
   5  -7  -7   37.81   13.99
  -5   7   7   28.62   14.65
  -5   7   8   11.37   12.08
   5  -7  -8   10.59   16.30
  -5   7   9   -3.18   18.36
  -5   7   9    4.95   20.21
   5  -7  -9   -5.94   18.65
  -5   7  10  153.35   24.08
   5  -7 -10  139.30   21.82
  -5   7  10  100.00   21.43
  -5   8   0   55.62   14.07
   5  -8   0   54.15   10.05
   5  -8  -1   15.11    9.30
  -5   8   1   -1.78    9.67
   5  -8  -2   71.32   13.53
  -5   8   2   46.79    9.87
  -5   8   3  107.46   10.17
   5  -8  -3   84.24    9.88
   5  -8  -4   37.83   13.61
  -5   8   4   43.05   13.98
  -5   8   5  185.53   15.05
   5  -8  -5  166.86   10.28
  -5   8   6  102.42   16.72
   5  -8  -6  108.50   16.11
   5  -8  -7    4.27   11.30
  -5   8   7    8.50   11.94
   5  -8  -8   40.86   19.04
  -5   8   8   52.91   20.01
  -5   8   9   19.77   20.71
   5  -8  -9    5.11   20.95
  -5   8   9    5.67   22.79
   5  -9   0  183.19   19.18
  -5   9   0  167.01   13.84
   5  -9  -1  -14.30   17.13
  -5   9   1   -5.51   18.43
  -5   9   2  120.33   11.71
   5  -9  -2  147.70   15.91
   5  -9  -3   -0.88   11.09
  -5   9   3    3.54   11.20
   5  -9  -4  118.70   11.53
  -5   9   4  166.62   16.56
   5  -9  -5  139.42   18.63
  -5   9   5  116.62   13.88
   5  -9  -6   26.19   12.95
  -5   9   6   16.57   13.62
   5  -9  -7   37.01   19.83
  -5   9   7   35.89   20.90
  -5  10   2    6.46   14.66
   5 -10  -2    6.22   20.54
  -5  10   3    0.22   14.76
   5 -10  -3   19.57   20.21
  -5  10   4    0.67   15.09
   5 -10  -4   45.91   20.00
   5 -10  -5   34.63   20.38
  -5  10   5   45.67   21.19
   4  10  -1    2.94   18.27
   4  10  -1   -4.59   18.97
   4  10  -2    6.94   15.27
   4  10  -2   10.48   21.84
   4   9  -1   12.23    9.61
   4   9  -1   11.25    9.95
   4   9  -2   47.30   16.51
   4   9  -2   49.22   11.77
   4   9  -3   -8.37   19.29
   4   9  -3   -9.85   19.24
   4   9  -4   -1.06   15.28
   4   9  -4   11.65   21.97
   4   8  -1  650.50   17.99
   4   8  -1  662.83   17.70
   4   8  -2  292.13   15.47
   4   8  -2  239.34   12.05
   4   8  -3   -0.94   14.17
   4   8  -3    1.40   14.00
   4   8  -4  103.50   17.46
   4   8  -4   82.41   17.02
   4   8  -5   38.35   19.14
   4   8  -5   20.44   19.86
   4   7  -1  237.33   12.23
   4   7  -1  214.21   11.64
   4   7  -2   12.08   10.92
   4   7  -2   14.82    7.39
   4   7  -3   66.13   12.54
   4   7  -3   70.31   12.26
   4   7  -4  168.54   15.58
   4   7  -4  185.08   15.79
   4   7  -5    8.42   19.81
   4   7  -5   10.34   16.63
   4   7  -6   15.13   23.48
   4   7  -6    6.57   19.23
   4   6  -1  318.13    9.35
   4   6  -1  367.50   12.40
  -4  -6   1  325.76    9.37
   4   6  -2  381.15   11.83
   4   6  -2  501.38   14.70
   4   6  -3   11.86   10.11
   4   6  -3   14.91   10.09
   4   6  -4  223.08   14.45
   4   6  -4  243.96   14.45
   4   6  -5  399.36   18.68
   4   6  -5  392.19   19.95
   4   6  -6    0.50   19.74
   4   6  -6    1.12   16.37
   4   6  -7   26.98   23.46
   4   6  -7   23.47   19.67
   4   5  -1  911.00   17.45
  -4  -5   1  962.17   17.38
   4   5  -1  878.86   16.86
   4   5  -2   20.52    8.04
   4   5  -2   18.61    8.51
  -4  -5   2   19.38    8.09
   4   5  -3  105.65    9.43
   4   5  -3  106.93    9.33
  -4  -5   3  103.97    9.25
   4   5  -4   95.26   11.06
   4   5  -4   95.02   11.02
   4   5  -5   82.67   15.04
   4   5  -5   81.07   12.97
   4   5  -6   20.12   17.49
   4   5  -6   25.07   16.62
   4   5  -7  149.10   22.36
   4   5  -7  132.24   21.59
   4   4  -1  169.32    8.59
  -4  -4   1  166.66    8.57
   4   4  -2    2.56    6.71
  -4  -4   2    6.17    6.49
   4   4  -2    5.49    6.69
   4   4  -3  134.53    9.50
   4   4  -3  140.95    9.40
  -4  -4   3  141.05    9.45
   4   4  -4   81.00    9.18
  -4  -4   4   83.01    9.17
   4   4  -4   78.26    9.11
   4   4  -5    8.92   11.65
   4   4  -5    6.73   10.48
   4   4  -6  264.38   18.27
   4   4  -6  292.78   18.81
   4   4  -7   80.92   21.32
   4   4  -7   91.12   20.55
   4   3  -1  194.22    7.55
  -4  -3   1  259.60    9.86
  -4  -3   2   63.44    5.80
   4   3  -2   71.49    7.42
  -4  -3   3   40.39    7.03
   4   3  -3   37.23    7.04
   4   3  -4   91.02    9.24
  -4  -3   4   75.91    9.05
   4   3  -4   98.62   10.72
   4   3  -5   66.24    9.55
   4   3  -5   76.89    9.31
   4   3  -6  121.13   16.28
   4   3  -6  109.65   13.93
  -4  -2   1  926.07   17.67
   4   2  -1  970.28   19.08
  -4  -2   2  271.08   10.48
   4   2  -2  248.19    9.94
   4   2  -3  324.48   11.59
  -4  -2   3  340.81   12.28
  -4  -2   4  474.54   14.52
   4   2  -4  536.37   16.68
   4   2  -5   21.07   10.62
   4   2  -5   24.13   10.49
  -4  -2   5   10.49    8.42
   4   2  -6  173.35   17.17
   4   2  -6  145.25   17.05
   4   1  -1  425.50   11.17
  -4  -1   1  493.13   12.21
  -4  -1   2  293.55    9.87
   4   1  -2  266.94    9.59
   4   1  -3    2.67    6.93
  -4  -1   3    1.61    6.88
  -4  -1   4 2248.26   43.74
   4   1  -4 2043.32   39.56
   4   1  -5    0.43   10.37
  -4  -1   5    1.69    9.67
   4   1  -6  141.68   15.93
   4   1  -6  142.52   16.61
  -4  -1   6  104.28   14.01
  -4   0   1  253.95    7.80
   4   0  -1  298.59    9.57
  -4   0   2  334.05   10.26
   4   0  -2  312.70   10.15
   4   0  -3  408.09   11.88
  -4   0   3  499.72   13.38
  -4   0   4  328.35   12.20
   4   0  -4  282.22   11.34
   4   0  -5  177.65   10.30
  -4   0   5  242.09   13.05
  -4   0   6  223.35   15.56
   4   0  -6  145.77   13.57
  -4   1   0   83.11    6.55
   4  -1   0   91.26    6.74
   4  -1  -1  752.30   14.66
  -4   1   1  748.91   14.42
   4  -1  -2  216.58    8.49
  -4   1   2  242.05    8.62
   4  -1  -3    2.23    4.09
  -4   1   3    2.60    5.44
  -4   1   4  163.81    8.82
   4  -1  -4  146.02    8.87
  -4   1   5    8.34    6.62
   4  -1  -5    3.27    7.22
   4  -1  -6  203.49   13.74
  -4   1   6  255.22   14.28
  -4   1   7  487.44   25.00
   4  -1  -7  347.17   19.52
   4  -2   0  414.13    9.99
  -4   2   0  339.24    8.11
   4  -2  -1  737.95   13.74
  -4   2   1  763.51   13.84
  -4   2   2    1.12    5.58
   4  -2  -2   -0.10    5.57
   4  -2  -3    1.17    5.03
  -4   2   3   -1.40    7.01
   4  -2  -4   23.44    7.25
  -4   2   4   27.35    6.99
   4  -2  -5   18.12    7.25
  -4   2   5   16.81    6.81
   4  -2  -6  147.88   10.60
  -4   2   6  189.36   12.09
   4  -2  -7  321.74   15.54
  -4   2   7  397.08   16.91
   4  -2  -8   20.60   14.94
  -4   2   8   20.06   14.70
  -4   2   8   35.44   14.98
   4  -3   0   18.99    7.22
  -4   3   0   12.05    5.10
  -4   3   1 2382.08   28.87
   4  -3  -1 2209.24   28.62
  -4   3   2   40.76    7.44
   4  -3  -2   28.02    5.26
   4  -3  -3  462.63   10.70
  -4   3   3  628.20   13.59
   4  -3  -4  196.07    9.01
  -4   3   4  216.84    9.28
   4  -3  -5   12.16    7.15
  -4   3   5   11.18    6.93
  -4   3   6   68.02    8.96
   4  -3  -6   72.09    9.29
  -4   3   7  191.98   11.49
   4  -3  -7  173.83   11.47
   4  -3  -8   46.65   12.74
  -4   3   8   42.08   10.40
  -4   3   8   18.11   10.24
  -4   3   9   35.62   17.47
  -4   3   9   38.21   17.35
   4  -4   0  409.79    9.00
  -4   4   0  519.15   11.11
   4  -4  -1  761.14   13.54
  -4   4   1  819.57   13.78
  -4   4   2 1068.30   16.55
   4  -4  -2 1083.97   17.06
   4  -4  -3  751.43   14.47
  -4   4   3  635.60   11.87
   4  -4  -4   98.98    6.18
  -4   4   4  108.13    6.28
  -4   4   5   11.31    8.55
   4  -4  -5    8.89    8.62
  -4   4   6  370.70   12.45
   4  -4  -6  364.51   12.38
   4  -4  -7   65.12   10.65
  -4   4   7   61.33   10.77
  -4   4   8    6.32   10.46
   4  -4  -8    8.47   10.00
  -4   4   9  401.62   20.13
  -4   4   9  365.34   18.03
   4  -4  -9  387.48   20.15
  -4   4  10  270.82   24.13
  -4   4  10  173.36   19.99
  -4   5   0    7.23    6.09
   4  -5   0    9.08    8.46
  -4   5   1  187.31    9.60
   4  -5  -1  146.72    7.04
  -4   5   2  214.94    9.88
   4  -5  -2  220.52    9.78
  -4   5   3  142.91    9.41
   4  -5  -3  141.30    9.33
   4  -5  -4   44.07    6.32
  -4   5   4   44.48    6.29
   4  -5  -5   14.62    8.50
  -4   5   5   14.81    8.62
  -4   5   6   59.88   10.73
   4  -5  -6   60.51   10.51
  -4   5   7  270.72   10.46
   4  -5  -7  396.45   13.98
   4  -5  -8    5.15   11.58
  -4   5   8    8.43   12.48
  -4   5   9  125.05   14.87
  -4   5   9   98.49   12.71
   4  -5  -9  101.43   12.72
  -4   5  10   38.13   19.24
  -4   5  10   30.92   17.49
  -4   5  11   12.23   23.33
  -4   5  11   13.76   23.98
   4  -6   0   63.20    8.79
  -4   6   0   65.20    8.80
   4  -6  -1    8.55    8.34
  -4   6   1   -0.36    6.01
  -4   6   2  540.28   12.15
   4  -6  -2  490.34   11.72
  -4   6   3  958.11   16.07
   4  -6  -3  681.91   12.15
  -4   6   4  112.74    6.91
   4  -6  -4  140.15    9.31
  -4   6   5   75.82   10.69
   4  -6  -5   43.46    7.54
   4  -6  -6  281.09   12.27
  -4   6   6  288.05   12.37
   4  -6  -7  185.59   12.34
  -4   6   7  212.61   13.81
   4  -6  -8   86.33   12.21
  -4   6   8   82.92   13.42
  -4   6   9  193.42   14.85
  -4   6   9  240.39   16.98
   4  -6  -9  226.86   15.29
  -4   6  10   77.14   16.11
   4  -6 -10   62.77   16.25
  -4   6  10   90.03   18.12
  -4   6  11   -0.10   18.91
  -4   6  11    6.70   20.38
   4  -7   0  180.56   10.95
  -4   7   0  169.00    8.11
  -4   7   1   13.84   10.24
   4  -7  -1   19.42   10.10
   4  -7  -2  208.96   11.04
  -4   7   2  229.37   11.18
   4  -7  -3    1.18    9.86
  -4   7   3   -0.85   10.30
   4  -7  -4  203.54   11.15
  -4   7   4  167.67    8.28
  -4   7   5   62.28   10.54
   4  -7  -5   46.81   10.28
   4  -7  -6  136.21   12.38
  -4   7   6  142.64   12.99
  -4   7   7    7.70   12.42
   4  -7  -7   -1.58   11.88
  -4   7   8  117.25   15.30
   4  -7  -8   71.82   10.00
  -4   7   9    4.67   10.97
   4  -7  -9   14.41   15.41
  -4   7   9   10.47   17.19
  -4   7  10   26.31   16.80
   4  -7 -10   19.29   17.23
  -4   7  10   30.87   20.76
  -4   7  11   12.41   25.38
  -4   7  11    3.21   23.34
  -4   8   0  313.33   13.68
   4  -8   0  333.97   13.49
  -4   8   1  448.02   14.52
   4  -8  -1  457.48   14.05
  -4   8   2   51.44    8.50
   4  -8  -2   52.03   11.83
   4  -8  -3   15.34   11.62
  -4   8   3   10.69   11.87
   4  -8  -4  308.71   10.37
  -4   8   4  456.06   14.50
  -4   8   5   80.42   12.45
   4  -8  -5   67.63   11.91
  -4   8   6  115.08   10.77
   4  -8  -6  125.96   10.21
  -4   8   7   90.71   14.55
   4  -8  -7   75.78   13.77
   4  -8  -8   40.10   15.73
  -4   8   8   28.97   15.54
  -4   8   8   37.83   16.90
  -4   8   9   74.05   15.67
  -4   8   9   87.14   17.45
   4  -8  -9   63.04   16.01
  -4   8  10   68.49   20.73
  -4   8  10   37.42   18.56
   4  -8 -10   70.88   18.55
   4  -9   0   95.63   15.81
  -4   9   0   78.43   11.24
  -4   9   1   57.31    9.77
   4  -9  -1   44.81   13.94
   4  -9  -2    3.99   13.45
  -4   9   2    3.51   13.70
  -4   9   3  212.42   10.92
   4  -9  -3  248.19   14.54
   4  -9  -4  187.15   14.16
  -4   9   4  182.34   14.50
  -4   9   5  291.65   15.30
   4  -9  -5  230.95   14.60
   4  -9  -6  107.55   15.80
  -4   9   6  120.19   16.72
   4  -9  -7    9.93   10.80
  -4   9   7    2.62   16.47
  -4   9   8   44.84   17.91
   4  -9  -8   34.12   18.19
  -4   9   8   29.96   13.79
  -4   9   9    1.03   15.90
   4  -9  -9   28.58   19.47
  -4   9   9    5.35   19.50
   4 -10   0  333.62   19.94
  -4  10   0  340.33   14.37
  -4  10   1   48.29   13.23
   4 -10  -1   49.18   18.48
  -4  10   2   -5.06   18.43
   4 -10  -2    9.96   18.01
  -4  10   3  533.86   20.31
   4 -10  -3  483.36   18.94
   4 -10  -4   84.54   16.96
  -4  10   4   95.85   18.56
   4 -10  -5    9.28   17.89
  -4  10   5   13.01   18.40
  -4  10   6  205.24   14.32
   4 -10  -6  198.09   13.71
   4 -10  -7   11.81   12.86
  -4  10   7   12.42   12.69
  -4  10   7   12.83   13.69
  -4  10   8   20.74   22.18
  -4  10   8   48.32   20.49
   4 -10  -8   47.95   20.73
   3  11  -1   -6.61   21.28
   3  11  -1    6.12   15.24
   3  10  -1   -1.29   16.33
   3  10  -1    7.20   15.89
   3  10  -2   36.74   13.77
   3  10  -2   23.41   13.92
   3  10  -3   94.49   22.59
   3  10  -3   74.60   15.97
   3   9  -1   57.88   14.28
   3   9  -1   67.52   13.84
   3   9  -2  105.36   10.68
   3   9  -2  116.52   15.12
   3   9  -3   88.06   12.46
   3   9  -3  107.78   17.29
   3   9  -4   50.59   19.64
   3   9  -4   42.94   19.75
   3   8  -1   47.73   10.63
   3   8  -1   49.11   10.36
   3   8  -2  253.68   10.82
   3   8  -2  290.74   14.22
   3   8  -3   48.98   10.51
   3   8  -3   51.88   10.55
   3   8  -4   16.73   10.61
   3   8  -4   22.09   15.69
   3   8  -5  148.47   19.28
   3   8  -5  126.60   18.84
   3   8  -6   -2.98   22.05
   3   8  -6   -6.21   21.80
   3   7  -1   12.03    8.63
   3   7  -1   16.82    8.41
   3   7  -2  125.72   11.10
   3   7  -2  118.24    8.45
   3   7  -3  291.71   13.65
   3   7  -3  260.04   13.09
   3   7  -4    0.24   12.59
   3   7  -4   -1.55   12.41
   3   7  -5  179.50   15.83
   3   7  -5  213.08   16.38
   3   7  -6  126.09   17.99
   3   7  -6  127.70   21.08
   3   7  -7    6.89   26.39
   3   7  -7    4.51   26.17
   3   6  -1   29.93    6.25
   3   6  -1   27.61    8.47
   3   6  -2  470.20   12.36
   3   6  -2  614.30   14.74
   3   6  -3    7.51   10.23
   3   6  -3    5.17   10.50
   3   6  -4    2.91   10.36
   3   6  -4   13.45   10.42
   3   6  -5   97.34   13.08
   3   6  -5   99.42   13.29
   3   6  -6   33.87   14.49
   3   6  -6   34.94   17.33
   3   6  -7    1.62   16.58
   3   6  -7    2.82   16.42
   3   6  -8  110.38   28.37
   3   6  -8  104.69   25.63
   3   5  -1   92.40    7.63
  -3  -5   1   98.03    7.57
   3   5  -1   96.20    8.16
   3   5  -2   51.18    7.78
   3   5  -2   59.57    7.37
   3   5  -3  114.66    9.70
   3   5  -3   88.71    9.37
   3   5  -4  324.71   13.16
   3   5  -4  368.87   13.12
   3   5  -5   37.77   13.00
   3   5  -5   25.57   10.54
   3   5  -6   40.18   12.66
   3   5  -6   46.15   15.09
   3   5  -7   76.15   18.09
   3   5  -7   74.21   18.04
   3   5  -8   96.85   27.88
   3   5  -8   84.85   23.99
   3   4  -1    3.82    5.70
  -3  -4   1    6.60    5.31
   3   4  -1    3.13    5.35
   3   4  -2   69.30    7.58
   3   4  -2   71.45    7.80
  -3  -4   2   67.49    7.48
   3   4  -3   43.68    8.94
   3   4  -3   46.07    7.40
   3   4  -4   33.95   10.29
   3   4  -4   29.66    9.06
   3   4  -5  213.11   13.18
   3   4  -5  181.94   11.52
   3   4  -6  179.38   15.31
   3   4  -6  179.02   14.87
   3   4  -7   15.70   17.99
   3   4  -7   18.01   16.75
  -3  -3   1  303.26    9.82
   3   3  -1  240.24    8.21
   3   3  -2 2236.19   37.76
  -3  -3   2 2221.28   36.59
  -3  -3   3  135.71    8.63
   3   3  -3  144.72    8.85
   3   3  -3  134.81    8.87
   3   3  -4  197.25   11.35
   3   3  -4  218.42   11.67
   3   3  -5  620.93   19.97
   3   3  -5  592.13   20.62
   3   3  -6  259.79   15.47
   3   3  -6  196.65   14.39
   3   2  -1  350.06   10.86
  -3  -2   1  391.56   11.30
   3   2  -2  288.90   10.43
  -3  -2   2  311.71   10.83
   3   2  -3  234.42    9.83
  -3  -2   3  246.96   10.03
   3   2  -4    2.28    6.68
   3   2  -4    0.93    7.06
  -3  -2   4    1.69    8.46
   3   2  -5  619.01   20.84
   3   2  -5  658.26   21.89
   3   2  -6    7.30   17.78
   3   2  -6    6.91   17.18
  -3  -1   1   46.19    4.43
   3   1  -1   55.00    5.84
   3   1  -2   11.02    5.90
  -3  -1   2   11.87    6.11
  -3  -1   3 1272.17   27.57
   3   1  -3 1063.59   24.07
   3   1  -4   49.90    8.18
  -3  -1   4   56.06    7.80
   3   1  -5 1130.58   31.57
   3   1  -5 1253.62   34.00
  -3  -1   5 1209.47   32.39
  -3   0   1  254.14    9.05
   3   0  -1  213.05    8.52
  -3   0   2    5.37    5.85
   3   0  -2    1.81    6.06
  -3   0   3   36.53    6.57
   3   0  -3   32.39    6.51
   3   0  -4   72.45    7.38
  -3   0   4  105.32    8.44
   3   0  -5 1035.99   29.20
  -3   0   5 1193.88   32.17
  -3   1   0   69.13    4.85
   3  -1   0   65.80    4.67
   3  -1  -1    3.02    4.85
  -3   1   1    0.60    3.46
   3  -1  -2  266.27    9.73
  -3   1   2  301.17   10.25
   3  -1  -3    2.46    5.85
  -3   1   3    2.35    5.74
   3  -1  -4  920.41   21.12
  -3   1   4  990.97   22.43
  -3   1   5  674.64   19.96
   3  -1  -5  663.01   19.63
  -3   1   6  280.95   16.70
   3  -1  -6  177.18   14.14
   3  -2   0  651.07   13.22
  -3   2   0  543.20   11.11
   3  -2  -1  109.06    5.86
  -3   2   1  139.92    7.68
  -3   2   2    4.83    4.34
   3  -2  -2    6.03    4.21
   3  -2  -3  488.47   12.54
  -3   2   3  504.23   12.76
  -3   2   4  898.96   19.14
   3  -2  -4  885.46   18.75
   3  -2  -5    6.81    7.22
  -3   2   5    5.85    7.02
   3  -2  -6   66.36    9.60
  -3   2   6   75.74    9.33
  -3   2   7   57.58   10.82
   3  -2  -7   41.99   11.28
  -3   2   7   63.52   12.87
   3  -3   0  870.67   14.89
  -3   3   0  838.63   14.28
   3  -3  -1   48.72    4.91
  -3   3   1   64.81    6.62
  -3   3   2 2374.00   30.78
   3  -3  -2 2905.90   38.17
  -3   3   3  575.64   12.52
   3  -3  -3  621.69   13.21
  -3   3   4  109.82    7.17
   3  -3  -4  116.84    7.28
   3  -3  -5  498.07   13.46
  -3   3   5  549.61   14.13
  -3   3   6   34.85    7.64
   3  -3  -6   34.35    7.41
  -3   3   7   47.13   10.72
   3  -3  -7   43.61   10.74
  -3   3   7   43.98   10.58
  -3   3   8    5.36   12.11
  -3   3   8    4.04   10.31
  -3   3   9  268.10   18.90
  -3   3   9  269.43   19.41
  -3   4   0    6.46    4.01
   3  -4   0    1.57    5.76
  -3   4   1  505.63    9.73
   3  -4  -1  563.53   11.27
   3  -4  -2  402.35    9.83
  -3   4   2  422.23    9.93
   3  -4  -3   33.43    5.94
  -3   4   3   22.44    4.35
   3  -4  -4   18.18    7.11
  -3   4   4   13.21    7.20
  -3   4   5  498.08   12.59
   3  -4  -5  452.72   12.22
  -3   4   6   38.10    7.57
   3  -4  -6   35.06    7.34
   3  -4  -7  231.27   12.41
  -3   4   7  186.77   10.73
   3  -4  -8    4.62   10.06
  -3   4   8    2.46    9.95
  -3   4   8    5.75   10.76
  -3   4   9  167.08   15.16
  -3   4   9  155.65   14.60
  -3   4  10  328.31   21.81
  -3   4  10  279.40   21.65
  -3   5   0 1004.69   14.39
   3  -5   0  959.96   13.98
   3  -5  -1  615.24   10.85
  -3   5   1  821.85   13.69
   3  -5  -2  892.14   14.49
  -3   5   2  702.76   11.71
   3  -5  -3   59.19    5.59
  -3   5   3   79.92    7.62
  -3   5   4  667.38   13.55
   3  -5  -4  468.52   10.28
  -3   5   5  489.50   12.08
   3  -5  -5  354.67    9.36
   3  -5  -6  589.94   14.59
  -3   5   6  683.25   15.46
   3  -5  -7    4.68    8.12
  -3   5   7    3.01    8.86
   3  -5  -8  168.62   11.51
  -3   5   8  187.50   12.28
  -3   5   8  169.52   11.42
  -3   5   9   66.30   16.14
   3  -5  -9   64.14   12.35
  -3   5   9   46.05   12.14
  -3   5  10  303.50   17.05
  -3   5  10  397.64   22.11
  -3   5  11   42.40   21.28
  -3   5  11   35.82   19.42
  -3   5  12    0.90   30.92
  -3   5  12    4.10   28.79
  -3   6   0    1.76    6.05
   3  -6   0    3.25    5.97
   3  -6  -1  839.88   14.21
  -3   6   1  877.91   14.65
  -3   6   2 1277.22   17.39
   3  -6  -2 1174.07   16.59
  -3   6   3   68.53    8.98
   3  -6  -3   74.78    8.79
   3  -6  -4  625.06   13.33
  -3   6   4  650.82   13.65
   3  -6  -5  456.76   10.77
  -3   6   5  704.68   14.84
  -3   6   6   34.43    8.89
   3  -6  -6   33.04    8.52
   3  -6  -7   13.10    9.88
  -3   6   7   12.81   10.68
   3  -6  -8  163.64   11.08
  -3   6   8  204.27   12.28
  -3   6   8  157.20   10.97
   3  -6  -9    8.11   11.76
  -3   6   9    7.84   11.51
  -3   6   9    6.27   12.91
  -3   6  10  340.33   18.49
  -3   6  10  348.08   17.76
  -3   6  11  114.64   22.51
  -3   6  11  111.84   20.79
  -3   6  12   11.78   22.99
  -3   6  12   15.94   25.50
   3  -7   0  210.73    7.57
  -3   7   0  194.84    8.41
  -3   7   1   38.76    8.79
   3  -7  -1   41.39    6.23
  -3   7   2  436.05   11.27
   3  -7  -2  355.75    8.72
  -3   7   3  161.60    7.29
   3  -7  -3  223.02    9.70
   3  -7  -4   56.94    6.34
  -3   7   4   57.13    6.56
  -3   7   5  352.09   12.56
   3  -7  -5  342.48   12.16
  -3   7   6   11.31   10.38
   3  -7  -6    5.38    9.80
  -3   7   7  158.95   10.94
   3  -7  -7  166.61   11.02
  -3   7   7  191.52   11.88
  -3   7   8  566.05   17.14
  -3   7   8  495.62   15.71
   3  -7  -8  513.64   15.98
  -3   7   9   -0.26   14.86
  -3   7   9   -1.37   13.22
   3  -7  -9    3.64   13.13
  -3   7  10  139.27   14.81
  -3   7  10  155.43   16.16
  -3   7  11  107.50   21.08
  -3   7  11  111.69   18.18
  -3   7  12   -5.47   26.33
  -3   7  12   -3.18   23.55
  -3   8   0  856.22   16.43
   3  -8   0  835.85   16.27
   3  -8  -1   69.98   10.31
  -3   8   1   66.29   10.45
  -3   8   2   11.64   10.25
   3  -8  -2    7.63    7.16
  -3   8   3   48.05    7.40
   3  -8  -3   52.08    7.33
  -3   8   4  258.95   11.59
   3  -8  -4  237.59   11.30
  -3   8   5  207.02    8.71
   3  -8  -5  257.02   11.43
  -3   8   6   15.31   12.27
   3  -8  -6   12.87   11.53
   3  -8  -7  285.10   13.39
  -3   8   7  318.70   14.25
  -3   8   7  278.12   13.34
  -3   8   8  212.62   11.64
   3  -8  -8  303.27   15.07
  -3   8   8  278.70   14.80
   3  -8  -9   -1.74   13.36
  -3   8   9    6.54   13.12
  -3   8   9    1.29   14.75
  -3   8  10  190.83   16.67
  -3   8  10  209.79   18.39
  -3   8  11  208.35   21.86
  -3   8  11  184.88   19.98
  -3   9   0   60.27   13.60
   3  -9   0   38.24   13.85
  -3   9   1   -0.35   12.72
   3  -9  -1    0.87   11.88
  -3   9   2    5.76   11.91
   3  -9  -2    0.36   11.78
  -3   9   3   28.31    8.51
   3  -9  -3   31.76   11.76
   3  -9  -4  122.21   12.15
  -3   9   4   98.14    8.98
  -3   9   5  304.02   10.61
   3  -9  -5  294.62   10.15
  -3   9   6   27.34   13.93
   3  -9  -6   18.87    9.48
  -3   9   7   81.17   13.40
  -3   9   7   74.42   14.46
   3  -9  -7   73.23   13.67
   3  -9  -8   11.87   15.28
  -3   9   8   11.15   16.44
  -3   9   8   -2.14   10.81
  -3   9   9   27.54   16.73
  -3   9   9   10.07   15.52
   3  -9  -9   22.27   15.42
  -3   9  10   67.39   20.38
   3  -9 -10   65.82   18.62
  -3   9  10   64.48   18.30
  -3  10   0   16.63   11.05
   3 -10   0   14.65   15.76
   3 -10  -1   49.55   10.89
  -3  10   1   31.86   11.07
  -3  10   2  146.61   11.78
   3 -10  -2  134.36   11.47
  -3  10   3  268.55   15.80
   3 -10  -3  255.71   15.50
  -3  10   4  211.48   15.60
   3 -10  -4  203.46   15.18
  -3  10   5  166.99   16.42
   3 -10  -5  161.93   15.79
  -3  10   6    6.40   11.17
  -3  10   6   -9.88   10.92
   3 -10  -6    3.08   10.76
  -3  10   7   59.96   10.86
  -3  10   7   86.88   16.55
   3 -10  -7   65.14   11.13
   3 -10  -8  -17.44   18.20
  -3  10   8    9.81   17.67
  -3  10   8    5.56   13.47
   3 -10  -9   95.25   19.98
  -3  10   9   92.02   19.58
  -3  10   9   92.07   22.18
   3 -11   0   13.86   14.47
   3 -11  -1   45.56   20.33
  -3  11   1   27.90   14.57
   3 -11  -2   74.92   18.65
  -3  11   2   65.51   13.14
  -3  11   3   20.36   18.41
   3 -11  -3   41.29   17.99
   3 -11  -4  204.66   13.74
  -3  11   4  209.64   13.72
  -3  11   4  275.99   19.40
  -3  11   5   62.02   18.85
   3 -11  -5   51.41   12.96
  -3  11   5   45.30   12.89
  -3  11   6   37.15   19.92
  -3  11   6   37.15   18.04
   3 -11  -6   14.62   19.46
  -3  11   7   -2.72   14.36
  -3  11   7   10.55   21.34
   3 -11  -7   26.11   14.19
   2  11  -1   72.45   20.21
   2  11  -1   54.35   20.62
   2  10  -1  399.88   14.27
   2  10  -1  465.01   18.61
   2  10  -2  106.10   12.28
   2  10  -2  123.10   17.25
   2  10  -3    7.47   19.65
   2  10  -3    1.63   19.64
   2   9  -1  737.19   17.85
   2   9  -1  799.19   18.53
   2   9  -2  122.96   14.83
   2   9  -2  131.56   15.02
   2   9  -3    8.67   16.50
   2   9  -3   15.36   16.42
   2   9  -4   65.90   18.62
   2   9  -4   59.69   18.37
   2   9  -5   21.72   21.35
   2   9  -5   -0.52   22.46
   2   8  -1   28.16   10.26
   2   8  -1   17.91    7.30
   2   8  -2  229.86   13.71
   2   8  -2  195.03   10.04
   2   8  -3  297.78   14.63
   2   8  -3  293.85   14.51
   2   8  -4  397.32   17.34
   2   8  -4  389.10   17.21
   2   8  -5   32.71   16.45
   2   8  -5   35.50   17.06
   2   8  -6  609.74   26.92
   2   8  -6  558.31   26.21
   2   7  -1   61.63    8.92
   2   7  -1   55.78    8.74
   2   7  -2    6.75    9.61
   2   7  -2    6.33    8.59
   2   7  -3    1.75   10.44
   2   7  -3   -1.91   10.63
   2   7  -4  290.39   14.58
   2   7  -4  286.22   14.40
   2   7  -5   44.41   13.99
   2   7  -5   27.06   14.51
   2   7  -6  351.53   19.83
   2   7  -6  402.22   20.86
   2   7  -7  294.43   22.41
   2   7  -7  313.57   23.70
   2   6  -1  736.37   14.70
   2   6  -1  778.91   15.07
   2   6  -2   40.14    8.87
   2   6  -2   32.47    8.81
   2   6  -3   46.51    9.05
   2   6  -3   50.92    9.02
   2   6  -4  115.91   11.42
   2   6  -4  108.30   11.16
   2   6  -5   12.47   10.62
   2   6  -5   10.28   10.45
   2   6  -6  114.62   13.59
   2   6  -6  140.36   13.51
   2   6  -7  265.75   17.57
   2   6  -7  344.25   22.98
   2   6  -8    6.51   19.26
   2   6  -8    6.86   24.19
   2   5  -1  343.55   10.55
   2   5  -1  337.98   10.30
   2   5  -2    2.66    7.01
   2   5  -2   -0.46    7.09
   2   5  -3    7.26    5.12
   2   5  -3   15.28    7.19
   2   5  -4    1.84    8.64
   2   5  -4    3.46    8.65
   2   5  -5   70.28   11.04
   2   5  -5   43.92   10.74
   2   5  -6  118.38   11.64
   2   5  -6  124.32   12.00
   2   5  -7  129.02   16.66
   2   5  -7  145.87   16.83
   2   5  -8    2.59   20.89
   2   5  -8    9.57   18.72
   2   5  -9    5.11   31.71
   2   5  -9    8.38   28.01
   2   4  -1 2408.12   32.63
  -2  -4   1 2390.80   32.20
   2   4  -1 2024.91   29.61
   2   4  -2   34.58    4.61
   2   4  -2   51.62    6.54
   2   4  -3  240.46   10.13
   2   4  -3  249.28   10.36
   2   4  -4    9.94    7.28
   2   4  -4   10.62    7.19
   2   4  -5   94.63    9.83
   2   4  -5   83.68    9.59
   2   4  -6   18.69   13.06
   2   4  -6   20.21   10.40
   2   4  -7  164.16   15.47
   2   4  -7  153.24   15.26
   2   4  -8   22.96   17.00
   2   4  -8   24.87   17.87
  -2  -3   1 6615.66   81.69
   2   3  -1 5327.23   71.57
   2   3  -1 6872.26   85.31
   2   3  -2   93.67    7.28
  -2  -3   2   95.92    7.29
   2   3  -2   92.85    7.70
   2   3  -3  341.44   11.74
   2   3  -3  312.43   10.85
   2   3  -4  265.95   12.50
   2   3  -4  266.60   11.46
   2   3  -5   37.19    7.76
   2   3  -5   38.26    9.34
   2   3  -6  107.01   12.58
   2   3  -6  127.49   12.51
   2   3  -7    1.03   13.72
   2   3  -7    1.78   16.11
   2   2  -1  838.83   18.23
  -2  -2   1  865.14   18.94
   2   2  -2  398.44   12.22
   2   2  -2  396.50   12.80
  -2  -2   2  391.11   12.13
   2   2  -3 1519.49   31.43
  -2  -2   3 1134.41   24.02
   2   2  -3 1010.29   22.20
   2   2  -4  212.59   11.58
   2   2  -4  206.38   10.89
   2   2  -5   31.21   10.07
   2   2  -5   24.45   10.78
   2   2  -6  792.27   38.08
   2   1  -1  158.62    8.81
  -2  -1   1  144.02    7.61
   2   1  -2  217.57   10.26
  -2  -1   2  230.93   10.85
   2   1  -3  649.87   19.95
  -2  -1   3  734.95   21.32
   2   1  -4   99.06   11.59
   2   1  -4   65.57   10.54
  -2   0   1  126.94    7.43
   2   0  -1  151.73    9.18
  -2   0   2   71.22    7.46
   2   0  -2   71.68    8.49
  -2   0   3   95.67    8.45
   2   0  -3   87.25    8.76
   2   0  -4  399.87   20.84
  -2   0   4  564.62   24.16
  -2   1   0 2114.01   33.86
   2  -1   0 2396.88   38.65
   2  -1  -1 2640.51   42.79
  -2   1   1 2724.02   43.06
  -2   1   2    1.50    4.08
   2  -1  -2    2.35    5.64
  -2   1   3   17.52    5.52
   2  -1  -3   14.86    5.44
   2  -1  -4  403.96   15.64
  -2   1   4  436.20   16.02
  -2   1   5  909.87   28.17
   2  -1  -5  625.53   23.37
  -2   2   0 1929.65   29.07
   2  -2   0 2014.55   30.70
   2  -2  -1 1554.33   26.10
  -2   2   1 1431.62   23.46
   2  -2  -2 2380.02   36.56
  -2   2   2 2623.39   38.95
  -2   2   3 3481.09   51.90
   2  -2  -3 3429.83   49.79
   2  -2  -4  663.21   16.50
  -2   2   4  664.53   16.52
   2  -2  -5   78.51    7.51
  -2   2   5   76.81    7.56
  -2   2   6  376.49   16.06
   2  -2  -6  611.80   19.38
  -2   2   6  573.47   18.54
  -2   2   7   45.74   10.69
  -2   2   7   42.18   10.31
  -2   3   0    4.92    3.58
   2  -3   0    6.05    5.02
  -2   3   1  892.03   15.40
   2  -3  -1  887.90   15.42
   2  -3  -2  141.41    6.92
  -2   3   2  143.01    6.98
  -2   3   3  112.96    7.66
   2  -3  -3  116.48    7.68
   2  -3  -4  619.13   14.23
  -2   3   4  591.45   13.92
  -2   3   5 1013.43   20.19
   2  -3  -5 1069.81   21.51
  -2   3   6  703.04   17.99
  -2   3   6  569.01   15.36
   2  -3  -6  508.98   14.57
  -2   3   7   19.84    9.24
  -2   3   7   12.38    7.34
  -2   3   8 1164.16   29.12
  -2   3   8 1282.54   32.22
  -2   3   9  708.01   28.65
  -2   3   9  766.83   30.68
  -2   4   0  493.86   10.84
   2  -4   0  470.96   10.57
  -2   4   1  654.60   12.47
   2  -4  -1  634.79   12.36
  -2   4   2  657.92   11.86
   2  -4  -2  636.24   11.74
  -2   4   3    5.83    4.17
   2  -4  -3    8.00    5.81
  -2   4   4    7.78    5.90
   2  -4  -4    2.85    5.81
  -2   4   5  274.93    8.89
   2  -4  -5  428.85   11.28
  -2   4   6  851.61   17.72
   2  -4  -6  990.66   19.89
  -2   4   6  950.85   19.28
  -2   4   7  483.25   14.43
   2  -4  -7  404.33   12.58
  -2   4   7  398.99   12.52
  -2   4   8   39.25    9.34
  -2   4   8   41.03   10.94
  -2   4   9  404.02   16.56
  -2   4   9  689.13   22.38
  -2   4  10    3.65   13.43
  -2   4  10   -0.78   16.08
  -2   4  11   27.88   22.00
  -2   4  11   21.74   23.60
  -2   5   0  364.82    9.58
   2  -5   0  306.27    7.61
   2  -5  -1   22.43    4.41
  -2   5   1   27.88    5.89
  -2   5   2  530.56    9.83
   2  -5  -2  550.49   10.15
  -2   5   3  292.83    7.56
   2  -5  -3  354.68    9.23
   2  -5  -4   18.20    7.05
  -2   5   4   11.47    7.26
   2  -5  -5   38.64    7.18
  -2   5   5   42.99    7.52
   2  -5  -6  491.18   11.32
  -2   5   6  605.19   13.84
  -2   5   6  690.02   14.71
  -2   5   7  395.55   12.44
   2  -5  -7  467.19   13.44
  -2   5   7  457.29   13.36
  -2   5   8   36.66    9.29
   2  -5  -8   51.50    8.85
  -2   5   8   46.30    8.85
  -2   5   9   10.93   10.98
  -2   5   9    4.77   12.79
  -2   5  10    5.09   12.92
  -2   5  10    2.41   11.77
  -2   5  11  116.60   16.56
  -2   5  11  201.29   18.65
  -2   5  12   84.65   20.60
  -2   5  12   82.57   26.04
  -2   6   0  659.12   11.21
   2  -6   0  613.25   10.73
  -2   6   1   33.99    7.24
   2  -6  -1   30.89    5.25
  -2   6   2  131.99    6.30
   2  -6  -2  161.78    8.13
   2  -6  -3   91.94    7.66
  -2   6   3   73.56    5.70
   2  -6  -4   10.80    5.12
  -2   6   4   13.86    7.16
   2  -6  -5   39.20    7.13
  -2   6   5   31.64    7.52
   2  -6  -6  562.09   13.51
  -2   6   6  396.88   10.24
  -2   6   6  553.60   13.28
  -2   6   7   51.82    6.25
   2  -6  -7   82.85    8.84
  -2   6   7   79.70    9.37
  -2   6   8   13.42    9.95
  -2   6   8   13.17   10.78
   2  -6  -8   16.65    9.98
  -2   6   9  100.96   11.05
  -2   6   9  120.22   11.74
  -2   6  10    6.65   12.98
  -2   6  10    1.91   12.34
  -2   6  11   74.43   15.67
  -2   6  11   93.82   17.76
  -2   6  12   12.02   19.15
  -2   6  12   16.88   17.68
  -2   6  13    7.49   28.49
  -2   6  13   10.55   25.23
   2  -7   0  797.19   14.00
  -2   7   0  719.98   12.00
  -2   7   1  450.84   11.33
   2  -7  -1  404.61    9.24
  -2   7   2  194.43    7.44
   2  -7  -2  194.86    7.59
   2  -7  -3   63.42    8.61
  -2   7   3   43.86    6.40
   2  -7  -4   20.32    8.38
  -2   7   4   19.54    8.58
   2  -7  -5   88.65    6.53
  -2   7   5  118.31    9.17
  -2   7   6   38.19    8.37
   2  -7  -6   36.83    8.33
  -2   7   6   26.58    6.27
   2  -7  -7  171.64    8.27
  -2   7   7  139.67    7.97
  -2   7   7  160.98    8.68
   2  -7  -8    1.01    9.90
  -2   7   8    2.24    9.78
  -2   7   8    0.72   10.65
  -2   7   9  290.09   13.99
  -2   7   9  315.01   15.03
  -2   7  10   64.02   14.91
  -2   7  10   69.40   14.18
  -2   7  11   22.75   17.37
  -2   7  11   14.27   11.40
  -2   7  12   10.21   20.44
  -2   7  12   18.95   18.58
  -2   8   0  749.39   14.77
   2  -8   0  723.57   14.69
  -2   8   1   22.23   10.17
   2  -8  -1   19.42    7.17
  -2   8   2  695.93   14.32
   2  -8  -2  703.85   14.37
   2  -8  -3 1389.91   19.49
  -2   8   3 1479.92   20.60
   2  -8  -4   18.87    7.01
  -2   8   4   19.58    7.17
   2  -8  -5  334.95    9.51
  -2   8   5  308.17    9.13
  -2   8   5  342.84    9.65
  -2   8   6  597.61   13.99
  -2   8   6  586.63   14.58
   2  -8  -6  607.36   14.12
  -2   8   7   -4.98    9.77
   2  -8  -7    6.02    9.72
  -2   8   7    5.49    7.30
  -2   8   8   19.29    8.04
   2  -8  -8   14.07    8.22
  -2   8   8   14.90   12.43
  -2   8   9  226.03   14.83
  -2   8   9  158.43   11.24
  -2   8  10    8.37   13.67
  -2   8  10    0.79   14.78
  -2   8  11    7.51   16.11
  -2   8  11   16.36   17.07
  -2   8  12  110.89   23.28
  -2   8  12  152.19   21.82
  -2   9   0   12.72    8.63
   2  -9   0   36.50   11.64
  -2   9   1   11.70   11.70
   2  -9  -1    0.06   11.76
   2  -9  -2  426.33   13.73
  -2   9   2  456.95   14.05
  -2   9   3   38.93   11.84
   2  -9  -3   40.56   10.84
   2  -9  -4  101.22   11.70
  -2   9   4   78.32    8.75
  -2   9   5   31.04    8.27
   2  -9  -5   30.30    8.37
  -2   9   5   31.29    8.53
  -2   9   6   33.16    8.23
   2  -9  -6   43.98    8.18
  -2   9   6   32.76    8.62
   2  -9  -7   -0.86   11.78
  -2   9   7   12.80   11.46
  -2   9   7    8.55    8.55
   2  -9  -8  312.26   15.09
  -2   9   8  236.77   11.59
  -2   9   8  309.44   14.97
   2  -9  -9   33.36   13.48
  -2   9   9   17.80   13.38
  -2   9   9   22.17   15.61
  -2   9  10   31.30   15.53
  -2   9  10   51.22   16.74
  -2   9  11   30.29   14.26
  -2   9  11   22.93   19.12
  -2  10   0  524.67   13.94
   2 -10   0  479.56   13.56
  -2  10   1  308.04   14.88
   2 -10  -1  301.18   14.82
   2 -10  -2   40.67   13.58
  -2  10   2   63.65   13.59
  -2  10   3  123.50   10.16
   2 -10  -3  147.11   10.05
  -2  10   3  150.09   10.21
  -2  10   4  144.48   14.07
  -2  10   4  113.87   10.01
   2 -10  -4  137.73   10.14
  -2  10   5  137.69   10.20
   2 -10  -5  145.64   10.18
  -2  10   5  168.74   10.41
  -2  10   6  154.96   13.77
   2 -10  -6  147.12   13.90
  -2  10   6  158.88   14.22
   2 -10  -7    1.90   13.42
  -2  10   7   -7.41   10.06
  -2  10   7    9.20   13.14
   2 -10  -8  187.93   12.02
  -2  10   8  182.81   11.71
  -2  10   8  202.12   12.55
   2 -10  -9   49.89   13.06
  -2  10   9   48.80   12.68
  -2  10   9   67.29   19.28
  -2  10  10   -2.13   15.38
  -2  10  10    0.08   19.28
  -2  11   0   57.15   18.60
   2 -11   0   60.60   18.45
  -2  11   0   61.57   19.84
  -2  11   1   -3.34   13.03
   2 -11  -1    9.57   12.69
  -2  11   1   24.08   12.48
  -2  11   2   41.66   12.73
  -2  11   2   22.47   16.95
   2 -11  -2   14.50   16.94
  -2  11   3   21.00   15.54
   2 -11  -3    0.26   11.28
  -2  11   3   22.87   10.84
  -2  11   4   41.94   11.05
  -2  11   4   39.41   15.59
   2 -11  -4   39.38   15.58
  -2  11   5  182.49   16.31
   2 -11  -5  184.37   16.12
  -2  11   5  193.12   15.86
  -2  11   6  182.97   17.68
   2 -11  -6  165.61   17.25
  -2  11   6  154.74   17.10
  -2  11   7   19.52   18.48
  -2  11   7    4.75   12.69
   2 -11  -7   -4.22   12.88
  -2  11   8   63.80   13.93
  -2  11   8   70.05   13.04
   2 -11  -8   78.34   13.01
  -2  11   9   79.66   21.83
  -2  11   9   66.08   20.60
  -2  12   4    9.91   14.30
   2 -12  -4   -7.88   14.60
   2 -12  -5  109.94   20.84
  -2  12   5   97.33   20.73
   1  11  -1   73.55   18.70
   1  11  -1   88.98   19.09
   1  11  -2  120.93   22.18
   1  11  -2  110.95   15.50
   1  10  -1   61.99   13.73
  -1 -10   1   59.69   13.92
   1  10  -1   55.88   10.19
   1  10  -2  143.17   12.03
  -1 -10   2  150.34   16.73
   1  10  -2  172.64   17.10
   1  10  -3   29.87   13.60
  -1 -10   3   18.98   19.19
   1  10  -3   18.96   19.29
   1  10  -4    7.35   22.09
   1  10  -4   12.03   22.23
   1   9  -1   -1.77    8.27
   1   9  -1   -1.01    8.59
  -1  -9   1    6.04   11.66
   1   9  -2  213.83   10.84
   1   9  -2  216.48   11.20
  -1  -9   2  227.97   14.04
  -1  -9   3  204.70   15.13
   1   9  -3  208.61   15.28
   1   9  -3  189.45   15.05
   1   9  -4  239.92   17.89
   1   9  -4  251.51   17.62
  -1  -9   4  251.20   17.78
   1   9  -5   96.96   20.18
  -1  -9   5   78.43   20.43
   1   9  -5   75.43   19.46
   1   8  -1    3.52    7.18
  -1  -8   1    2.04    6.99
   1   8  -1    0.51    9.97
  -1  -8   2  195.92    8.77
   1   8  -2  214.38   11.38
   1   8  -2  224.39   11.96
  -1  -8   3   32.13   12.13
   1   8  -3   34.89   12.31
   1   8  -3   38.96   12.12
   1   8  -4    0.84   14.04
  -1  -8   4   12.14   14.09
   1   8  -4    2.87   14.08
   1   8  -5  271.50   17.64
  -1  -8   5  264.60   18.20
   1   8  -5  198.11   13.04
   1   8  -6   38.95   18.85
  -1  -8   6   33.31   19.95
   1   8  -6   33.29   19.90
   1   7  -1  349.37    9.28
   1   7  -1  312.81    8.95
  -1  -7   1  369.47   11.11
   1   7  -2  663.02   14.43
   1   7  -2  708.57   15.13
  -1  -7   2  701.56   14.71
   1   7  -3  321.14   12.49
  -1  -7   3  338.93   12.70
   1   7  -3  252.51    9.45
   1   7  -4    7.27   10.23
   1   7  -4    6.24   10.32
  -1  -7   4    7.09   10.46
  -1  -7   5  246.06   14.19
   1   7  -5  238.80   13.96
   1   7  -5  194.96   13.73
   1   7  -6  282.42   16.45
  -1  -7   6  294.32   17.04
   1   7  -6  251.22   16.49
   1   7  -7   40.26   22.13
   1   7  -7   28.81   18.06
   1   7  -8    1.19   27.52
   1   7  -8    2.42   22.03
  -1  -6   1   26.95    7.24
   1   6  -1   32.01    7.34
   1   6  -1   25.99    5.27
   1   6  -2  159.44    8.42
  -1  -6   2  144.05    6.55
   1   6  -2  143.83    6.69
  -1  -6   3   25.17    6.25
   1   6  -3   27.09    8.87
   1   6  -3   32.85    8.65
  -1  -6   4   88.44    9.22
   1   6  -4   53.67    6.68
   1   6  -4   85.15    9.27
   1   6  -5  270.94   12.61
  -1  -6   5  171.45    9.23
   1   6  -5  256.16   12.79
   1   6  -6   92.14   12.95
  -1  -6   6   74.39   13.15
   1   6  -6   86.84   13.06
   1   6  -7  329.89   18.05
   1   6  -7  296.76   17.67
  -1  -6   7  316.73   17.90
   1   6  -8  150.76   18.28
   1   6  -8  158.74   18.00
   1   6  -9   30.07   27.62
   1   6  -9   23.20   21.49
   1   5  -1    1.85    5.60
   1   5  -1   -1.36    5.67
  -1  -5   1    0.03    5.52
  -1  -5   2  598.35   13.38
   1   5  -2  597.15   13.34
   1   5  -2  476.42   10.85
  -1  -5   3  136.64    8.30
   1   5  -3  123.14    8.32
   1   5  -3  115.20    8.32
   1   5  -4    8.40    8.63
  -1  -5   4    8.80    8.60
   1   5  -4    8.68    8.63
   1   5  -5  686.28   17.09
  -1  -5   5  761.12   17.97
   1   5  -5  712.32   17.40
   1   5  -6    0.67   10.35
   1   5  -6    0.58   10.57
  -1  -5   6    2.40   10.54
   1   5  -7  225.45   14.94
  -1  -5   7  267.78   15.45
   1   5  -7  320.64   18.61
   1   5  -8  239.86   17.79
   1   5  -8  295.70   21.07
   1   5  -9    0.56   21.96
   1   5  -9    2.62   20.22
   1   5 -10   92.57   30.46
   1   5 -10   97.98   34.78
  -1  -4   1  410.22   10.73
   1   4  -1  414.30   10.85
   1   4  -1  331.33    8.88
  -1  -4   2 2153.27   32.07
   1   4  -2 2559.30   37.54
   1   4  -2 2605.33   37.77
  -1  -4   3    1.09    5.67
   1   4  -3   -0.70    4.11
   1   4  -3   -1.96    5.68
   1   4  -4  247.76   10.19
  -1  -4   4  244.33   10.14
   1   4  -4  165.82    9.32
  -1  -4   5  256.20   11.53
   1   4  -5  210.72   11.08
   1   4  -5  286.90   13.52
   1   4  -6    4.10    8.69
   1   4  -6    2.72    8.83
  -1  -4   6    1.36    8.78
   1   4  -7   11.24   12.89
   1   4  -7    6.16   10.58
  -1  -4   7   10.98   13.00
   1   4  -8  161.72   17.31
   1   4  -8  163.88   16.82
   1   4  -9   -0.48   18.84
   1   4  -9    4.77   20.66
  -1  -3   1  617.48   13.45
   1   3  -1  692.32   14.84
   1   3  -1  751.57   15.68
  -1  -3   2  146.22    8.17
   1   3  -2  143.64    8.18
   1   3  -2  130.22    8.03
   1   3  -3  322.14   10.85
   1   3  -3  405.84   12.20
  -1  -3   3  400.52   11.88
   1   3  -4 1069.75   22.47
   1   3  -4 1055.01   22.46
  -1  -3   4  964.96   20.46
   1   3  -5  124.07   10.43
  -1  -3   5   96.58    8.68
   1   3  -5  108.77    8.97
   1   3  -6    3.07   10.64
   1   3  -6   -1.46   10.64
  -1  -3   6   -0.91   10.68
  -1  -3   7  479.92   18.61
   1   3  -7  507.04   19.33
   1   3  -7  573.43   20.40
   1   3  -8   35.11   15.49
   1   3  -8   42.57   14.62
   1   3  -9   19.12   25.36
   1   3  -9   14.98   26.84
   1   2  -1    0.88    5.98
  -1  -2   1    1.77    5.84
   1   2  -1    2.26    5.76
  -1  -2   2    5.00    5.57
   1   2  -2    5.87    5.55
   1   2  -2    7.13    5.55
  -1  -2   3    1.22    4.66
   1   2  -3   -0.67    4.74
   1   2  -3    0.22    4.88
   1   2  -4   -0.39    5.87
   1   2  -4    0.28    7.13
  -1  -2   4   -0.57    5.79
   1   2  -5  895.72   23.62
   1   2  -5  873.20   22.82
  -1  -2   5  894.73   23.05
   1   2  -6  460.98   17.99
   1   2  -6  455.90   18.77
  -1  -2   6  259.94   14.13
   1   2  -7  151.76   16.75
   1   2  -7  118.99   16.30
  -1  -1   1 2503.59   48.94
   1   1  -1 2426.12   46.70
   1   1  -2   37.05    8.47
  -1  -1   2   34.71    8.41
   1   1  -2   34.66    7.68
   1   1  -3  364.74   17.92
   1   1  -3  359.36   17.56
   1   1  -4  639.22   26.10
   1   1  -4  757.58   28.08
   1   1  -5  549.14   29.93
   1   1  -5  766.76   35.04
  -1   0   1  305.63   15.50
   1   0  -1  315.84   15.78
  -1   0   2    2.65    7.74
   1   0  -2    3.27    9.15
  -1   1   0   84.78    6.97
   1  -1   0   85.69    7.19
   1  -1  -1  779.85   20.91
  -1   1   1  775.44   20.61
   1  -1  -2 2480.35   45.33
  -1   1   2 2396.39   45.51
  -1   1   3  580.58   20.53
   1  -1  -3  346.81   15.70
  -1   1   4  277.76   15.84
  -1   1   4  349.37   17.35
  -1   1   5   61.92   12.87
  -1   1   5   83.08   12.26
  -1   2   0   14.46    6.67
   1  -2   0   13.71    6.83
   1  -2  -1  305.04   11.26
  -1   2   1  356.87   11.90
   1  -2  -2 2830.25   43.55
  -1   2   2 2838.55   42.42
  -1   2   3  110.77    8.01
   1  -2  -3  107.56    7.90
  -1   2   4 2130.08   36.15
  -1   2   4 2012.62   35.25
   1  -2  -4 2054.97   35.45
  -1   2   5 1263.59   27.22
  -1   2   5 1209.68   26.14
  -1   2   6  550.56   17.33
  -1   2   6  292.21   12.50
  -1   2   7  238.77   13.54
  -1   2   7  193.85   14.15
  -1   2   8   57.01   11.57
  -1   2   8   41.13   12.76
   1  -3   0  174.62    7.02
  -1   3   0  181.41    7.00
   1  -3  -1  722.68   14.84
  -1   3   1  628.42   13.08
  -1   3   2    1.73    3.98
   1  -3  -2    2.96    5.58
  -1   3   3  624.20   13.82
   1  -3  -3  613.77   14.03
   1  -3  -4 2147.62   32.80
  -1   3   4 2246.80   34.89
  -1   3   4 2051.03   31.65
  -1   3   5  656.95   15.15
  -1   3   5  677.25   15.89
   1  -3  -5  669.88   15.37
  -1   3   6  109.31    7.89
  -1   3   6  129.44    7.97
  -1   3   7  388.42   14.09
  -1   3   7  266.94   11.65
  -1   3   8   12.92    8.07
  -1   3   8    4.99    7.59
  -1   3   9   84.00   12.53
  -1   3   9  110.16   12.21
  -1   3  10   29.28   14.86
  -1   3  10   18.27   16.19
   1  -4   0   55.86    6.62
  -1   4   0   45.20    4.98
   1  -4  -1  374.77    9.54
  -1   4   1  397.46    9.71
   1  -4  -2  170.17    6.25
  -1   4   2  188.24    6.89
  -1   4   3  875.89   15.10
   1  -4  -3  784.91   14.26
  -1   4   4 5422.77   69.13
   1  -4  -4 5098.25   63.58
  -1   4   5  583.96   13.35
   1  -4  -5  558.59   12.58
  -1   4   5  538.72   12.26
   1  -4  -6    3.08    7.20
  -1   4   6    2.39    7.24
  -1   4   6    1.76    7.02
  -1   4   7  265.59   10.78
  -1   4   7  376.01   11.92
  -1   4   8  215.14   11.03
  -1   4   8  194.43   11.07
  -1   4   9   41.58   10.29
  -1   4   9   41.33   11.55
  -1   4  10  268.17   14.13
  -1   4  10  266.62   16.55
  -1   4  11    4.57   14.55
  -1   4  11    3.17   16.10
  -1   4  12   20.23   22.26
  -1   4  12   35.45   23.25
   1  -5   0  107.84    6.81
  -1   5   0  104.67    6.89
   1  -5  -1   20.78    5.93
  -1   5   1   17.63    5.97
   1  -5  -2  262.52    7.34
  -1   5   2  317.02    8.91
  -1   5   3  320.19    9.04
   1  -5  -3  253.66    7.31
  -1   5   4  623.18   12.37
   1  -5  -4  543.14   11.42
   1  -5  -5  501.15   11.44
  -1   5   5  369.67    9.52
  -1   5   5  501.51   11.28
  -1   5   6   65.53    7.44
   1  -5  -6   75.36    7.63
  -1   5   6   72.88    7.85
  -1   5   7  237.71    8.18
  -1   5   7  395.22   11.81
  -1   5   8   -0.46    8.63
  -1   5   8   -0.56    8.83
  -1   5   9  603.66   17.25
  -1   5   9  559.86   16.97
  -1   5  10 1360.68   33.10
  -1   5  10 1093.13   27.17
  -1   5  11  259.67   17.70
  -1   5  11  204.26   15.38
  -1   5  12   23.93   16.74
  -1   5  12   28.96   19.74
  -1   5  13  155.06   27.30
  -1   5  13  287.75   35.19
  -1   6   0  132.57    8.08
   1  -6   0  128.68    8.00
   1  -6  -1 1615.37   20.89
  -1   6   1 1481.43   18.90
  -1   6   2  450.44   10.59
   1  -6  -2  437.24   10.51
   1  -6  -3    3.29    4.88
  -1   6   3    0.93    7.10
  -1   6   4    0.95    6.85
   1  -6  -4   -1.45    6.93
  -1   6   4   -0.11    5.03
   1  -6  -5    4.19    6.81
  -1   6   5    2.45    7.05
  -1   6   5    9.82    6.74
  -1   6   6    5.94    6.90
  -1   6   6    7.30    7.18
   1  -6  -6    8.42    6.89
  -1   6   7  216.96   10.50
  -1   6   7  143.57    7.35
   1  -6  -7  254.90   10.58
  -1   6   8   67.12    8.98
  -1   6   8   68.49    9.24
  -1   6   9  654.04   17.15
  -1   6   9  349.68   11.70
  -1   6  10  558.17   18.10
  -1   6  10  456.83   17.30
  -1   6  11   25.37   14.94
  -1   6  11   22.54   13.38
  -1   6  12    1.92   14.98
  -1   6  12    1.17   17.33
  -1   6  13   10.09   17.87
  -1   6  13   12.50   24.71
   1  -7   0   86.53    6.54
  -1   7   0   99.89    8.97
   1  -7  -1  717.54   12.56
  -1   7   1  716.13   12.56
   1  -7  -2  855.86   13.69
  -1   7   2  882.29   13.89
  -1   7   3    9.12    6.97
   1  -7  -3   11.38    4.88
   1  -7  -4  365.86    8.31
  -1   7   4  365.44    8.34
  -1   7   4  472.05   10.64
   1  -7  -5  803.96   14.24
  -1   7   5  677.39   12.01
  -1   7   5  790.04   14.14
  -1   7   6   68.58    6.33
  -1   7   6   90.47    9.14
   1  -7  -6   78.61    6.48
   1  -7  -7  506.38   12.81
  -1   7   7  559.50   13.53
  -1   7   7  498.94   12.52
  -1   7   8  233.80    9.60
  -1   7   8  225.15    9.14
  -1   7   9   62.09   10.63
  -1   7   9   79.43   11.13
  -1   7  10  598.51   18.18
  -1   7  10  447.02   16.75
  -1   7  11  290.65   16.71
  -1   7  11  226.74   16.45
  -1   7  12   53.37   16.12
  -1   7  12   41.15   17.41
  -1   7  13   72.11   20.75
  -1   7  13   85.47   28.06
   1  -8   0   27.70    9.84
  -1   8   0   19.34   10.07
  -1   8   1  361.71   10.50
   1  -8  -1  341.43   10.42
   1  -8  -2   21.38    5.82
  -1   8   2   18.97    5.98
   1  -8  -3   19.34    5.99
  -1   8   3   25.78    5.91
  -1   8   3   26.09    6.03
  -1   8   4   89.62    8.79
  -1   8   4   90.11    8.69
   1  -8  -4   93.78    8.74
   1  -8  -5  151.17    9.10
  -1   8   5  122.47    6.85
  -1   8   5  147.79    9.04
  -1   8   6   51.34   10.08
  -1   8   6   38.14    7.55
   1  -8  -6   55.79   10.15
  -1   8   7    1.39    9.78
   1  -8  -7    0.75    9.86
  -1   8   7    4.62   10.41
  -1   8   8   38.19   10.16
  -1   8   8   43.48   10.70
  -1   8   9  116.25    9.74
  -1   8   9  160.68   12.62
  -1   8  10   53.30   10.41
  -1   8  10   69.64   14.24
  -1   8  11    3.71   16.01
  -1   8  11   15.60   16.68
  -1   8  12   -7.85   18.74
  -1   8  12   -0.84   19.90
  -1   9   0   -1.69    8.37
   1  -9   0    6.30   11.60
   1  -9  -1  791.25   14.87
  -1   9   1  764.12   14.66
  -1   9   1  817.28   15.10
   1  -9  -2  828.01   15.16
  -1   9   2  786.80   14.74
  -1   9   2  735.69   12.43
  -1   9   3   13.46    9.69
  -1   9   3    0.00    7.02
   1  -9  -3   -7.25    9.95
   1  -9  -4  570.72   13.17
  -1   9   4  568.94   13.21
  -1   9   4  497.00   10.44
  -1   9   5  572.45   11.32
   1  -9  -5  622.22   11.63
  -1   9   5  790.81   15.10
  -1   9   6   31.92    8.67
  -1   9   6   42.02    7.22
   1  -9  -6   37.21    7.34
   1  -9  -7  329.92   13.51
  -1   9   7  320.42   13.03
  -1   9   7  285.06   13.72
  -1   9   8  268.78   10.71
  -1   9   8  357.09   13.87
  -1   9   9  173.55   14.99
  -1   9   9  167.51   14.32
  -1   9  10  526.57   19.40
  -1   9  10  451.01   19.35
  -1   9  11  -10.52   18.63
  -1   9  11    0.68   19.55
  -1   9  12    4.66   21.18
  -1   9  12   -7.79   22.53
  -1  10   0   59.70   13.20
  -1  10   0   45.30    9.81
   1 -10   0   50.21   13.52
  -1  10   1    7.86    9.33
   1 -10  -1   -2.63    9.64
  -1  10   1    7.68    9.47
  -1  10   2  279.53    9.92
   1 -10  -2  286.15    9.97
  -1  10   2  296.75    9.92
   1 -10  -3  324.60   13.23
  -1  10   3  340.07   13.08
  -1  10   3  270.67    9.79
   1 -10  -4  140.88   12.07
  -1  10   4  118.11   12.07
  -1  10   4  107.65    8.86
  -1  10   5   -5.94   11.57
   1 -10  -5    0.26   11.65
  -1  10   5    1.09    8.40
   1 -10  -6   31.86    9.45
  -1  10   6   31.96    9.44
  -1  10   6   32.09    9.63
   1 -10  -7  207.09   10.77
  -1  10   7  213.70   10.90
  -1  10   7  192.43   10.23
  -1  10   8  176.62   10.93
  -1  10   8  207.56   14.36
  -1  10   9   31.26   11.77
  -1  10   9   32.86   10.91
  -1  10  10  217.31   20.08
  -1  10  10  199.95   19.04
  -1  10  11   40.92   20.80
  -1  10  11   39.24   22.26
  -1  11   0   44.41   18.48
   1 -11   0   27.78   18.02
  -1  11   0   62.60   17.79
  -1  11   1   -3.28   11.19
   1 -11  -1    2.38   10.95
  -1  11   1    1.78   10.90
   1 -11  -2   53.06   15.64
  -1  11   2   52.41   15.39
  -1  11   2   60.47   11.02
   1 -11  -3  259.16   12.12
  -1  11   3  251.59   11.99
  -1  11   3  249.31   11.94
   1 -11  -4   86.37   15.72
  -1  11   4  100.53   15.54
  -1  11   4   79.26   11.38
  -1  11   5   66.92   15.59
   1 -11  -5   49.18   11.10
  -1  11   5   73.69   11.14
  -1  11   6   27.90   11.14
  -1  11   6   25.44   15.36
   1 -11  -6   15.45   15.56
  -1  11   7   92.47   11.32
   1 -11  -7  115.00   11.53
  -1  11   7  118.20   16.41
  -1  11   8   62.52   12.57
  -1  11   8   32.80   13.58
  -1  11   9   43.75   13.71
  -1  11   9   39.95   18.29
  -1  11  10   33.15   14.33
  -1  12   2   16.78   14.37
   1 -12  -2    5.44   14.40
  -1  12   2   18.02   20.21
  -1  12   3   47.14   20.05
   1 -12  -3   26.61   14.34
  -1  12   3   21.08   14.47
  -1  12   4  268.20   20.12
   1 -12  -4  301.83   20.11
  -1  12   4  267.98   20.37
   1 -12  -5    1.05   12.96
  -1  12   5   -1.86   12.86
  -1  12   5  -14.01   14.68
  -1  12   6   29.52   14.32
   1 -12  -6   18.64   14.64
  -1  12   6   26.03   14.73
  -1  12   7   42.87   21.09
  -1  12   7   21.74   14.66
   1 -12  -7   32.99   14.48
   0  11  -1  299.42   14.98
   0 -11   1  273.02   14.16
   0  11  -1  297.29   19.56
   0  11  -2   22.82   21.56
   0  11  -2    6.85   20.85
   0 -11   2   27.68   20.54
   0 -10   1  172.82   14.17
   0  10  -1  167.65   14.09
   0  10  -1  178.27   14.86
   0  10  -2   42.61   16.25
   0  10  -2   30.72   15.72
   0 -10   2    4.88   16.00
   0  10  -3  218.01   19.51
   0 -10   3  212.88   19.65
   0  10  -3  234.28   20.15
   0  10  -4   -2.10   21.49
   0  10  -4    4.22   21.56
   0 -10   4   16.05   15.04
   0   9  -1  128.34    8.95
   0  -9   1  135.38    9.01
   0   9  -1  156.08   12.70
   0   9  -2   55.52   14.00
   0   9  -2   43.11    9.70
   0  -9   2   44.81    9.53
   0   9  -3  163.50   14.83
   0  -9   3  153.81   14.45
   0   9  -3  159.52   14.47
   0   9  -4  114.29   16.54
   0   9  -4   83.50   11.94
   0  -9   4   92.93   16.59
   0   9  -5   71.34   19.70
   0  -9   5   63.67   19.67
   0   9  -5   55.76   13.61
   0   8  -1  210.49   10.92
   0  -8   1  214.97   11.02
   0   8  -1  232.36   11.32
   0   8  -2   35.29   10.12
   0  -8   2   37.41    7.27
   0   8  -2   40.86   10.36
   0   8  -3   47.08   11.84
   0   8  -3   45.81    8.69
   0  -8   3   45.45   11.97
   0   8  -4   62.55   14.18
   0  -8   4   76.12   14.08
   0   8  -4   83.74   14.05
   0   8  -5   -0.79   11.36
   0  -8   5    8.78   15.32
   0   8  -5    6.60   15.48
   0  -8   6  132.17   20.16
   0   8  -6  136.77   20.02
   0   8  -6  126.66   19.51
   0  -8   7  120.73   23.16
   0   8  -7   97.78   21.88
   0   8  -7  111.86   23.26
   0  -7   1 1145.78   18.05
   0   7  -1 1211.20   18.68
   0   7  -1 1117.22   17.72
   0  -7   2  133.29    9.21
   0   7  -2  134.30    9.18
   0   7  -2  125.69    7.10
   0   7  -3  176.99   11.36
   0  -7   3  171.84   11.14
   0   7  -3  171.79   11.03
   0   7  -4    0.26   10.25
   0  -7   4   -0.80    7.26
   0   7  -4    2.09    7.16
   0   7  -5  136.78   12.91
   0   7  -5  135.02   13.07
   0  -7   5  126.62   13.12
   0   7  -6   59.54   14.77
   0   7  -6   66.81   14.35
   0  -7   6   75.43   14.91
   0  -7   7   12.54   16.85
   0   7  -7   -3.02   16.52
   0   7  -7    0.33   16.95
   0  -7   8   66.51   23.02
   0   7  -8   65.84   23.12
   0   7  -8   80.42   22.31
   0  -6   1  352.02    8.60
   0   6  -1  421.73   10.53
   0  -6   2  592.34   12.57
   0   6  -2  629.54   13.06
   0   6  -3  170.80    9.78
   0  -6   3  172.64    9.69
   0   6  -4  112.46    9.33
   0  -6   4  113.46    9.17
   0  -6   5   16.06   10.46
   0   6  -5   11.26   10.29
   0  -6   6  606.81   18.16
   0   6  -6  597.52   18.22
   0   6  -6  604.78   18.14
   0  -6   7  160.53   15.70
   0   6  -7  150.70   15.53
   0   6  -7  120.68   15.45
   0  -6   8   45.00   21.23
   0   6  -8   32.81   17.29
   0   6  -8   51.42   20.58
   0   6  -9   12.98   21.25
   0   6  -9    2.46   22.28
   0  -6   9   -0.93   27.25
   0  -5   1  270.28    8.52
   0   5  -1  259.25    7.38
   0  -5   2 1197.32   19.42
   0   5  -2 1285.17   20.32
   0   5  -3  453.13   11.81
   0  -5   3  447.52   11.64
   0   5  -4  292.87    9.55
   0  -5   4  278.87    9.27
   0   5  -5   54.92    6.63
   0  -5   5   45.00    6.57
   0  -5   6  451.59   14.93
   0   5  -6  458.30   15.10
   0  -5   7  471.13   17.68
   0   5  -7  491.85   18.03
   0   5  -8  140.61   15.89
   0   5  -8  156.24   15.98
   0  -5   8  142.42   15.94
   0   5  -9   21.50   17.01
   0  -5   9   34.32   20.85
   0   5  -9   29.00   16.37
   0  -5  10   31.80   22.08
   0   5 -10   51.74   27.16
   0   5 -10   51.34   25.19
   0  -4   1   18.23    6.06
   0   4  -1   18.35    6.16
   0   4  -2   15.83    5.92
   0  -4   2    8.66    5.89
   0   4  -3 1551.15   24.85
   0  -4   3 1504.00   24.11
   0   4  -4  301.67   10.61
   0  -4   4  319.00   10.67
   0   4  -5  564.15   14.29
   0  -4   5  569.62   14.12
   0   4  -6  802.05   18.87
   0  -4   6  764.94   18.07
   0   4  -7   14.62   10.45
   0  -4   7    7.03   10.75
   0  -4   8    0.14   12.64
   0   4  -8    3.33   12.06
   0   4  -9   97.76   18.90
   0  -4   9   74.41   15.41
   0   4  -9   99.83   14.74
   0  -4  10    6.04   23.83
   0   4 -10    8.93   21.46
   0   4 -10   -0.60   23.80
   0   3  -1  187.45    7.23
   0  -3   1  149.36    6.69
   0  -3   2   49.15    5.71
   0   3  -2   38.09    4.30
   0   3  -3   32.43    6.45
   0  -3   3   34.74    6.42
   0  -3   4  245.41    9.51
   0   3  -4  261.35    9.74
   0  -3   5  263.94   10.84
   0   3  -5  317.87   11.56
   0  -3   6  303.63   11.60
   0   3  -6  454.95   14.60
   0   3  -7   56.64    9.10
   0  -3   7   62.78   11.66
   0  -3   8   41.74   13.65
   0   3  -8   46.99   12.75
   0   3  -9    0.51   14.26
   0  -3   9   -1.16   15.61
   0   3 -10   17.41   16.59
   0  -3  10    9.84   17.82
   0   3 -10   12.17   17.72
   0   3 -11    2.71   40.41
   0   3 -11   -0.13   43.15
   0  -2   1  679.09   16.99
   0   2  -1  715.68   17.52
   0  -2   2 1183.22   22.64
   0   2  -2 1989.15   33.03
   0  -2   3  769.18   17.59
   0   2  -3  793.89   18.04
   0  -2   4   13.57    6.15
   0   2  -4   13.69    6.12
   0  -2   5 1230.98   24.32
   0   2  -5 1455.36   28.55
   0  -2   6 1070.29   23.76
   0   2  -6 1263.46   27.24
   0  -2   7  535.97   18.21
   0   2  -7  615.63   19.66
   0  -2   8  284.05   15.32
   0   2  -8  377.37   17.32
   0   2  -9  429.79   21.83
   0  -2   9  401.46   21.36
   0   2 -10    7.37   21.89
   0   2 -10    3.53   22.74
   0  -2  10    6.28   20.31
   0  -1   1  363.98   15.21
   0   1  -1  563.62   19.21
   0   1  -2    5.41    7.94
   0  -1   2    3.71    6.63
   0   1  -3 2148.33   41.38
   0  -1   3 2024.72   39.05
   0   1  -4    3.99    4.87
   0  -1   4    4.95    6.06
   0  -1   5   76.78    8.91
   0   1  -5   82.19    8.83
   0   1  -6  122.19   10.93
   0  -1   6   74.87    8.91
   0   1  -7   28.33    8.90
   0  -1   7   20.65    9.45
   0   1  -8  124.42   13.72
   0  -1   8   97.78   14.37
   0  -1   9  182.98   20.22
   0   1  -9  210.95   17.90
   0  -1  10   23.00   26.92
   0   0  -2  223.41   15.30
   0   0   2  194.39   14.94
   0   0   3 3763.01   71.47
   0   0  -3 4764.16   85.82
   0   0   4  314.09   14.66
   0   0  -4  367.81   15.53
   0   0  -5  144.14   10.66
   0   0   5  121.27   10.30
   0   0   6  747.10   21.81
   0   0  -6  935.60   25.55
   0   0   7    9.80    8.80
   0   0  -7    6.64    8.48
   0   0  -8   66.46   11.46
   0   0   8   61.65   12.21
   0   0  -9  517.78   24.95
   0   0   9  514.00   24.97
   0   1   0 1862.29   41.85
   0  -1   0 1993.20   44.19
   0   1   1  710.20   22.33
   0  -1  -1  646.39   21.17
   0   1   1  643.46   21.18
   0  -1  -1  715.18   22.38
   0  -1  -2  168.62   10.54
   0   1   2  170.79   10.66
   0   1   2  163.95   10.35
   0   1   3  466.03   16.56
   0  -1  -3  429.17   16.16
   0   1   4   27.93    6.12
   0  -1  -4   27.87    7.39
   0   1   5 2078.65   42.35
   0  -1  -5 2057.28   40.42
   0  -1  -6  387.01   15.01
   0   1   6  391.16   15.28
   0  -1  -7  261.75   13.92
   0   1   7  309.06   14.17
   0  -1  -8  276.38   15.17
   0   1   8  249.46   13.47
   0   1   9  133.99   13.18
   0   1   9  211.10   17.14
   0  -1  -9  123.63   14.48
   0   1  10  112.68   20.16
   0   1  10  109.05   20.46
   0   2   0  474.52   13.82
   0  -2   0  460.95   13.83
   0  -2  -1    9.70    3.38
   0   2   1   10.63    3.27
   0  -2  -2   20.01    6.60
   0   2   2   17.24    6.48
   0   2   2   18.64    6.60
   0   2   3 2396.84   38.26
   0  -2  -3 2603.58   40.05
   0   2   3 2619.14   40.23
   0  -2  -4  259.50   10.07
   0   2   4  281.33   10.58
   0   2   4  301.01   10.91
   0   2   5  970.64   21.33
   0  -2  -5  627.01   16.20
   0   2   5  893.05   20.02
   0   2   6 2373.10   42.84
   0  -2  -6 1640.71   30.98
   0   2   6 1918.63   35.29
   0   2   7   84.53    8.52
   0   2   7  120.61    9.45
   0  -2  -7  115.97   10.38
   0   2   8  290.69   13.30
   0   2   8  177.83   10.38
   0  -2  -8  275.38   13.10
   0   2   9   26.79   10.90
   0  -2  -9   22.62   10.96
   0   2   9   27.50   10.70
   0   2  10  148.06   17.25
   0   2  10  161.13   14.75
   0   2  11   56.41   20.65
   0   2  11   37.05   21.06
   0  -3   0   53.54    6.55
   0   3   0   52.82    6.58
   0  -3  -1 1358.51   23.62
   0   3   1 1385.11   23.72
   0  -3  -2  287.58    9.77
   0   3   2  289.47    9.75
   0   3   2  285.58    9.75
   0   3   3  483.29   11.33
   0   3   3  546.52   12.29
   0  -3  -3  560.43   12.39
   0   3   4   48.45    5.71
   0   3   4   43.44    5.70
   0   3   5 1223.18   21.53
   0  -3  -5  996.28   18.77
   0   3   5 1129.13   20.93
   0   3   6 1690.58   28.78
   0  -3  -6 1274.67   23.00
   0   3   6 1602.85   29.02
   0   3   7  597.83   15.20
   0   3   7  685.59   16.49
   0  -3  -7  551.26   14.58
   0   3   8  483.83   15.63
   0   3   8  500.68   15.28
   0   3   9   96.18   11.61
   0   3   9   66.16    9.46
   0   3  10   45.64   13.35
   0   3  10   48.76   13.44
   0   3  11  142.84   17.53
   0   3  11  190.48   17.52
   0   3  12   50.93   21.93
   0   3  12   65.06   21.13
   0  -4   0   10.83    3.67
   0   4   0   12.10    4.94
   0   4   1  631.38   12.84
   0  -4  -1  619.67   12.79
   0   4   2  112.66    5.43
   0   4   2  102.51    5.23
   0  -4  -2  105.32    5.34
   0  -4  -3  441.60   10.28
   0   4   3  418.38   10.05
   0   4   3  423.73   10.25
   0  -4  -4   37.12    6.36
   0   4   4   40.00    6.30
   0   4   4   38.98    6.20
   0   4   5 1652.14   24.50
   0   4   5 1511.29   23.18
   0   4   6  577.14   12.89
   0   4   6  602.30   13.39
   0   4   7   32.86    7.45
   0   4   7   30.04    7.25
   0   4   8    8.21    6.62
   0   4   8   10.36    7.16
   0   4   9   47.77    8.28
   0   4   9   44.52    9.03
   0   4  10  377.81   17.29
   0   4  10  317.71   14.44
   0   4  11  525.86   21.73
   0   4  11  387.78   17.98
   0   4  12  282.12   21.94
   0   4  12  353.54   24.01
   0   4  13    1.03   23.43
   0   4  13    2.13   24.26
   0  -5   0  383.42    8.76
   0   5   0  421.71    9.12
   0  -5  -1  839.16   13.72
   0   5   1  959.63   15.48
   0   5   2   69.67    6.43
   0   5   2   54.42    4.64
   0  -5  -2   50.80    4.83
   0   5   3   70.61    6.47
   0   5   3   69.89    6.32
   0  -5  -3   73.39    6.36
   0  -5  -4    3.80    4.01
   0   5   4    2.74    4.02
   0   5   4    6.33    4.07
   0   5   5 1044.78   16.28
   0   5   5 1006.64   16.20
   0   5   6  259.04    9.56
   0   5   6  242.74    9.30
   0   5   7    0.72    4.86
   0   5   7   -1.55    4.96
   0   5   8  283.20   11.15
   0   5   8  253.28   10.97
   0   5   9  259.04   10.96
   0   5   9  274.30   11.41
   0   5  10  158.82   11.45
   0   5  10  164.12   12.06
   0   5  11  221.39   14.94
   0   5  11  234.02   16.38
   0   5  12    9.92   14.69
   0   5  12   10.22   13.37
   0   5  13    6.18   19.77
   0   5  13    8.49   17.49
   0   6   0  972.17   15.36
   0  -6   0  962.16   15.28
   0  -6  -1   75.38    7.50
   0   6   1   66.89    7.58
   0   6   1   70.28    7.42
   0   6   2   64.26    4.65
   0   6   2   61.86    4.74
   0  -6  -2   65.50    4.77
   0   6   3  375.27    8.14
   0  -6  -3  352.11    7.88
   0   6   3  340.79    7.72
   0   6   4 1072.18   15.29
   0   6   4 1056.66   14.94
   0  -6  -4 1158.99   15.96
   0   6   5  139.65    6.40
   0   6   5  187.82    8.37
   0  -6  -5  196.51    8.62
   0   6   6  436.14    9.77
   0   6   6  435.40    9.58
   0   6   7   15.84    7.69
   0   6   7    8.26    8.50
   0   6   8   56.41    8.97
   0   6   8   51.85    8.97
   0   6   9 2336.16   38.41
   0   6   9 1705.24   28.86
   0   6  10  192.54   12.14
   0   6  10  228.47   12.06
   0   6  11   46.72   12.90
   0   6  11   46.61   11.79
   0   6  12  419.20   20.10
   0   6  12  406.60   19.67
   0   6  13   34.59   17.89
   0   6  13   22.03   20.02
   0  -7   0  244.56    8.57
   0   7   0  250.29    9.40
   0   7   0  224.86    8.60
   0   7   1   77.59    5.50
   0   7   1   86.62    7.36
   0  -7  -1   68.95    5.53
   0   7   2  131.74    6.04
   0   7   2  152.00    8.00
   0  -7  -2  121.33    5.97
   0   7   3   13.14    6.97
   0  -7  -3   15.79    6.90
   0   7   3    7.22    6.99
   0   7   4  201.25    8.31
   0   7   4  197.87    8.31
   0  -7  -4  212.58    8.39
   0   7   5  775.76   13.13
   0   7   5  804.90   13.53
   0  -7  -5  817.44   13.60
   0   7   6   91.36    9.02
   0   7   6   93.42    8.75
   0   7   7  197.70    7.77
   0   7   7  185.60    7.54
   0   7   8  124.54   10.96
   0   7   8   80.16    7.67
   0   7   9  110.33   11.17
   0   7   9  121.65   11.23
   0   7  10  476.83   16.29
   0   7  10  539.67   16.80
   0   7  11  137.96   15.10
   0   7  11  155.60   14.46
   0   7  12   37.08   15.51
   0   7  12   32.93   17.14
   0   7  13   17.95   17.85
   0   7  13   34.30   19.88
   0   8   0  210.48    7.42
   0   8   0  215.11    7.52
   0  -8   0  212.57    7.48
   0   8   1    4.67    8.39
   0   8   1    6.40    5.80
   0  -8  -1    2.81    5.95
   0   8   2  498.52   11.42
   0  -8  -2  520.43   11.70
   0   8   2  541.61   11.71
   0  -8  -3  311.10   10.17
   0   8   3  264.38    7.90
   0   8   3  317.43   10.17
   0   8   4  342.16   10.31
   0  -8  -4  343.41   10.54
   0   8   4  344.08   10.30
   0   8   5   46.70    8.53
   0  -8  -5   30.94    8.53
   0   8   5   29.18    8.43
   0   8   6 1060.17   16.85
   0   8   6 1010.50   16.19
   0   8   7  160.70    8.28
   0   8   7  215.08   11.04
   0   8   8    3.54   10.32
   0   8   8    4.89    9.96
   0   8   9   32.50   12.07
   0   8   9   24.88    8.78
   0   8  10  307.05   15.31
   0   8  10  304.27   14.97
   0   8  11   51.76   14.61
   0   8  11   43.45   14.37
   0   8  12   25.70   19.43
   0   8  12   24.30   17.47
   0   8  13    7.91   22.33
   0   8  13    4.37   20.39
   0  -9   0  112.48   11.26
   0   9   0  126.35   11.12
   0   9   0  111.04    8.92
   0   9   1  115.75    7.70
   0  -9  -1  102.34    7.48
   0   9   1  113.33   10.40
   0   9   2  345.56   11.78
   0  -9  -2  357.62   11.77
   0   9   2  370.05   11.82
   0   9   3   28.32    7.23
   0   9   3   20.93    7.18
   0  -9  -3   26.76    7.25
   0  -9  -4   33.87    7.30
   0   9   4   46.59   10.02
   0   9   4   33.95    7.07
   0   9   5  696.59   14.31
   0  -9  -5  665.99   13.95
   0   9   5  617.97   13.63
   0   9   6  218.89   11.20
   0   9   6  204.43   11.15
   0   9   7   32.85    8.37
   0   9   7   28.91    8.73
   0   9   8  213.02   12.83
   0   9   8  231.93   13.37
   0   9   9   11.10   13.90
   0   9   9   -5.18   13.60
   0   9  10  125.76   10.54
   0   9  10  157.77   14.86
   0   9  11  157.76   12.23
   0   9  11  164.31   17.44
   0   9  12   23.05   18.57
   0   9  12   16.42   19.39
   0 -10   0  430.86   15.47
   0  10   0  376.21   11.74
   0  10   0  488.23   16.05
   0 -10  -1   52.56   11.89
   0  10   1   55.59   11.83
   0  10   1   50.45   12.96
   0  10   2   52.07   11.73
   0  10   2   54.83    8.48
   0 -10  -2   44.92   11.89
   0  10   3   31.85    8.41
   0 -10  -3   50.88   11.42
   0  10   3   23.10   11.78
   0  10   4    4.38   11.27
   0  10   4    6.86    8.25
   0 -10  -4   -5.32   11.66
   0  10   5  203.96   12.59
   0 -10  -5  191.03   12.62
   0  10   5  189.27   12.36
   0  10   6  332.57   13.60
   0  10   6  272.03    9.88
   0  10   7   67.10   13.87
   0  10   7   41.17    9.51
   0  10   8   36.05    9.72
   0  10   8   60.21   14.12
   0  10   9   95.09   16.39
   0  10   9   99.60   15.85
   0  10  10   24.30   16.32
   0  10  10    2.48   15.91
   0  10  11   95.75   19.71
   0  10  11   80.56   13.45
   0  11   0  102.42   18.51
   0 -11   0  108.24   13.19
   0  11   0  124.18   13.57
   0 -11  -1  149.00   16.02
   0  11   1  137.77   16.08
   0  11   1  163.45   11.78
   0 -11  -2  994.78   20.93
   0  11   2 1031.59   20.79
   0  11   2  922.28   20.25
   0  11   3   74.26   14.67
   0  11   3   78.71   14.74
   0 -11  -3   66.05   14.84
   0 -11  -4  116.14    9.99
   0  11   4  103.09   10.04
   0  11   4  102.59   10.08
   0  11   5  303.55   14.89
   0  11   5  315.20   15.96
   0 -11  -5  309.28   14.99
   0  11   6   21.52   11.24
   0  11   6   15.13   10.96
   0  11   7   14.56   16.16
   0  11   7   25.21   15.42
   0  11   8   83.15   11.27
   0  11   8   74.25   12.04
   0  11   9   22.87   18.44
   0  11   9   29.96   19.27
   0  11  10   39.62   20.40
   0  11  10   11.40   15.25
   0  12   1   -7.47   14.67
   0 -12  -1   12.83   20.51
   0  12   1   26.44   20.64
   0 -12  -2   65.93   19.69
   0  12   2   76.97   19.34
   0  12   2   68.66   20.72
   0 -12  -3   90.37   13.28
   0  12   3  115.28   18.66
   0  12   3  124.09   18.64
   0  12   4   35.05   18.04
   0 -12  -4   32.47   18.36
   0  12   4   16.31   18.41
   0  12   5  154.48   13.36
   0  12   5  150.26   13.78
   0  12   6   13.54   13.04
   0  12   6    6.24   13.34
   0  12   7  170.53   13.49
   0  12   7  168.13   15.69
   0  12   8  346.61   21.93
   0  12   8  383.99   22.83
  -1  11  -1  574.72   22.85
  -1  11  -1  565.40   21.95
   1 -11   1  542.07   21.93
   1 -10   1   -8.52   11.04
  -1  10  -1   -8.23   15.30
  -1  10  -1    1.72   11.26
  -1  10  -2  123.48   12.20
  -1  10  -2  134.41   16.18
   1 -10   2  136.56   16.27
  -1  10  -3   25.68   18.95
  -1  10  -3   26.86   18.39
   1 -10   3   37.60   18.35
  -1   9  -1  540.28   15.22
   1  -9   1  467.74   11.53
  -1   9  -2   58.72   14.17
   1  -9   2   65.73    9.54
  -1   9  -3   21.21   14.03
   1  -9   3   33.23   13.53
   1  -9   4    9.27   11.18
  -1   9  -4    1.11   16.01
  -1   9  -4    7.09   11.18
   1  -9   5   24.57   13.14
  -1   9  -5    4.18   20.38
  -1   9  -5   14.09   13.34
  -1   8  -1  366.49    9.89
   1  -8   1  386.94   12.12
  -1   8  -2  128.16   10.80
   1  -8   2  125.62   10.55
  -1   8  -3   -9.71   12.09
   1  -8   3    6.03   11.66
   1  -8   4   22.22   13.59
  -1   8  -4   19.44    9.69
  -1   8  -5   28.95   15.75
   1  -8   5   16.85   16.00
  -1   8  -6    3.27   18.75
   1  -8   6   15.99   19.13
   1  -8   7  252.99   23.95
  -1   8  -7  152.21   17.31
  -1   7  -1  252.28    8.09
   1  -7   1  242.44    7.88
  -1   7  -2  281.57    8.41
   1  -7   2  315.10   10.47
  -1   7  -3   16.83    7.29
   1  -7   3   17.13   10.11
  -1   7  -4   53.22   11.24
   1  -7   4   49.18    7.47
   1  -7   5   29.75   12.36
  -1   7  -5   30.77   12.21
  -1   7  -6   43.90   10.11
   1  -7   6   50.49   14.57
   1  -7   7  111.11   17.51
  -1   7  -7   99.41   18.24
   1  -7   8   51.91   22.98
  -1   7  -8   37.62   22.22
   1  -6   1  520.51   10.03
  -1   6  -1  595.40   12.03
   1  -6   2 1211.12   18.16
  -1   6  -2 1255.97   18.80
   1  -6   3   69.85    8.71
  -1   6  -3   63.03    8.95
   1  -6   4  177.18    9.80
  -1   6  -4  176.57   10.42
  -1   6  -5  212.81   11.65
   1  -6   5  212.51   11.60
  -1   6  -6    4.25    8.64
   1  -6   6   -0.41   12.38
  -1   6  -7   28.92   13.99
   1  -6   7   16.68   14.53
   1  -6   8   24.47   17.51
  -1   6  -8   25.98   16.81
   1  -6   9   31.80   23.23
  -1   6  -9   55.96   22.11
  -1   5  -1 1575.38   21.13
   1  -5   1 1559.16   20.53
   1  -5   2 1817.73   24.22
  -1   5  -2 1605.97   21.76
  -1   5  -3    4.20    6.99
   1  -5   3    0.30    7.08
  -1   5  -4 1032.11   19.16
   1  -5   4 1001.39   18.26
   1  -5   5    7.41    8.70
  -1   5  -5   11.34    8.61
   1  -5   6    4.20    7.63
  -1   5  -6   15.85   10.42
   1  -5   7    1.14   12.62
  -1   5  -7    2.52   12.16
  -1   5  -8   30.98   14.40
   1  -5   8   37.65   14.92
   1  -5   9   19.62   17.31
  -1   5  -9   13.24   16.34
   1  -5  10  296.60   25.87
  -1   5 -10  340.82   26.29
  -1   4  -1  846.08   14.80
   1  -4   1  738.14   12.84
  -1   4  -2 2700.63   33.84
   1  -4   2 2840.76   35.34
  -1   4  -3   62.47    6.36
   1  -4   3   55.18    6.27
  -1   4  -4  537.94   12.83
   1  -4   4  495.26   12.29
   1  -4   5  538.89   13.91
  -1   4  -5  658.02   15.37
   1  -4   6  409.52   12.70
  -1   4  -6  356.91   12.35
   1  -4   7  121.07   11.60
  -1   4  -7  177.97   11.83
   1  -4   8   -2.01   15.78
  -1   4  -8    2.62   12.22
   1  -4   9    2.70   15.14
  -1   4  -9   -2.81   13.88
  -1   4 -10    1.79   17.88
   1  -4  10   -4.89   20.43
   1  -3   1    2.89    3.67
  -1   3  -1    1.25    5.15
   1  -3   2  996.42   16.97
  -1   3  -2 1108.80   18.73
  -1   3  -3   -1.04    5.83
   1  -3   3    3.71    5.89
  -1   3  -4  782.97   15.10
   1  -3   4  925.48   17.52
   1  -3   5 1855.63   30.35
  -1   3  -5 1955.68   32.07
   1  -3   6  327.44   12.15
  -1   3  -6  443.92   13.23
   1  -3   7 2494.34   41.96
  -1   3  -7 2533.50   43.92
   1  -3   8 1504.97   32.84
  -1   3  -8 1492.80   34.00
  -1   3  -9    2.81   14.53
   1  -3   9   10.00   15.93
   1  -3  10  472.78   25.67
  -1   3 -10  450.28   23.01
  -1   3 -11   46.38   22.31
   1  -3  11   47.72   25.24
  -1   2  -1  183.07    7.74
   1  -2   1  192.53    9.19
   1  -2   2  269.07    9.78
  -1   2  -2  284.69    9.76
   1  -2   3  144.13    7.44
  -1   2  -3  149.26    7.16
   1  -2   4  319.71   10.50
  -1   2  -4  234.04    8.01
   1  -2   5    3.51    5.70
  -1   2  -5    3.99    5.60
  -1   2  -6  497.30   13.56
   1  -2   6  345.95   11.68
   1  -2   7  138.44   10.16
  -1   2  -7  200.75   10.77
  -1   2  -8  104.76   10.41
   1  -2   8   88.70    9.71
  -1   2  -9    9.26    9.98
   1  -2   9    5.96   11.07
  -1   2 -10  389.61   22.22
   1  -2  10  351.79   22.60
   1  -2  11   12.60   21.76
  -1   2 -11   17.18   19.33
  -1   2 -12   23.76   36.32
   1  -2  12   11.99   31.54
  -1   1  -1 3136.35   51.81
   1  -1   1 3127.78   51.32
  -1   1  -2 2216.30   37.70
   1  -1   2 1961.31   33.73
   1  -1   3 1086.32   21.30
  -1   1  -3 1321.48   24.73
   1  -1   4  574.65   14.71
  -1   1  -4  657.54   15.49
   1  -1   5  706.61   16.54
  -1   1  -5  728.34   16.71
  -1   1  -6    6.90    7.04
   1  -1   6    5.08    6.90
  -1   1  -7  634.20   17.55
   1  -1   7  510.55   14.51
   1  -1   8  457.91   16.11
  -1   1  -8  465.64   15.86
  -1   1  -9   62.88   10.44
   1  -1   9   43.03   11.07
  -1   1 -10  237.66   17.34
   1  -1  10  154.96   14.98
  -1   1 -11  141.36   19.07
   1  -1  11  126.94   23.22
   1  -1  12   -0.06   28.50
  -1   1 -12    0.65   28.90
   1   0   0  647.96   20.76
  -1   0   0  606.23   19.76
   1   0   1  701.48   19.92
  -1   0  -1  601.71   17.79
   1   0   2  266.70   10.98
  -1   0  -2  277.28   10.98
  -1   0  -3 1960.11   34.90
   1   0   3 1909.76   34.73
  -1   0  -4   57.32    6.16
   1   0   4   54.31    6.32
  -1   0  -5  452.69   13.27
   1   0   5  448.51   13.07
  -1   0  -6  101.57    7.47
   1   0   6   88.78    7.18
  -1   0  -7  224.42   10.40
   1   0   7  199.74    9.66
   1   0   8  187.87   10.73
  -1   0  -8  212.53   11.18
   1   0   9   76.37    9.39
  -1   0  -9  109.85   11.25
   1   0  10  125.16   14.36
  -1   0 -10  134.87   13.97
  -1   0 -11   59.65   17.98
   1   0  11   56.20   19.14
  -1   0 -12    0.23   24.54
   1   0  12    1.41   28.37
   1   1   0  583.07   17.75
  -1  -1   0  725.03   20.33
   1   1   1 1393.00   29.43
  -1  -1  -1 1167.01   26.06
   1   1   2    4.12    4.09
  -1  -1  -2    7.38    3.93
   1   1   3  158.83    8.83
  -1  -1  -3  148.21    8.34
   1   1   4 1978.41   35.73
  -1  -1  -4 1985.00   35.20
   1   1   5 1106.09   23.08
  -1  -1  -5  944.48   20.22
  -1  -1  -6  275.28    9.95
   1   1   6  252.31   10.76
  -1  -1  -7  629.38   16.86
   1   1   7  534.92   15.18
  -1  -1  -8    9.84    8.25
   1   1   8   10.59    6.86
  -1  -1  -9   77.55   10.96
   1   1   9   64.78    9.03
  -1  -1 -10  243.14   15.42
   1   1  10  193.61   12.83
   1   1  11    9.31   15.07
  -1  -1 -11    7.08   15.20
   1   1  12    5.23   22.50
   1   1  12    9.75   22.82
  -1  -1 -12    3.09   22.33
   1   1  13   28.22   31.36
   1   1  13   52.02   39.14
  -1  -2  -1 4517.83   67.43
   1   2   1 3685.05   57.55
   1   2   2  365.32   11.29
  -1  -2  -2  459.70   13.22
   1   2   3  333.61   10.95
  -1  -2  -3  360.07   11.24
   1   2   4  245.21    8.38
  -1  -2  -4  314.98   10.06
   1   2   5 2276.39   37.46
  -1  -2  -5 2049.67   32.82
   1   2   6  490.94   13.56
  -1  -2  -6  502.13   12.92
   1   2   7  531.96   15.49
  -1  -2  -7  549.84   14.25
  -1  -2  -8  305.63   11.13
   1   2   8  358.00   13.02
  -1  -2  -9  255.58   11.65
   1   2   9  291.87   13.28
  -1  -2 -10  155.18   14.01
   1   2  10  162.67   13.98
   1   2  11   18.85   14.90
   1   2  11   16.08   14.54
  -1  -2 -11   12.15   14.98
  -1  -2 -12   -1.91   17.71
   1   2  12    2.81   17.66
   1   2  12    0.24   17.63
   1   2  13   16.59   28.85
   1   2  13   10.79   27.72
   1   3   0 8420.88   97.39
   1   3   0 7869.36   93.99
  -1  -3   0 9376.38  110.94
  -1  -3   0 8537.42   98.32
   1   3   1   28.09    5.96
  -1  -3  -1   24.25    5.91
   1   3   1   25.32    6.00
   1   3   2  533.16   12.11
   1   3   2  502.55   11.79
  -1  -3  -2  502.98   11.82
   1   3   3 3098.92   43.05
   1   3   3 2744.84   39.02
  -1  -3  -3 2741.56   38.66
   1   3   4  108.65    6.62
  -1  -3  -4  113.35    6.79
   1   3   5   15.24    5.70
  -1  -3  -5   10.89    4.28
  -1  -3  -6  882.08   17.31
   1   3   6  822.93   16.73
  -1  -3  -7  211.44    9.36
   1   3   7  218.65    9.28
   1   3   8  254.46   10.70
  -1  -3  -8  225.33    9.70
   1   3   9  419.54   15.11
  -1  -3  -9  404.26   13.39
  -1  -3 -10   14.36   10.13
   1   3  10   18.66   12.36
   1   3  10   18.96   10.24
   1   3  11    1.54   12.07
  -1  -3 -11    1.72   12.05
   1   3  11    8.47   11.99
   1   3  12  227.42   17.41
  -1  -3 -12  225.13   20.41
   1   3  12  206.10   20.02
   1   3  13   16.62   24.00
   1   3  13   21.87   20.53
   1   3  14   31.01   32.78
  -1  -4   0   20.45    5.03
   1   4   0   24.78    4.97
   1   4   0   25.09    6.15
   1   4   1  117.32    5.36
   1   4   1  120.70    6.44
  -1  -4  -1  133.27    6.63
   1   4   2  188.30    7.35
  -1  -4  -2  218.79    7.56
   1   4   2  213.69    7.61
   1   4   3    4.26    3.35
   1   4   3    8.90    4.77
  -1  -4  -3    2.87    3.33
  -1  -4  -4  618.15   12.59
   1   4   4  638.04   12.92
   1   4   4  477.40   10.21
   1   4   5   -0.53    5.60
  -1  -4  -5    4.50    5.65
   1   4   5    1.89    5.75
   1   4   6  133.43    7.32
   1   4   6   87.59    5.30
  -1  -4  -6  128.48    7.14
   1   4   7  782.09   16.16
   1   4   7  741.04   15.66
  -1  -4  -7  720.88   15.41
   1   4   8   11.68    6.46
   1   4   8    9.97    7.04
  -1  -4  -8   11.38    6.94
   1   4   9  161.12    9.95
   1   4   9  188.16   10.24
  -1  -4  -9  182.98   10.11
   1   4  10   52.28   10.26
   1   4  10   44.89   10.00
  -1  -4 -10   45.29   10.44
   1   4  11   11.75   11.58
  -1  -4 -11    3.53   12.22
   1   4  11    8.71   11.98
   1   4  12  192.73   16.41
  -1  -4 -12  146.74   15.76
   1   4  12  224.42   17.45
   1   4  13   98.17   21.45
   1   4  13   99.76   21.42
   1   4  14   32.96   27.53
   1   4  14   24.01   27.90
   1   5   0  133.43    7.06
   1   5   0  111.35    5.58
  -1  -5   0  115.89    5.58
   1   5   1 3075.29   36.21
   1   5   1 3225.85   36.49
  -1  -5  -1 3206.06   37.47
   1   5   2  469.66   10.37
   1   5   2  438.34   10.14
  -1  -5  -2  474.92   10.50
   1   5   3 1313.91   18.10
   1   5   3 1421.88   19.56
  -1  -5  -3 1216.94   17.11
  -1  -5  -4  978.98   15.22
   1   5   4  895.13   14.45
   1   5   4 1018.72   15.63
  -1  -5  -5   84.60    5.08
   1   5   5  105.41    6.67
   1   5   5   81.20    5.15
  -1  -5  -6  215.98    8.97
   1   5   6  192.83    8.63
   1   5   6  223.90    9.00
  -1  -5  -7  197.81    8.82
   1   5   7  207.05    8.90
   1   5   7  215.98    8.90
  -1  -5  -8   12.19    8.50
   1   5   8   18.89    8.34
   1   5   8   17.54    7.98
   1   5   9   39.36    5.97
  -1  -5  -9   35.98    8.66
   1   5   9   48.11    8.65
   1   5  10  334.97   13.19
   1   5  10  298.50   13.04
  -1  -5 -10  322.21   13.16
   1   5  11  143.16   12.63
   1   5  11  148.09   13.22
  -1  -5 -11  106.15   12.86
   1   5  12   84.53   14.08
   1   5  12  101.37   18.02
   1   5  13   45.37   17.40
   1   5  13   53.72   16.69
   1   5  14    2.05   22.49
   1   5  14    5.30   21.89
   1   6   0   72.95    7.45
  -1  -6   0   60.70    5.49
   1   6   0   57.28    5.60
   1   6   1 1100.52   16.11
  -1  -6  -1  981.98   14.53
   1   6   1  943.09   14.28
  -1  -6  -2 1004.83   14.97
   1   6   2  944.18   14.39
   1   6   2  830.28   12.53
   1   6   3  348.12    8.88
   1   6   3  292.50    7.21
   1   6   4 2469.49   28.44
   1   6   4 2247.17   26.47
   1   6   5    1.14    6.81
   1   6   5    2.01    6.74
   1   6   6  396.11    8.97
   1   6   6  531.40   11.58
   1   6   7   46.92    5.40
   1   6   7   46.96    5.40
  -1  -6  -7   42.14    5.33
   1   6   8   45.58    6.23
  -1  -6  -8   34.86    6.32
   1   6   8   64.91    8.80
   1   6   9   15.65    9.92
   1   6   9    9.13   10.18
   1   6  10  358.24   11.41
   1   6  10  441.40   14.17
   1   6  11   10.23   11.04
   1   6  11    8.07   11.96
   1   6  12  480.61   19.94
   1   6  12  491.07   20.09
   1   6  13  175.94   19.38
   1   6  13  182.44   21.01
   1   7   0  112.72    9.06
  -1  -7   0  104.97    7.60
   1   7   0   98.52    8.19
  -1  -7  -1  553.45   10.27
   1   7   1  625.67   11.91
   1   7   1  549.42   10.05
   1   7   2  142.62    7.87
  -1  -7  -2  134.79    6.20
   1   7   2  128.76    6.06
   1   7   3  589.05   11.62
   1   7   3  627.99   11.84
   1   7   4 1331.94   17.16
   1   7   4 1694.39   21.12
   1   7   5  264.51    8.84
   1   7   5  286.33    9.02
   1   7   6  190.33    9.55
   1   7   6  196.54    9.49
   1   7   7  203.41    9.67
   1   7   7  202.68    9.65
   1   7   8    9.18    5.98
   1   7   8    9.54    8.46
   1   7   9   28.30    7.42
   1   7   9   31.49   10.42
   1   7  10  406.85   15.20
   1   7  10  425.73   15.00
   1   7  11    0.91    9.37
   1   7  11    4.67   13.74
   1   7  12    3.89   14.83
   1   7  12    0.40   16.12
   1   7  13   59.00   13.99
   1   7  13  102.33   18.16
  -1  -8   0   12.14    8.34
   1   8   0   14.82    6.05
   1   8   0   13.51    5.90
   1   8   1  252.14    9.87
   1   8   1  207.36    7.53
  -1  -8  -1  241.13    9.77
  -1  -8  -2   99.85    6.75
   1   8   2  129.91    8.88
   1   8   2  120.25    9.06
   1   8   3   74.23    6.31
  -1  -8  -3   67.00    6.31
   1   8   3   67.02    6.33
   1   8   4  475.77   11.41
   1   8   4  431.91   11.19
   1   8   5    6.95    5.89
   1   8   5    9.81    8.31
   1   8   6  224.79    9.54
   1   8   6  223.99    9.81
   1   8   7  293.17    9.22
   1   8   7  298.54    9.39
   1   8   8   28.40    7.29
   1   8   8   42.75   10.40
   1   8   9 1925.34   30.64
   1   8   9 1923.41   30.85
   1   8  10 1034.92   19.75
   1   8  10 1267.94   24.38
   1   8  11   10.35   13.73
   1   8  11   22.62   13.89
   1   8  12   99.35   17.03
   1   8  12   99.01   16.44
   1   8  13   46.16   21.70
   1   8  13   37.74   20.45
   1   9   0  242.03   12.95
   1   9   0  220.33   11.90
  -1  -9   0  202.46    8.32
  -1  -9  -1    5.54    7.11
   1   9   1    5.25    7.14
   1   9   1    1.57    7.03
  -1  -9  -2   74.18    7.48
   1   9   2   66.27    7.54
   1   9   2   60.77    7.46
   1   9   3    4.49    9.83
   1   9   3    2.22    9.92
   1   9   4   24.55   10.10
   1   9   4   31.38    9.78
   1   9   5  114.33    7.78
   1   9   5  121.01    7.58
   1   9   6  242.20   11.36
   1   9   6  225.49   10.98
   1   9   7  125.53   11.87
   1   9   7  103.79   10.62
   1   9   8   37.26   12.28
   1   9   8   30.03    8.42
   1   9   9  533.30   16.47
   1   9   9  400.89   11.79
   1   9  10  151.33   14.72
   1   9  10  132.56   10.39
   1   9  11   49.19   16.17
   1   9  11   33.67   16.21
   1   9  12  100.78   13.86
   1   9  12  139.37   19.30
  -1 -10   0   45.11   13.77
   1  10   0   41.09    9.65
   1  10   0   54.87   13.99
   1  10   1  225.61   12.97
  -1 -10  -1  190.01    9.60
   1  10   1  247.95   13.78
   1  10   2   60.03   12.02
   1  10   2   58.15   11.95
  -1 -10  -2   59.39    8.59
   1  10   3   75.52   11.92
   1  10   3   72.19   12.00
   1  10   4   30.78    8.33
   1  10   4   18.43    8.46
   1  10   5   10.94   11.64
   1  10   5   -1.23    8.34
   1  10   6   87.39   12.31
   1  10   6   86.75   12.14
   1  10   7  235.74   13.91
   1  10   7  184.75    9.29
   1  10   8    0.02    9.86
   1  10   8    8.23    9.47
   1  10   9   36.94   15.25
   1  10   9   30.99   14.61
   1  10  10    7.92   11.26
   1  10  10    9.80   11.06
   1  10  11   13.82   18.72
   1  10  11    3.78   13.11
   1  11   0   28.07   17.20
   1  11   0   41.75   18.67
   1  11   1  259.88   12.38
   1  11   1  308.72   17.18
   1  11   2   22.85   15.50
   1  11   2   23.32   10.94
   1  11   3   26.57   13.73
   1  11   3   39.71   13.49
   1  11   4  257.23   14.61
   1  11   4  194.97   10.78
   1  11   5   -2.25    9.69
   1  11   5    5.23   13.43
   1  11   6  155.38   15.35
   1  11   6  128.47   13.95
   1  11   7   16.32   11.10
   1  11   7   18.25   11.35
   1  11   8   14.88   15.97
   1  11   8   13.34   15.58
   1  11   9  102.14   13.62
   1  11   9   93.12   18.63
   1  11  10  115.44   15.42
   1  11  10  119.64   13.45
   1  12   1   48.48   20.64
   1  12   1   55.21   20.81
   1  12   2  -14.92   13.12
   1  12   2   -9.53   14.59
   1  12   3    8.28   12.93
   1  12   3   14.07   18.29
   1  12   4   81.87   13.19
   1  12   4   79.40   13.14
   1  12   5   11.55   18.21
   1  12   5   -8.47   18.38
   1  12   6   58.31   13.24
   1  12   6   72.07   18.27
   1  12   7   19.19   13.48
   1  12   7   16.13   18.58
   1  12   8   32.66   21.25
   1  12   8   10.85   20.71
   2 -11   1   75.92   14.82
  -2  11  -1   93.20   15.12
  -2  11  -1   96.79   20.74
  -2  10  -1  334.74   17.39
   2 -10   1  315.26   16.89
  -2  10  -2    5.70   18.58
   2 -10   2    6.98   18.18
  -2  10  -3  190.19   15.60
   2 -10   3  180.00   15.08
  -2   9  -1   31.40   13.78
   2  -9   1   30.30    9.65
  -2   9  -2   15.15   10.00
   2  -9   2   18.53    9.56
  -2   9  -3    6.43   15.82
   2  -9   3    4.16   15.39
  -2   9  -4   10.92   12.98
   2  -9   4   10.35   18.20
  -2   9  -5  134.64   15.52
   2  -9   5  111.63   15.32
  -2   8  -1   70.89    7.40
   2  -8   1   56.09    7.61
  -2   8  -2    2.19   11.84
   2  -8   2   -0.63    8.40
  -2   8  -3  225.62    9.99
   2  -8   3  206.76    9.70
  -2   8  -4   11.85   13.55
   2  -8   4    1.04   13.64
  -2   8  -5    2.46   15.85
   2  -8   5    2.36   15.87
  -2   8  -6  196.54   19.55
   2  -8   6  124.57   14.13
   2  -7   1   13.97    6.04
  -2   7  -1   15.53    6.05
   2  -7   2  166.20   10.84
  -2   7  -2  167.25   10.96
   2  -7   3  106.90   10.43
  -2   7  -3   82.38    7.81
   2  -7   4  169.95    9.56
  -2   7  -4  215.14   10.07
  -2   7  -5   -3.63   13.65
   2  -7   5    6.49    9.51
   2  -7   6  601.66   20.30
  -2   7  -6  611.24   20.42
  -2   7  -7  251.65   20.37
   2  -7   7  175.55   14.77
  -2   6  -1   76.00    7.67
   2  -6   1   71.69    5.73
  -2   6  -2  299.36    8.48
   2  -6   2  312.18   10.69
   2  -6   3  170.83    9.59
  -2   6  -3  163.90    9.52
   2  -6   4   96.97   10.62
  -2   6  -4   92.36    7.75
   2  -6   5   24.20   10.24
  -2   6  -5   23.78   11.13
   2  -6   6  294.13   11.13
  -2   6  -6  446.15   15.26
   2  -6   7    8.28   14.50
  -2   6  -7   24.99   14.14
   2  -6   8    5.32   19.54
  -2   6  -8    8.55   18.99
  -2   6  -9  195.79   23.16
   2  -6   9   85.10   16.87
  -2   5  -1  613.78   12.21
   2  -5   1  603.63   11.97
  -2   5  -2    0.31    7.04
   2  -5   2    2.18    7.01
  -2   5  -3  633.68   12.72
   2  -5   3  634.12   12.93
  -2   5  -4    1.43    5.87
   2  -5   4    0.54    8.50
   2  -5   5  531.05   14.32
  -2   5  -5  522.35   14.41
   2  -5   6  149.28   11.22
  -2   5  -6  186.99   11.43
   2  -5   7   32.93    8.85
  -2   5  -7   52.01   12.41
   2  -5   8   31.30   14.52
  -2   5  -8   41.57   14.36
   2  -5   9   55.81   20.09
  -2   5  -9   57.18   19.37
  -2   4  -1  405.15    9.83
   2  -4   1  365.00    8.49
  -2   4  -2    6.08    5.59
   2  -4   2    3.97    5.73
  -2   4  -3   69.18    7.57
   2  -4   3   70.57    7.77
  -2   4  -4   37.67    5.38
   2  -4   4   40.64    7.33
  -2   4  -5  427.79   12.17
   2  -4   5  449.27   12.59
   2  -4   6  376.36   11.93
  -2   4  -6  356.46    9.98
   2  -4   7   14.55   10.41
  -2   4  -7   17.72   10.31
   2  -4   8  133.54   13.19
  -2   4  -8  141.81   13.24
   2  -4   9   83.47   15.40
  -2   4  -9  128.04   14.98
  -2   4 -10   17.82   18.47
   2  -4  10   21.35   20.41
   2  -3   1 2388.53   31.39
  -2   3  -1 2458.63   32.49
   2  -3   2  912.46   15.64
  -2   3  -2  826.74   14.01
   2  -3   3   53.80    4.85
  -2   3  -3   59.14    6.28
   2  -3   4    5.18    7.01
  -2   3  -4    1.83    4.88
   2  -3   5  762.88   15.68
  -2   3  -5  715.94   13.77
  -2   3  -6  119.97    9.08
   2  -3   6   77.55    6.81
  -2   3  -7  273.92   11.80
   2  -3   7  243.56   11.40
   2  -3   8    1.10   10.39
  -2   3  -8    5.11   10.06
  -2   3  -9    3.05   12.15
   2  -3   9    8.16   12.55
  -2   3 -10   41.18   19.11
   2  -3  10   43.88   17.40
  -2   3 -11  507.57   31.73
   2  -3  11  431.01   26.07
   2  -2   1 1124.32   19.41
  -2   2  -1 1149.69   19.79
   2  -2   2  534.79   11.98
  -2   2  -2  552.07   12.06
   2  -2   3 1797.20   26.03
  -2   2  -3 2024.20   28.95
   2  -2   4   20.07    5.88
  -2   2  -4   14.20    5.70
   2  -2   5   30.32    7.27
  -2   2  -5   28.48    5.10
   2  -2   6  867.31   17.87
  -2   2  -6  941.66   18.30
   2  -2   7   35.10    8.60
  -2   2  -7   34.11    8.61
  -2   2  -8  260.90   12.51
   2  -2   8  237.70   12.12
  -2   2  -9  103.92   15.01
   2  -2   9   93.16   12.66
  -2   2 -10    9.17   13.02
   2  -2  10    3.34   17.58
  -2   2 -11  172.46   17.83
   2  -2  11  215.26   23.29
  -2   2 -12  315.05   32.24
   2  -2  12  231.83   26.22
   2  -1   1   40.49    6.57
  -2   1  -1   43.08    6.45
   2  -1   2 4965.56   66.33
  -2   1  -2 5494.23   74.34
   2  -1   3  269.74    9.06
  -2   1  -3  272.55    8.83
   2  -1   4   91.58    7.03
  -2   1  -4   92.67    6.84
   2  -1   5 2470.29   37.52
  -2   1  -5 2482.36   37.56
  -2   1  -6   13.08    6.91
   2  -1   6    8.37    6.91
  -2   1  -7  123.22    8.45
   2  -1   7  123.61    8.21
  -2   1  -8  406.02   13.70
   2  -1   8  343.15   12.17
  -2   1  -9   20.61   12.17
   2  -1   9   25.22    9.95
   2  -1  10   52.64   15.14
  -2   1 -10   50.70   14.46
  -2   1 -11  292.69   17.96
   2  -1  11  256.33   17.68
  -2   1 -12   80.90   23.53
   2  -1  12   69.93   25.76
   2   0   0   48.67    5.52
  -2   0   0   54.75    5.67
   2   0   1  429.13   12.70
  -2   0  -1  382.31   11.04
   2   0   2  138.27    8.04
  -2   0  -2  129.95    6.53
  -2   0  -3 2099.21   32.48
   2   0   3 2183.26   34.10
  -2   0  -4  127.71    7.50
   2   0   4  121.29    7.68
  -2   0  -5 3715.60   52.67
   2   0   5 3289.31   47.99
  -2   0  -6  251.80    9.53
   2   0   6  228.21    9.12
  -2   0  -7   68.94    7.74
   2   0   7   66.93    7.72
  -2   0  -8  108.06    9.50
   2   0   8  113.32    9.36
  -2   0  -9   37.55   12.18
   2   0   9   33.74    9.99
  -2   0 -10  271.29   14.78
   2   0  10  256.46   14.31
   2   0  11  146.20   15.13
  -2   0 -11  147.61   14.93
   2   0  12  121.51   21.78
  -2   0 -12  115.83   21.26
  -2   0 -13   51.17   28.44
   2   0  13   37.74   28.94
   2   1   0  251.64   10.19
  -2  -1   0  292.53   10.72
   2   1   1   55.27    6.76
  -2  -1  -1   49.14    5.18
   2   1   2  139.96    7.81
  -2  -1  -2  146.45    7.74
   2   1   3  569.03   13.63
  -2  -1  -3  585.07   13.25
   2   1   4    8.82    4.97
  -2  -1  -4    8.84    4.64
  -2  -1  -5 1947.91   30.57
   2   1   5 1787.30   29.76
  -2  -1  -6 1113.47   21.27
   2   1   6 1056.93   21.30
  -2  -1  -7   -0.14    6.62
   2   1   7   -0.56    5.00
  -2  -1  -8  747.48   17.69
   2   1   8  613.03   16.17
   2   1   9    4.14    8.29
  -2  -1  -9    4.76    8.04
  -2  -1 -10   76.37   10.50
   2   1  10   69.17   10.47
  -2  -1 -11   15.88   11.79
   2   1  11    8.80   11.97
   2   1  12  113.61   20.69
  -2  -1 -12  110.98   20.96
  -2  -1 -13    5.55   24.61
   2   1  13    9.98   24.38
   2   2   1  116.62    6.27
  -2  -2  -1  140.28    7.65
   2   2   2   71.44    6.54
  -2  -2  -2   69.22    5.08
   2   2   3  140.70    6.32
  -2  -2  -3  150.14    6.19
   2   2   4  750.32   15.08
  -2  -2  -4  782.28   15.10
   2   2   5   55.97    6.43
  -2  -2  -5   61.62    6.24
   2   2   6  745.60   15.84
  -2  -2  -6  815.24   16.12
   2   2   7  212.47   10.04
  -2  -2  -7  234.99    9.41
  -2  -2  -8 1818.59   32.85
   2   2   8 1631.79   31.26
  -2  -2  -9  287.68   11.40
   2   2   9  316.01   12.70
  -2  -2 -10  324.50   13.59
   2   2  10  290.91   13.73
  -2  -2 -11  249.16   14.61
   2   2  11  297.23   15.55
  -2  -2 -12   44.96   14.38
   2   2  12   58.37   14.41
   2   2  13   63.35   24.10
  -2  -2 -13   53.83   24.51
   2   3   0 5682.27   71.56
  -2  -3   0 5338.33   70.32
   2   3   1 1135.18   19.11
  -2  -3  -1 1434.71   23.51
   2   3   2  474.62   11.53
  -2  -3  -2  514.80   11.78
   2   3   3  266.17    7.73
  -2  -3  -3  329.61    9.15
   2   3   4  326.10    9.47
  -2  -3  -4  357.76    9.69
   2   3   5  174.30    7.38
  -2  -3  -5  139.11    5.97
   2   3   6  515.70   12.13
  -2  -3  -6  437.77   10.02
   2   3   7    9.77    4.77
  -2  -3  -7   16.35    6.65
   2   3   8  548.41   14.39
  -2  -3  -8  588.57   14.05
   2   3   9   33.27    8.62
  -2  -3  -9   37.62    8.38
  -2  -3 -10   56.27   10.21
   2   3  10   58.15   10.79
  -2  -3 -11  505.82   18.15
   2   3  11  540.61   19.71
  -2  -3 -12  159.56   18.05
   2   3  12  126.97   15.49
   2   3  13    1.62   17.86
  -2  -3 -13   -1.14   22.43
   2   3  13   -6.06   19.32
  -2  -4   0 2204.23   28.03
   2   4   0 2342.46   30.24
   2   4   0 2079.84   28.77
   2   4   1 1535.64   21.95
   2   4   1 1627.64   23.76
  -2  -4  -1 1467.48   21.11
  -2  -4  -2  254.17    7.50
   2   4   2  313.20    9.34
   2   4   3  265.33    7.70
  -2  -4  -3  331.85    9.33
   2   4   4  274.57    7.63
  -2  -4  -4  370.90    9.63
   2   4   5  389.83    9.93
  -2  -4  -5  300.68    7.84
   2   4   6 2804.26   38.33
  -2  -4  -6 3189.23   41.26
   2   4   7   10.49    6.50
  -2  -4  -7   10.24    4.95
   2   4   8  598.42   14.64
  -2  -4  -8  665.53   14.97
   2   4   9  195.30   10.17
  -2  -4  -9  218.94   10.06
   2   4  10  592.49   17.25
  -2  -4 -10  650.46   17.13
   2   4  11  545.71   19.02
  -2  -4 -11  498.83   17.60
  -2  -4 -12  323.78   17.25
   2   4  12  288.86   18.18
   2   4  12  313.16   17.08
   2   4  13   -0.97   17.73
  -2  -4 -13   -2.27   16.40
   2   4  13    9.07   19.93
   2   4  14   35.42   27.22
  -2  -4 -14   30.62   22.84
   2   4  14   24.53   22.80
   2   5   0  301.52    8.79
   2   5   0  300.71    8.92
   2   5   1    8.28    5.68
  -2  -5  -1    3.15    5.51
   2   5   1    7.00    5.43
   2   5   2  558.68   11.09
   2   5   2  449.49    9.36
  -2  -5  -2  545.43   10.94
   2   5   3   16.64    4.12
   2   5   3   20.33    5.63
  -2  -5  -3   21.53    5.67
   2   5   4   92.63    6.58
  -2  -5  -4   98.65    6.58
   2   5   4  100.22    6.64
   2   5   5  408.45    9.67
  -2  -5  -5  459.52   10.01
   2   5   5  484.03   10.35
   2   5   6    2.17    4.64
   2   5   6    6.03    6.98
  -2  -5  -6    3.03    6.81
   2   5   7  137.32    7.98
   2   5   7  119.22    7.68
  -2  -5  -7  137.12    7.92
   2   5   8  125.00    8.94
   2   5   8  146.58    9.31
  -2  -5  -8   91.44    6.57
   2   5   9    3.45    7.73
  -2  -5  -9    3.53    5.72
   2   5   9    9.19    8.15
   2   5  10    0.37    9.17
  -2  -5 -10   -3.10    9.72
   2   5  10    2.24    9.69
   2   5  11  428.18   16.32
  -2  -5 -11  471.21   16.41
   2   5  11  499.09   16.66
   2   5  12   52.08   13.55
   2   5  12   55.10   14.03
  -2  -5 -12   52.15   13.97
   2   5  13   10.08   17.61
  -2  -5 -13   13.74   17.52
   2   5  13   13.53   15.80
   2   5  14  257.90   25.98
   2   6   0   13.20    7.03
   2   6   0   13.05    6.93
   2   6   1  137.31    7.78
   2   6   1  121.24    6.09
   2   6   2 1078.32   15.80
   2   6   2  893.29   13.76
  -2  -6  -2 1105.36   15.91
   2   6   3  322.30    9.44
  -2  -6  -3  337.69    9.47
   2   6   3  252.72    7.38
   2   6   4  169.91    8.07
   2   6   4  181.14    8.14
  -2  -6  -4  169.69    8.11
   2   6   5 1515.08   20.20
   2   6   5 1794.77   22.36
  -2  -6  -5 1738.95   21.68
   2   6   6  204.43    8.48
  -2  -6  -6  203.11    8.34
   2   6   6  175.96    8.31
   2   6   7   30.42    8.37
  -2  -6  -7   30.47    5.94
   2   6   7   29.04    6.06
   2   6   8   40.19    8.44
   2   6   8   34.92    8.38
  -2  -6  -8   41.08    8.35
   2   6   9  101.93   10.36
   2   6   9   82.23   10.17
  -2  -6  -9   99.17   10.25
   2   6  10    8.28    9.43
   2   6  10   12.47    9.80
  -2  -6 -10    8.56    7.02
   2   6  11   90.47   11.74
   2   6  11  114.87   12.24
  -2  -6 -11  109.95   12.18
   2   6  12   25.86   12.97
  -2  -6 -12   26.68   13.73
   2   6  12   33.87   13.72
   2   6  13    6.08   17.42
   2   6  13    9.66   18.60
  -2  -6 -13   14.00   18.74
   2   7   0   16.99    5.96
   2   7   0   20.43    8.32
   2   7   1   29.23    7.05
   2   7   1   26.58    5.06
   2   7   2  319.66    8.14
   2   7   2  400.78    9.98
   2   7   3   24.03    6.78
   2   7   3   13.94    5.04
   2   7   4  376.12    9.77
  -2  -7  -4  376.25    9.68
   2   7   4  344.55    9.65
   2   7   5  433.50    9.46
   2   7   5  521.11   11.44
  -2  -7  -5  425.40    9.36
   2   7   6  209.85    7.59
  -2  -7  -6  274.64   10.04
   2   7   6  270.52   10.17
   2   7   7   -1.34    8.25
  -2  -7  -7    4.83    5.81
   2   7   7    0.24    5.85
   2   7   8   31.32    9.97
  -2  -7  -8   37.64    9.95
   2   7   8   42.10   10.00
   2   7   9    0.43    6.91
  -2  -7  -9    1.10    6.98
   2   7   9    6.45    6.94
   2   7  10   31.74   11.51
  -2  -7 -10   22.56    8.10
   2   7  10   20.67   11.80
   2   7  11  172.86   10.75
   2   7  11  248.13   14.99
  -2  -7 -11  239.29   14.79
   2   7  12   12.21   15.38
   2   7  12   10.08   14.60
  -2  -7 -12    8.87   15.43
   2   7  13   15.95   17.36
   2   7  13   15.94   18.69
   2   8   0  176.22   10.90
   2   8   0  158.17   11.09
   2   8   1   54.40    6.22
   2   8   1   48.71    6.29
   2   8   2   49.06    8.55
   2   8   2   45.89    8.35
   2   8   3   33.65    6.03
   2   8   3   33.98    6.02
   2   8   4  671.35   11.72
   2   8   4  853.28   14.47
   2   8   5  528.28   10.36
   2   8   5  579.93   12.34
   2   8   6  213.67    9.58
   2   8   6  195.88    9.43
   2   8   7  104.44    7.60
   2   8   7  123.09   10.32
   2   8   8  101.71   10.52
   2   8   8   72.64    7.49
   2   8   9  953.05   19.39
   2   8   9  714.14   14.78
   2   8  10    6.12   12.66
   2   8  10   -7.03   12.67
   2   8  11  137.31   10.84
   2   8  11  172.05   14.24
   2   8  12    6.64   15.25
   2   8  12    9.88   15.40
   2   8  13   83.47   20.40
   2   8  13   99.94   21.30
   2   9   0  160.75   12.71
   2   9   0  159.78   12.71
   2   9   1   49.23    7.24
   2   9   1   46.88   10.30
   2   9   2   31.65    7.04
   2   9   2   21.52    7.19
   2   9   3  311.40   11.47
   2   9   3  309.58   11.51
   2   9   4  538.01   13.20
   2   9   4  559.22   13.32
   2   9   5  276.55   11.45
   2   9   5  318.84   11.54
   2   9   6    0.95    7.05
   2   9   6   -1.40   10.06
   2   9   7   61.68   11.77
   2   9   7   61.26   12.03
   2   9   8  144.90   12.45
   2   9   8  141.96    9.23
   2   9   9  189.58   14.38
   2   9   9  152.70   10.44
   2   9  10   64.06   10.06
   2   9  10   74.80   14.02
   2   9  11   40.03   15.89
   2   9  11   31.07   11.16
   2   9  12  -12.95   18.41
   2   9  12   11.65   18.30
   2  10   0  374.34   15.57
   2  10   0  332.97   15.47
   2  10   1   13.60   13.40
   2  10   1   10.10    9.51
   2  10   2  418.15   14.00
   2  10   2  391.94   14.06
   2  10   3   55.46    8.42
   2  10   3   56.70   11.93
   2  10   4  264.38   12.93
   2  10   4  214.98    9.49
   2  10   5  166.70    9.44
   2  10   5  155.38    9.11
   2  10   6   13.66    8.44
   2  10   6   19.06   11.80
   2  10   7   23.05   13.33
   2  10   7    6.67   13.70
   2  10   8    6.12   13.21
   2  10   8    5.48    9.64
   2  10   9   29.30   15.49
   2  10   9   13.79   11.23
   2  10  10  651.91   20.33
   2  10  10  524.31   15.18
   2  10  11  158.98   19.56
   2  10  11  189.67   19.25
   2  11   0   -0.41   18.66
   2  11   0    0.08   13.13
   2  11   1   57.37   11.05
   2  11   1   44.82   15.86
   2  11   2  166.44   16.09
   2  11   2  164.65   16.07
   2  11   3   79.24   11.27
   2  11   3   74.51   11.23
   2  11   4    5.88   14.29
   2  11   4   22.32   14.28
   2  11   5  193.51   10.73
   2  11   5  161.68   10.52
   2  11   6    8.76   15.51
   2  11   6   -7.38   15.44
   2  11   7  108.80   16.29
   2  11   7   95.77   11.31
   2  11   8    4.77   11.25
   2  11   8   -2.34   15.52
   2  11   9  555.70   21.13
   2  11   9  407.45   15.13
   2  11  10  366.71   22.36
   2  11  10  249.59   15.86
   2  12   1   21.29   14.63
   2  12   2  101.20   21.08
   2  12   2  114.34   14.71
   2  12   3   27.60   18.44
   2  12   3   23.15   13.22
   2  12   4    3.91   18.19
   2  12   4   13.50   12.76
   2  12   5  250.55   14.18
   2  12   5  287.43   19.66
   2  12   6  100.85   18.86
   2  12   6   91.08   13.37
   2  12   7   19.16   19.93
   2  12   7    6.37   18.51
   2  12   8  201.49   21.57
   2  12   8  154.35   15.03
  -3  10  -1   52.56   18.69
   3 -10   1   56.05   12.96
  -3  10  -2   73.48   20.91
   3 -10   2   46.76   14.79
   3  -9   1  242.44   11.11
  -3   9  -1  273.58   11.19
   3  -9   2  270.89   12.53
  -3   9  -2  297.60   16.92
   3  -9   3    6.36   10.96
  -3   9  -3    9.83   12.84
  -3   9  -4  236.14   15.67
   3  -9   4  243.27   19.18
   3  -8   1  345.71   10.33
  -3   8  -1  355.42   10.53
   3  -8   2  209.38   12.72
  -3   8  -2  212.52   12.86
   3  -8   3    3.89   13.62
  -3   8  -3    3.33    9.64
   3  -8   4  187.24   16.33
  -3   8  -4  177.92   12.01
   3  -8   5  117.60   13.19
  -3   8  -5  146.26   18.63
   3  -8   6    2.79   20.73
  -3   8  -6  -15.33   21.01
  -3   7  -1 1130.95   18.05
   3  -7   1  982.58   14.96
   3  -7   2    1.59   10.40
  -3   7  -2   10.97   10.15
   3  -7   3   22.41   11.97
  -3   7  -3   26.63   11.84
   3  -7   4   76.51   12.34
  -3   7  -4   68.88    8.86
   3  -7   5   78.62    9.92
  -3   7  -5   96.85   13.99
   3  -7   6   10.98   15.64
  -3   7  -6    8.96   15.77
   3  -7   7  310.29   15.15
  -3   7  -7  407.79   22.49
  -3   6  -1  668.28   13.10
   3  -6   1  589.04   11.00
  -3   6  -2  232.95    9.90
   3  -6   2  238.55    9.94
  -3   6  -3   12.03   10.14
   3  -6   3   15.28   10.03
  -3   6  -4   50.60    7.42
   3  -6   4   58.31   10.32
   3  -6   5    4.77   11.79
  -3   6  -5   -1.75    8.35
   3  -6   6   -3.94   13.60
  -3   6  -6   -5.07    9.89
   3  -6   7  307.37   17.39
  -3   6  -7  317.76   17.88
   3  -6   8   12.04   19.04
  -3   6  -8   44.19   18.95
  -3   5  -1  717.17   12.79
   3  -5   1  659.70   11.14
  -3   5  -2  142.97    7.95
   3  -5   2  111.50    6.08
  -3   5  -3  188.12    9.56
   3  -5   3  171.11    7.51
  -3   5  -4  177.39    9.49
   3  -5   4  174.46    9.69
  -3   5  -5  162.39   10.87
   3  -5   5  155.28   11.03
   3  -5   6  719.10   17.63
  -3   5  -6  738.18   18.06
   3  -5   7 1011.44   22.87
  -3   5  -7 1040.51   23.29
   3  -5   8   18.42   15.69
  -3   5  -8   10.20   16.30
   3  -5   9  164.86   20.08
  -3   5  -9  184.44   20.49
  -3   4  -1  294.66    9.37
   3  -4   1  251.14    7.60
  -3   4  -2  428.45   10.39
   3  -4   2  346.87    8.57
  -3   4  -3   10.09    4.90
   3  -4   3    7.23    5.11
  -3   4  -4   30.92    8.53
   3  -4   4   42.12    8.62
  -3   4  -5   94.63    8.84
   3  -4   5  105.20    9.01
  -3   4  -6  402.89   12.95
   3  -4   6  399.26   13.02
  -3   4  -7  763.44   18.41
   3  -4   7  739.60   18.33
   3  -4   8   53.41   13.74
  -3   4  -8   46.32   14.14
   3  -4   9  263.09   17.76
  -3   4  -9  271.21   18.16
  -3   4 -10  224.50   21.72
   3  -4  10  221.75   21.02
   3  -3   1 1239.45   18.32
  -3   3  -1 1324.86   19.09
   3  -3   2  773.49   12.73
  -3   3  -2  873.89   14.28
   3  -3   3   28.61    7.23
  -3   3  -3   27.58    7.02
   3  -3   4  321.14    9.88
  -3   3  -4  317.65    9.52
   3  -3   5   24.26    8.32
  -3   3  -5   16.33    5.92
   3  -3   6  160.74    9.57
  -3   3  -6  170.12    9.52
   3  -3   7    6.96    9.81
  -3   3  -7    6.32    9.93
   3  -3   8   11.48   11.27
  -3   3  -8    2.85   11.74
  -3   3  -9  181.68   15.12
   3  -3   9  164.56   14.64
  -3   3 -10  392.54   20.43
   3  -3  10  435.18   20.33
  -3   3 -11   35.74   20.42
   3  -3  11   40.19   22.22
   3  -2   1 3652.84   45.47
  -3   2  -1 3319.09   41.17
   3  -2   2 1516.33   21.07
  -3   2  -2 1689.04   23.56
   3  -2   3  178.11    6.38
  -3   2  -3  192.65    7.56
   3  -2   4   46.24    7.43
  -3   2  -4   42.40    7.22
   3  -2   5   51.98    5.45
  -3   2  -5   55.80    7.14
   3  -2   6   29.23    8.31
  -3   2  -6   22.31    5.92
   3  -2   7    3.55    5.67
  -3   2  -7   -5.81    8.26
  -3   2  -8    3.30    9.88
   3  -2   8    8.93    9.67
  -3   2  -9  249.48   14.20
   3  -2   9  271.61   13.80
   3  -2  10  278.08   16.17
  -3   2 -10  255.45   16.19
  -3   2 -11   35.51   17.75
   3  -2  11   23.40   19.32
   3  -1   1 3992.22   52.59
  -3   1  -1 3658.26   47.67
   3  -1   2 1029.83   17.32
  -3   1  -2  893.75   15.18
   3  -1   3 1030.02   16.95
  -3   1  -3  939.46   15.35
   3  -1   4 1468.73   21.79
  -3   1  -4 1396.49   20.46
   3  -1   5  137.04    8.32
  -3   1  -5  129.68    6.29
  -3   1  -6  344.83   10.37
   3  -1   6  358.13   10.72
  -3   1  -7  634.83   14.98
   3  -1   7  622.69   15.02
  -3   1  -8  302.71   12.76
   3  -1   8  308.45   12.54
  -3   1  -9   33.95   10.20
   3  -1   9   33.02    9.90
  -3   1 -10  307.60   16.29
   3  -1  10  306.25   15.49
   3  -1  11   11.15   19.32
  -3   1 -11    4.66   15.27
   3  -1  12   91.99   25.47
  -3   1 -12   81.03   19.79
  -3   0   0  594.72   12.83
   3   0   0  580.88   12.77
  -3   0  -1    8.14    5.16
   3   0   1    9.80    5.05
  -3   0  -2   94.12    5.16
   3   0   2  103.45    6.48
  -3   0  -3   11.23    5.81
   3   0   3   11.58    6.03
  -3   0  -4 1801.45   25.21
   3   0   4 1924.38   27.28
  -3   0  -5   12.13    5.57
   3   0   5   12.54    5.74
  -3   0  -6 1061.30   18.94
   3   0   6 1058.26   19.46
   3   0   7 1056.92   20.64
  -3   0  -7 1105.25   20.40
  -3   0  -8  316.99   10.36
   3   0   8  292.29    9.63
  -3   0  -9   66.08    7.55
   3   0   9   63.67   10.51
  -3   0 -10   73.07   12.21
   3   0  10   79.12   12.29
  -3   0 -11   -5.87   13.30
   3   0  11    2.10   13.48
   3   0  12   22.21   18.95
  -3   0 -12   34.37   18.18
   3   1   0 1111.08   20.27
  -3  -1   0 1043.74   19.56
   3   1   1   60.37    4.65
  -3  -1  -1   65.98    4.73
  -3  -1  -2   52.40    4.32
   3   1   2   46.11    4.15
  -3  -1  -3  679.02   12.69
   3   1   3  684.53   13.16
  -3  -1  -4  399.58    9.96
   3   1   4  381.50   10.16
  -3  -1  -5   17.71    4.01
   3   1   5   18.19    5.78
  -3  -1  -6 1087.41   18.12
   3   1   6 1140.00   20.31
  -3  -1  -7  564.62   13.18
   3   1   7  444.86   12.06
  -3  -1  -8  183.53    9.86
   3   1   8  151.13    8.03
  -3  -1  -9  477.69   14.55
   3   1   9  410.85   14.63
  -3  -1 -10  172.61   12.97
   3   1  10  164.38   13.29
  -3  -1 -11    0.60   13.19
   3   1  11  -10.41   13.79
  -3  -1 -12   89.32   16.15
   3   1  12   84.00   16.41
   3   1  13  166.05   23.38
  -3  -1 -13  168.17   23.12
   3   2   0    0.56    4.51
  -3  -2   0    1.69    4.53
   3   2   1    3.04    4.59
  -3  -2  -1    1.15    4.63
   3   2   2   12.39    4.72
  -3  -2  -2   12.57    4.70
   3   2   3  112.45    5.71
  -3  -2  -3  118.19    5.67
   3   2   4  180.74    6.68
  -3  -2  -4  213.68    7.84
   3   2   5  822.23   14.40
  -3  -2  -5  967.28   16.25
   3   2   6  288.29   10.31
  -3  -2  -6  316.91    9.81
  -3  -2  -7  148.92    6.65
   3   2   7  162.23    8.99
  -3  -2  -8    1.53    8.10
   3   2   8    9.56    5.96
  -3  -2  -9   94.16    9.72
   3   2   9   71.70    9.51
  -3  -2 -10   24.47    9.88
   3   2  10   13.96   10.52
  -3  -2 -11    3.95   11.74
   3   2  11    5.28   12.15
  -3  -2 -12   31.10   15.98
   3   2  12   33.02   16.15
   3   2  13   42.26   19.54
  -3  -2 -13   34.69   19.39
   3   3   0  694.26   14.50
  -3  -3   0  679.72   13.63
   3   3   1  280.69    7.91
  -3  -3  -1  365.29    9.85
   3   3   2  113.79    6.80
  -3  -3  -2  117.01    6.85
   3   3   3   72.00    4.95
  -3  -3  -3   95.68    6.49
   3   3   4  147.60    5.88
  -3  -3  -4  174.55    7.22
   3   3   5    0.36    5.27
  -3  -3  -5    1.34    3.71
   3   3   6  232.33    8.87
  -3  -3  -6  225.83    8.65
   3   3   7  914.93   17.60
  -3  -3  -7  765.33   14.51
   3   3   8   27.74    8.22
  -3  -3  -8   25.21    8.25
  -3  -3  -9  426.12   12.67
   3   3   9  345.40   12.43
  -3  -3 -10   38.96    7.31
   3   3  10   54.05   10.66
  -3  -3 -11    7.02    8.42
   3   3  11   20.08   12.05
  -3  -3 -12  148.47   14.80
   3   3  12  122.24   15.37
  -3  -3 -13  112.24   19.58
   3   3  13  107.06   20.05
   3   4   0 2242.33   29.96
  -3  -4   0 2682.63   37.24
   3   4   1 1652.22   22.90
  -3  -4  -1 1718.55   24.87
   3   4   2   59.84    6.34
  -3  -4  -2   61.39    6.19
   3   4   3  818.57   13.61
  -3  -4  -3 1051.31   16.42
   3   4   4   18.00    3.94
  -3  -4  -4   16.95    5.49
   3   4   5   34.78    5.66
  -3  -4  -5   46.03    5.71
   3   4   6   27.79    6.71
  -3  -4  -6   26.93    6.72
   3   4   7    7.52    6.31
  -3  -4  -7    7.00    6.56
   3   4   8  144.52    9.10
  -3  -4  -8  161.26    9.29
   3   4   9  283.94    9.42
  -3  -4  -9  265.62    8.60
   3   4  10   32.52    7.12
  -3  -4 -10   25.12    7.06
  -3  -4 -11    6.86   11.26
   3   4  11   -0.46   11.43
  -3  -4 -12  140.38   14.54
   3   4  12  140.48   15.11
  -3  -4 -13    2.27   18.56
   3   4  13    4.43   18.67
   3   5   0 5911.44   69.00
  -3  -5   0 5273.02   61.44
   3   5   0 5020.45   59.58
   3   5   1 1154.83   18.08
   3   5   1 1210.79   18.80
  -3  -5  -1 1248.10   18.64
   3   5   2  300.41    8.82
  -3  -5  -2  311.92    8.61
   3   5   3  803.17   13.84
  -3  -5  -3  905.80   14.45
   3   5   4  674.67   12.76
  -3  -5  -4  719.96   12.95
   3   5   5  312.46    9.33
  -3  -5  -5  255.25    7.63
   3   5   6  481.90   10.12
  -3  -5  -6  630.07   12.32
   3   5   7   42.26    6.03
  -3  -5  -7   60.91    8.40
   3   5   8  102.83    6.93
  -3  -5  -8  110.74    6.53
   3   5   9  110.31   10.03
  -3  -5  -9  127.94   10.37
   3   5  10    3.08    6.72
  -3  -5 -10    5.97    9.53
   3   5  11   14.48    7.98
  -3  -5 -11   13.73   11.26
   3   5  12  229.00   16.19
  -3  -5 -12  270.57   16.33
   3   5  13   99.31   18.75
  -3  -5 -13  106.00   18.67
   3   5  13   98.01   18.67
   3   6   0  661.27   13.41
   3   6   0  672.25   13.74
  -3  -6   0  674.17   13.13
   3   6   1  449.68   11.21
   3   6   1  478.84   10.94
  -3  -6  -1  487.89   10.77
   3   6   2   53.94    5.43
  -3  -6  -2   60.55    5.33
   3   6   2   59.14    5.28
   3   6   3  241.93    8.67
   3   6   3  200.17    6.89
  -3  -6  -3  243.87    8.49
   3   6   4  601.06   11.84
   3   6   4  592.68   11.89
  -3  -6  -4  576.68   11.57
   3   6   5   17.67    4.80
   3   6   5   13.97    6.94
  -3  -6  -5   16.04    6.87
   3   6   6  955.84   15.58
  -3  -6  -6 1029.20   16.21
   3   6   7  508.49   11.25
  -3  -6  -7  666.06   13.64
   3   6   8  200.37    9.73
  -3  -6  -8  232.66    9.74
   3   6   9  164.78    8.56
  -3  -6  -9  170.67    8.08
   3   6   9  191.62    8.42
   3   6  10   59.20   11.09
   3   6  10   54.73    8.31
  -3  -6 -10   41.11    8.07
   3   6  11  362.96   13.01
   3   6  11  468.76   16.56
  -3  -6 -11  443.46   16.22
   3   6  12   99.57   11.17
   3   6  12  129.46   15.58
  -3  -6 -12  127.88   15.63
   3   6  13   20.77   17.70
  -3  -6 -13   16.56   18.25
   3   6  13   11.99   12.95
   3   7   0   11.53    6.00
   3   7   0   10.76    5.79
   3   7   1    9.36    5.56
   3   7   1    2.43    5.84
  -3  -7  -1    5.32    5.64
   3   7   2   95.72    6.66
  -3  -7  -2   95.59    6.54
   3   7   2   96.84    6.55
   3   7   3  455.53   11.57
   3   7   3  452.89    9.85
  -3  -7  -3  454.85    9.50
   3   7   4  141.14    6.86
  -3  -7  -4  143.11    6.92
   3   7   4  121.66    6.98
   3   7   5    6.66    8.16
   3   7   5    7.96    7.97
  -3  -7  -5   13.70    8.01
   3   7   6  655.73   11.53
  -3  -7  -6  638.04   11.85
   3   7   6  747.91   12.54
   3   7   7  336.86   10.67
   3   7   7  373.19   10.85
  -3  -7  -7  382.23   10.64
   3   7   8   -1.27    6.76
   3   7   8   -1.04    9.53
  -3  -7  -8   -1.20    9.58
   3   7   9  500.58   14.45
   3   7   9  656.73   15.50
  -3  -7  -9  605.13   14.55
   3   7  10  128.15   12.13
  -3  -7 -10  130.12   12.02
   3   7  10  144.44   11.95
   3   7  11   64.93   13.27
   3   7  11   48.00    9.33
  -3  -7 -11   61.63   13.19
   3   7  12  225.12   16.49
   3   7  12  259.65   16.42
  -3  -7 -12  253.33   16.54
   3   7  13   -3.62   18.53
  -3  -7 -13    6.04   19.21
   3   7  13  -12.27   20.23
   3   8   0   45.71   10.42
   3   8   0   45.90   10.04
   3   8   1  313.11   12.19
   3   8   1  300.43    9.21
   3   8   2    2.20    8.72
   3   8   2   -1.38    9.03
   3   8   3   33.68    6.11
   3   8   3   38.08    8.27
  -3  -8  -3   33.18    6.04
   3   8   4   45.54    6.02
   3   8   4   49.94    8.32
  -3  -8  -4   45.40    5.97
   3   8   5  124.96    9.62
  -3  -8  -5  124.67    7.68
   3   8   5  133.57    7.75
   3   8   6  120.41    7.55
  -3  -8  -6  134.28    7.61
   3   8   6  129.87    7.62
   3   8   7  103.70    7.53
   3   8   7  105.91    7.43
  -3  -8  -7   97.15    7.43
   3   8   8   74.52    7.37
   3   8   8   96.33   11.04
  -3  -8  -8   88.91   10.95
   3   8   9   49.46   11.80
   3   8   9   57.65    8.23
  -3  -8  -9   46.92    8.32
   3   8  10  218.38   14.83
  -3  -8 -10  242.52   14.21
   3   8  10  243.57   14.39
   3   8  11   59.94   15.40
  -3  -8 -11   63.22   15.03
   3   8  11   55.05   15.21
   3   8  12  158.08   18.85
  -3  -8 -12  204.91   18.60
   3   8  12  194.04   18.67
   3   8  13   32.11   20.10
   3   8  13    5.64   20.09
  -3  -8 -13   28.82   20.27
   3   9   0   56.62   12.12
   3   9   0   56.97   12.45
   3   9   1  890.77   18.78
   3   9   1  817.24   15.45
   3   9   2    8.87   10.85
   3   9   2   10.57    8.10
   3   9   3  357.38   12.04
   3   9   3  333.31   11.96
   3   9   4   69.82    7.58
   3   9   4   83.13    7.42
   3   9   5   15.53    9.93
   3   9   5    7.63    6.99
   3   9   6   14.17    8.25
   3   9   6   20.12    7.96
  -3  -9  -6   21.57    8.00
   3   9   7   74.18   12.03
   3   9   7   82.14   11.68
  -3  -9  -7   76.03   11.95
   3   9   8   47.38   11.54
   3   9   8   19.68   11.57
  -3  -9  -8   33.72   11.71
   3   9   9   22.72   13.24
   3   9   9    9.31   13.39
  -3  -9  -9   24.84   13.26
   3   9  10  290.90   12.48
   3   9  10  317.77   13.08
  -3  -9 -10  296.33   12.47
   3   9  11   34.13   16.41
   3   9  11    5.54   15.77
  -3  -9 -11   24.71   16.33
   3   9  12  135.86   20.01
   3   9  12  140.25   20.34
   3  10   0   48.31   11.03
   3  10   0   53.32   15.07
   3  10   1  182.51   14.19
   3  10   1  186.23   14.46
   3  10   2    6.31   13.17
   3  10   2    7.64    9.61
   3  10   3  296.94   11.27
   3  10   3  328.08   11.32
   3  10   4   59.22    8.54
   3  10   4   64.56    8.57
   3  10   5  181.67   12.45
   3  10   5  204.04   13.93
   3  10   6  166.74   13.86
   3  10   6  162.95   10.28
   3  10   7   17.42    9.48
   3  10   7   31.85    9.44
   3  10   8   68.62   13.71
   3  10   8   95.43   13.61
   3  10   9  367.90   17.47
   3  10   9  339.57   12.95
   3  10  10  245.67   19.56
   3  10  10  248.75   13.67
   3  10  11   34.17   14.52
   3  10  11   37.33   18.96
   3  11   0  126.24   13.49
   3  11   0  126.69   19.59
   3  11   1    5.87   12.94
   3  11   1   24.76   13.11
   3  11   2   57.09   10.93
   3  11   2   49.25   11.40
   3  11   3   20.32   15.03
   3  11   3   10.28   10.98
   3  11   4   14.41   15.06
   3  11   4    1.53   10.89
   3  11   5   12.90   15.18
   3  11   5    4.92   15.29
   3  11   6  118.30   11.56
   3  11   6  159.10   16.34
   3  11   7   -3.46   10.91
   3  11   7   27.09   15.47
   3  11   8   40.38   12.62
   3  11   8   60.68   18.08
   3  11   9  606.80   21.50
   3  11   9  568.48   16.35
   3  11  10   45.36   20.75
   3  11  10   43.96   14.58
   3  12   2   58.39   14.71
   3  12   2   58.00   21.12
   3  12   3   62.23   19.96
   3  12   3   37.18   14.72
   3  12   4  -21.23   20.27
   3  12   4    1.63   14.44
   3  12   5   71.78   14.43
   3  12   5   42.11   13.32
   3  12   6   92.36   20.82
   3  12   6  102.63   19.48
   3  12   7   74.61   20.79
   3  12   7   71.36   20.40
  -4  10  -1    4.83   14.72
   4 -10   1  -35.50   21.38
   4  -9   1   42.09   11.71
  -4   9  -1   66.03   11.43
   4  -9   2   93.58   13.31
  -4   9  -2  103.54   18.82
   4  -9   3  303.37   20.80
  -4   9  -3  291.52   15.90
   4  -8   1   22.59   13.65
  -4   8  -1    8.05   13.53
   4  -8   2  230.93   14.58
  -4   8  -2  237.39   14.80
   4  -8   3  197.53   16.51
  -4   8  -3  222.99   16.56
   4  -8   4  -12.16   12.93
  -4   8  -4    0.77   18.18
   4  -8   5  148.49   15.08
  -4   8  -5  201.05   21.26
  -4   7  -1   52.05   12.22
   4  -7   1   48.69   11.42
  -4   7  -2  160.07   12.71
   4  -7   2  161.83   12.57
   4  -7   3   43.89   12.18
  -4   7  -3   66.83   12.88
  -4   7  -4   79.45    9.88
   4  -7   4   66.47    9.87
   4  -7   5  329.55   17.23
  -4   7  -5  327.32   17.25
   4  -7   6   28.30   12.72
  -4   7  -6   38.95   12.85
  -4   6  -1   15.40   10.19
   4  -6   1   13.74   10.23
  -4   6  -2  100.17    7.61
   4  -6   2  101.06    7.75
  -4   6  -3  228.39   11.30
   4  -6   3  199.10    8.50
  -4   6  -4  185.85   12.59
   4  -6   4  187.74   12.69
   4  -6   5  695.80   15.52
  -4   6  -5  752.77   15.82
   4  -6   6  220.58   16.29
  -4   6  -6  221.51   16.51
   4  -6   7    0.87   17.97
  -4   6  -7    5.58   18.60
   4  -6   8  181.85   21.26
  -4   5  -1   16.97    6.06
   4  -5   1   17.28    8.52
  -4   5  -2   55.19    8.71
   4  -5   2   55.76    6.30
   4  -5   3   -1.19    9.27
  -4   5  -3    6.79    7.06
  -4   5  -4   59.08    7.44
   4  -5   4   53.59    7.20
  -4   5  -5   39.67   11.79
   4  -5   5   36.34    8.28
  -4   5  -6  329.58   13.82
   4  -5   6  278.42   10.40
   4  -5   7    8.75   13.08
  -4   5  -7   -5.25   13.89
   4  -5   8  621.25   22.51
  -4   5  -8  664.16   23.29
   4  -5   9    7.01   14.72
  -4   5  -9    9.24   21.81
   4  -4   1  462.39   10.63
  -4   4  -1  484.56   10.80
   4  -4   2    5.83    5.00
  -4   4  -2    3.99    5.01
   4  -4   3  401.72    9.38
  -4   4  -3  453.70   11.35
   4  -4   4    7.30    8.48
  -4   4  -4   10.86    8.35
   4  -4   5   -2.39    7.06
  -4   4  -5   -0.09    9.84
   4  -4   6 1166.97   22.23
  -4   4  -6 1102.65   19.46
  -4   4  -7   77.26   12.14
   4  -4   7   72.42    8.38
   4  -4   8  115.06   13.77
  -4   4  -8  113.05   14.41
   4  -4   9  214.25   18.76
  -4   4  -9  209.91   19.81
   4  -3   1  820.21   13.08
  -4   3  -1  990.21   15.47
   4  -3   2  432.26   10.53
  -4   3  -2  437.85   10.33
   4  -3   3   22.03    7.13
  -4   3  -3   22.19    5.02
   4  -3   4   20.89    8.53
  -4   3  -4   20.43    8.32
   4  -3   5  172.48    9.60
  -4   3  -5  173.82    9.31
   4  -3   6  153.45    8.27
  -4   3  -6  156.65    8.10
   4  -3   7   58.43   11.04
  -4   3  -7   64.10   11.82
   4  -3   8   22.94    8.26
  -4   3  -8   33.08   12.87
  -4   3  -9    0.51   15.63
   4  -3   9    3.00   15.17
  -4   3 -10   10.47   18.56
   4  -3  10   18.08   17.98
   4  -2   1   55.84    4.71
  -4   2  -1   58.69    4.76
   4  -2   2 1468.37   20.10
  -4   2  -2 1151.79   16.41
   4  -2   3   23.07    7.10
  -4   2  -3   18.04    5.03
   4  -2   4  356.87   10.16
  -4   2  -4  360.63    9.83
   4  -2   5  699.85   14.50
  -4   2  -5  624.05   11.72
   4  -2   6   14.85    6.04
  -4   2  -6   15.36    5.79
  -4   2  -7  132.55   10.71
   4  -2   7  114.15    8.17
  -4   2  -8  153.61    9.45
   4  -2   8  157.20   12.61
  -4   2  -9  100.45   10.30
   4  -2   9   76.40    9.91
   4  -2  10   58.23   15.74
  -4   2 -10   64.48   15.68
   4  -2  11  123.68   19.19
  -4   2 -11  127.44   19.97
   4  -1   1  157.38    6.10
  -4   1  -1  212.97    7.86
   4  -1   2  544.18   10.59
  -4   1  -2  718.08   12.88
   4  -1   3   -0.68    4.01
  -4   1  -3    2.58    3.88
   4  -1   4  554.46   10.78
  -4   1  -4  535.49   10.39
  -4   1  -5 1111.35   17.23
   4  -1   5 1048.87   17.60
  -4   1  -6   77.08    8.60
   4  -1   6   74.98    6.69
  -4   1  -7    3.38    7.95
   4  -1   7    0.34    8.33
  -4   1  -8    6.62    9.64
   4  -1   8    1.41    6.98
  -4   1  -9   17.98   11.53
   4  -1   9   12.61   11.81
  -4   1 -10   68.46   13.55
   4  -1  10   53.08   13.69
  -4   1 -11  203.65   19.03
   4  -1  11  192.37   18.41
   4  -1  12   -5.80   21.33
  -4   0   0 1811.85   26.65
   4   0   0 1573.26   24.26
  -4   0  -1  196.06    6.73
   4   0   1  183.71    6.61
  -4   0  -2 1927.83   26.19
   4   0   2 1611.91   22.67
  -4   0  -3  716.18   12.26
   4   0   3  757.15   13.73
  -4   0  -4  417.00   10.40
   4   0   4  382.61    9.09
  -4   0  -5  806.43   14.33
   4   0   5  802.80   15.02
  -4   0  -6  642.46   13.17
   4   0   6  581.20   13.47
  -4   0  -7   27.65    5.98
   4   0   7   33.99    8.73
  -4   0  -8   23.30    6.97
   4   0   8   23.44    7.34
  -4   0  -9   10.96   11.37
   4   0   9    5.38   11.98
  -4   0 -10  361.85   16.26
   4   0  10  387.49   16.74
  -4   0 -11  262.11   17.46
   4   0  11  248.31   18.01
   4   0  12    8.81   18.58
  -4   0 -12    0.21   18.02
  -4  -1   0  136.19    7.15
   4   1   0  122.39    6.99
  -4  -1  -1   16.88    4.06
   4   1   1   19.82    5.85
  -4  -1  -2 2022.43   27.60
   4   1   2 1835.78   25.58
  -4  -1  -3    4.32    3.94
   4   1   3    1.89    3.96
  -4  -1  -4  242.87    7.95
   4   1   4  225.28    8.21
  -4  -1  -5  442.20    9.53
   4   1   5  518.27   12.09
  -4  -1  -6  117.65    7.62
   4   1   6   93.06    6.34
  -4  -1  -7   15.33    8.23
   4   1   7   11.46    8.58
  -4  -1  -8  358.90   10.32
   4   1   8  361.67   10.85
  -4  -1  -9   -1.32    9.87
   4   1   9   -0.83   10.29
  -4  -1 -10  209.11   10.45
   4   1  10  222.14   10.83
  -4  -1 -11  450.37   18.32
   4   1  11  372.59   14.28
  -4  -1 -12    2.36   18.04
   4   1  12   -4.19   18.95
   4   2   0 1417.04   22.71
  -4  -2   0 1626.47   25.03
   4   2   1   42.65    6.05
  -4  -2  -1   49.94    6.09
   4   2   2   86.34    5.05
  -4  -2  -2  115.45    6.65
   4   2   3  968.53   16.11
  -4  -2  -3 1085.79   16.85
   4   2   4  288.90    8.60
  -4  -2  -4  309.21    8.47
  -4  -2  -5  546.40   10.54
   4   2   5  595.09   12.75
  -4  -2  -6   79.56    5.52
   4   2   6   80.40    7.73
  -4  -2  -7  939.93   17.45
   4   2   7  837.86   17.54
  -4  -2  -8  418.00   12.71
   4   2   8  389.25   12.71
  -4  -2  -9  224.04   11.35
   4   2   9  183.82   12.10
  -4  -2 -10  478.37   16.50
   4   2  10  447.33   16.76
  -4  -2 -11  255.51   16.07
   4   2  11  238.87   16.15
  -4  -2 -12   86.76   11.97
   4   2  12   77.35   12.33
  -4  -2 -13   85.28   15.40
   4   2  13  116.17   22.73
   4   3   0   42.04    5.87
  -4  -3   0   44.48    6.10
   4   3   1  516.62   11.32
  -4  -3  -1  475.00   10.07
   4   3   2  408.55    9.89
  -4  -3  -2  437.39   10.12
   4   3   3   45.65    4.40
  -4  -3  -3   40.28    4.38
   4   3   4  340.44    8.41
  -4  -3  -4  444.38   10.43
   4   3   5  686.90   13.24
  -4  -3  -5  593.37   11.06
   4   3   6   76.04    7.43
  -4  -3  -6   93.01    7.30
   4   3   7   20.79    8.01
  -4  -3  -7    9.53    8.05
  -4  -3  -8  390.23   10.00
   4   3   8  396.11   10.84
  -4  -3  -9   -4.30    9.65
   4   3   9   -0.24    9.73
  -4  -3 -10  450.82   15.25
   4   3  10  347.94   15.00
  -4  -3 -11  330.26   16.00
   4   3  11  270.79   12.61
  -4  -3 -12   20.57   15.81
   4   3  12   14.81   16.18
  -4  -3 -13   90.53   15.40
   4   3  13  122.55   22.27
   4   4   0   37.87    7.29
  -4  -4   0   45.11    7.12
   4   4   1    5.57    4.69
  -4  -4  -1    3.23    4.81
   4   4   2  391.71   10.19
  -4  -4  -2  355.53    8.63
   4   4   3  107.20    5.87
  -4  -4  -3  111.04    5.93
   4   4   4  643.35   11.36
  -4  -4  -4  860.95   14.25
   4   4   5  385.66   10.52
  -4  -4  -5  379.27    8.75
   4   4   6   17.70    6.72
  -4  -4  -6   20.45    4.71
   4   4   7   97.75    8.71
  -4  -4  -7  103.39    8.71
   4   4   8   83.72    6.45
  -4  -4  -8   86.42    6.34
   4   4   9    3.19    9.38
  -4  -4  -9   -4.48    9.56
  -4  -4 -10   40.97   11.41
   4   4  10   37.66   11.35
  -4  -4 -11  183.46   14.55
   4   4  11  165.34   10.96
  -4  -4 -12   52.51   11.40
   4   4  12   58.54   15.96
  -4  -4 -13   98.02   13.69
   4   4  13  135.90   19.74
   4   5   0  822.78   16.17
  -4  -5   0  791.52   15.71
   4   5   1  256.21    9.49
  -4  -5  -1  294.29    9.50
   4   5   2    3.80    4.75
  -4  -5  -2    1.73    6.72
   4   5   3   20.24    6.99
  -4  -5  -3   28.50    4.87
   4   5   4   52.59    7.10
  -4  -5  -4   44.94    5.22
   4   5   5  357.35    8.84
  -4  -5  -5  365.10    8.84
   4   5   6  125.41    6.94
  -4  -5  -6  166.50    9.05
   4   5   7  389.45   10.19
  -4  -5  -7  554.28   12.33
   4   5   8  307.83   12.06
  -4  -5  -8  297.08    9.25
   4   5   9   52.61    7.19
  -4  -5  -9   51.87    7.14
   4   5  10   10.90   10.98
  -4  -5 -10    0.70   11.32
   4   5  11   50.10    9.61
  -4  -5 -11   43.90    9.49
  -4  -5 -12   14.96   15.48
   4   5  12   29.41   14.97
  -4  -5 -13   39.28   19.28
   4   5  13   32.94   19.25
   4   6   0  172.24    9.19
  -4  -6   0  171.82    9.07
   4   6   0  168.42    9.75
   4   6   1  117.70    8.78
   4   6   1   95.21    6.85
  -4  -6  -1  123.38    8.63
  -4  -6  -2   15.04    7.87
   4   6   2   12.69    5.81
   4   6   2   11.51    8.08
   4   6   3   55.90    7.76
  -4  -6  -3   47.07    5.96
   4   6   4  486.91   11.88
  -4  -6  -4  433.89    9.52
   4   6   5  331.51   10.73
  -4  -6  -5  399.11   10.68
   4   6   6  571.70   12.33
  -4  -6  -6  638.91   12.59
   4   6   7  271.22   10.37
  -4  -6  -7  334.19   10.48
   4   6   8  235.97   11.13
  -4  -6  -8  289.98   11.27
   4   6   9    1.85    6.57
  -4  -6  -9    1.08    7.80
   4   6  10  261.69   13.08
  -4  -6 -10  211.11    9.59
   4   6  11  205.08   14.13
  -4  -6 -11  229.30   14.40
   4   6  12   19.24   14.78
  -4  -6 -12   21.97   15.16
  -4  -6 -13   -7.49   20.29
   4   6  13    0.78   20.08
   4   6  13    2.86   19.50
   4   7   0  351.00   12.19
   4   7   0  330.81   12.80
  -4  -7   0  355.52   12.03
   4   7   1   61.64    8.70
   4   7   1   58.71    8.25
  -4  -7  -1   70.42    8.32
   4   7   2   -1.27    7.88
   4   7   2    4.79    8.20
  -4  -7  -2    4.72    7.75
   4   7   3   30.17    5.89
   4   7   3   23.13    5.99
  -4  -7  -3   26.02    5.85
   4   7   4    1.73    5.52
   4   7   4    5.02    7.88
  -4  -7  -4   -0.17    5.55
   4   7   5  566.00   12.83
  -4  -7  -5  598.10   12.84
   4   7   5  637.70   13.15
   4   7   6   64.07    7.21
  -4  -7  -6   75.54    9.91
   4   7   6   85.67    9.97
   4   7   7   67.19    9.70
  -4  -7  -7   63.96    9.78
   4   7   8  127.10   10.49
  -4  -7  -8  165.35   10.61
   4   7   9   21.38    7.76
  -4  -7  -9   15.66    7.96
   4   7  10  189.46   13.97
  -4  -7 -10  231.75   14.11
   4   7  10  254.13   14.08
   4   7  11  362.73   17.43
  -4  -7 -11  394.64   17.53
   4   7  11  453.59   17.72
   4   7  12   15.92   17.13
  -4  -7 -12   27.81   17.16
   4   7  12   12.98   12.30
   4   7  13   22.72   20.13
   4   7  13   34.19   14.12
  -4  -7 -13   31.84   14.26
   4   8   0   94.72    9.08
   4   8   0  119.08   11.79
   4   8   1  444.01   11.32
   4   8   1  520.28   14.17
  -4  -8  -1  443.04   11.07
   4   8   2  171.71    8.38
  -4  -8  -2  200.12   10.74
   4   8   2  164.99    8.25
  -4  -8  -3   85.92    7.35
   4   8   3   84.53    7.35
   4   8   3   94.62    9.90
  -4  -8  -4   93.16    7.22
   4   8   4   82.95    7.43
   4   8   4   76.67   10.05
  -4  -8  -5   96.04    9.90
   4   8   5   92.29    9.97
   4   8   5   84.07    9.93
   4   8   6   -5.70    9.56
  -4  -8  -6   -8.23    9.56
   4   8   6   -9.20    9.66
   4   8   7   21.92    7.95
   4   8   7   30.51   11.14
  -4  -8  -7   23.84   11.23
   4   8   8   28.11   11.27
   4   8   8   34.52    8.00
  -4  -8  -8   25.83    8.03
   4   8   9    0.36    9.00
   4   8   9   -8.22   12.77
  -4  -8  -9    2.59   12.69
   4   8  10   22.33    9.20
   4   8  10   25.49   12.83
  -4  -8 -10   17.61   12.88
  -4  -8 -11    7.64   14.82
   4   8  11   16.31   14.99
   4   8  11   24.88   14.68
   4   8  12    7.49   17.60
   4   8  12   12.49   17.23
  -4  -8 -12   -8.61   17.40
   4   9   0   19.10    9.99
   4   9   0   18.40    9.60
   4   9   1   40.18    8.64
   4   9   1   39.07   11.55
   4   9   2  349.11   14.06
   4   9   2  351.86   13.86
   4   9   3   -1.25    7.95
   4   9   3    1.98   11.31
  -4  -9  -3    1.39    7.96
   4   9   4  580.59   15.20
   4   9   4  528.98   14.88
  -4  -9  -4  605.71   14.96
   4   9   5   88.44    8.13
  -4  -9  -5   83.85    8.63
   4   9   5   87.78    8.63
   4   9   6   57.89    8.33
  -4  -9  -6   90.58   11.62
   4   9   6   80.37   11.76
   4   9   7   79.40   11.49
   4   9   7   55.29    8.42
  -4  -9  -7   74.60    8.19
   4   9   8    3.88    9.04
   4   9   8    5.67   12.68
  -4  -9  -8    8.31   12.68
   4   9   9   67.74   13.21
   4   9   9   69.24   14.04
  -4  -9  -9   47.99   14.21
   4   9  10  173.53   16.17
   4   9  10  196.68   15.78
  -4  -9 -10  179.28   15.82
   4   9  11   63.49   12.88
   4   9  11   72.90   12.43
  -4  -9 -11   52.60   12.36
  -4  -9 -12   15.29   13.92
   4  10   0    7.45   10.71
   4  10   0   -1.44   16.20
   4  10   1   50.20   11.25
   4  10   1   47.31   15.25
   4  10   2  174.42   14.61
   4  10   2  186.11   13.92
   4  10   3  -13.60   13.39
   4  10   3    0.11    9.04
   4  10   4  138.29   13.91
   4  10   4  136.14    9.82
   4  10   5  168.56   10.37
   4  10   5  147.66   13.95
   4  10   6  -11.79    9.45
   4  10   6  -21.01   13.15
  -4 -10  -6   -1.90    9.20
   4  10   7   -1.80   10.77
   4  10   7   15.65   13.91
  -4 -10  -7   25.61   10.37
   4  10   8   -2.15   10.63
   4  10   8    2.14   14.76
  -4 -10  -8    8.65   10.37
   4  10   9   -2.08   12.29
   4  10   9    2.00   10.85
  -4 -10  -9   -3.06   12.37
   4  10  10   36.42   12.33
   4  10  10   43.58   12.55
  -4 -10 -10   35.47   12.30
   4  10  11   27.56   14.30
   4  11   0   52.60   20.36
   4  11   0   15.81   15.36
   4  11   1  117.36   13.58
   4  11   1  152.45   14.33
   4  11   2  102.39   18.06
   4  11   2   76.99   13.52
   4  11   3   87.34   18.63
   4  11   3  103.37   12.73
   4  11   4  465.80   19.33
   4  11   4  482.57   18.99
   4  11   5  159.60   16.18
   4  11   5  187.36   13.35
   4  11   6   -0.19   12.60
   4  11   6   18.14   17.54
   4  11   7   58.85   12.77
   4  11   7   62.25   18.08
   4  11   8  105.56   13.00
   4  11   8  118.37   18.34
   4  11   9   42.93   20.11
   4  11   9   46.88   20.17
   5  -9   1  188.61   13.99
  -5   9  -1  218.39   19.10
   5  -9   2    9.74   14.81
  -5   9  -2   16.34   14.60
   5  -8   1  138.54   16.20
  -5   8  -1  124.99   16.29
   5  -8   2   34.11   15.92
  -5   8  -2   12.01   15.93
   5  -8   3   61.47   18.38
  -5   8  -3   65.32   18.42
   5  -8   4   11.71   14.57
  -5   8  -4   18.62   20.70
  -5   7  -1  333.49   14.41
   5  -7   1  308.71   14.21
  -5   7  -2  247.85   14.73
   5  -7   2  194.57   10.60
  -5   7  -3  328.87   16.21
   5  -7   3  322.67   16.28
   5  -7   4  136.83   16.24
  -5   7  -4  129.88   16.20
   5  -7   5   36.00   18.37
  -5   7  -5   26.05   13.08
  -5   6  -1  742.21   15.46
   5  -6   1  746.86   15.47
  -5   6  -2  112.42    9.04
   5  -6   2  107.63    9.05
  -5   6  -3  115.42   12.28
   5  -6   3  108.04    8.87
  -5   6  -4  356.19   11.80
   5  -6   4  329.01   11.48
  -5   6  -5    5.45   15.43
   5  -6   5    0.33   10.88
   5  -6   6  150.88   13.38
  -5   6  -6  148.10   13.58
   5  -6   7   49.70   20.23
  -5   6  -7   43.23   15.18
  -5   5  -1  578.93   11.39
   5  -5   1  709.69   14.44
  -5   5  -2   34.91   10.09
   5  -5   2   27.42    7.23
  -5   5  -3   24.55    7.18
   5  -5   3   18.70    7.24
  -5   5  -4  137.98   12.17
   5  -5   4  145.24   12.17
  -5   5  -5   67.76    9.86
   5  -5   5   64.75    9.81
  -5   5  -6   86.13    9.83
   5  -5   6   69.14    9.71
   5  -5   7  192.21   16.35
  -5   5  -7  217.55   17.92
   5  -5   8   -4.81   19.95
  -5   5  -8  -16.60   20.91
   5  -4   1  301.70    8.42
  -5   4  -1  376.38   10.81
   5  -4   2   74.29    8.77
  -5   4  -2   71.79    6.45
   5  -4   3   35.69   10.23
  -5   4  -3   38.22    7.23
   5  -4   4   49.70    7.29
  -5   4  -4   49.78   10.08
   5  -4   5   15.05   11.65
  -5   4  -5   14.19    8.07
   5  -4   6  213.87   12.87
  -5   4  -6  198.31    9.66
   5  -4   7  250.10   14.86
  -5   4  -7  255.80   11.28
   5  -4   8   -5.20   15.26
  -5   4  -8    2.18   16.75
  -5   4  -9   39.77   15.02
   5  -4   9   34.47   20.05
   5  -3   1  271.81    7.51
  -5   3  -1  300.59    8.34
   5  -3   2   38.83    8.76
  -5   3  -2   52.68    8.53
   5  -3   3  257.09   10.01
  -5   3  -3  252.79    9.80
   5  -3   4   35.71    6.09
  -5   3  -4   31.22    8.37
   5  -3   5   -1.24    9.86
  -5   3  -5    7.46    9.63
   5  -3   6  264.69   10.36
  -5   3  -6  295.30   13.11
   5  -3   7  719.36   17.94
  -5   3  -7  750.34   17.78
  -5   3  -8   36.38   13.53
   5  -3   8   48.61   13.35
  -5   3  -9  146.63   18.92
   5  -3   9  147.11   17.31
   5  -3  10   58.04   20.67
  -5   3 -10   51.52   15.34
   5  -2   1  563.00   11.68
  -5   2  -1  460.09    9.43
   5  -2   2   28.30    5.14
  -5   2  -2   23.78    5.09
   5  -2   3  166.68    7.23
  -5   2  -3  186.80    9.43
   5  -2   4  245.57   10.18
  -5   2  -4  241.30    9.71
   5  -2   5   31.32    8.45
  -5   2  -5   27.41    8.09
   5  -2   6 1218.91   21.64
  -5   2  -6 1146.61   18.47
  -5   2  -7  388.48   14.00
   5  -2   7  383.38   14.51
  -5   2  -8   53.31   13.47
   5  -2   8   72.07   13.50
  -5   2  -9  144.50   11.71
   5  -2   9  133.70   16.27
  -5   2 -10   25.53   18.34
   5  -2  10   23.70   18.42
   5  -1   1    0.03    4.91
  -5   1  -1   -4.44    7.01
   5  -1   2  228.80    8.82
  -5   1  -2  177.96    6.67
   5  -1   3   34.60    7.34
  -5   1  -3   37.49    5.03
  -5   1  -4   94.91    8.59
   5  -1   4   92.52    8.85
  -5   1  -5  148.38    6.92
   5  -1   5  159.54    9.49
  -5   1  -6 1650.86   24.80
   5  -1   6 1436.23   22.51
  -5   1  -7  205.62   11.18
   5  -1   7  207.99   11.69
  -5   1  -8   15.06   11.47
   5  -1   8   19.98    8.58
  -5   1  -9  206.60   14.65
   5  -1   9  235.34   15.11
  -5   1 -10   23.45   11.16
   5  -1  10   40.09   15.92
  -5   1 -11    1.63   20.31
   5  -1  11   16.47   19.64
  -5   0   0  292.24    9.51
   5   0   0  279.31    9.65
  -5   0  -1  865.59   14.95
   5   0   1  808.47   14.48
  -5   0  -2   13.71    7.05
   5   0   2   11.99    6.87
  -5   0  -3   47.89    7.09
   5   0   3   47.07    5.20
  -5   0  -4    0.96    6.79
   5   0   4    1.65    4.85
  -5   0  -5  325.54   10.56
   5   0   5  277.53    8.78
  -5   0  -6  216.93    9.49
   5   0   6  166.35    8.04
  -5   0  -7    9.02    9.32
   5   0   7   -4.49    7.13
  -5   0  -8   80.94    7.55
   5   0   8   83.39   11.81
  -5   0  -9  594.90   16.97
   5   0   9  515.60   14.52
  -5   0 -10  144.55   10.57
   5   0  10  148.23   11.13
  -5   0 -11   45.51   18.35
   5   0  11   47.56   18.87
  -5  -1   0  265.44    9.30
   5   1   0  177.58    7.19
  -5  -1  -1 1569.19   22.55
   5   1   1 1478.38   21.92
  -5  -1  -2  488.50   10.95
   5   1   2  432.63   10.97
  -5  -1  -3   26.30    6.82
   5   1   3   23.82    4.91
  -5  -1  -4   99.94    5.78
   5   1   4  101.68    5.77
  -5  -1  -5   96.77    6.47
   5   1   5  103.93    7.81
  -5  -1  -6   10.74    8.02
   5   1   6   11.60    8.30
  -5  -1  -7   81.04    7.36
   5   1   7   68.96    9.26
  -5  -1  -8   -2.02    6.95
   5   1   8   -7.58   10.31
  -5  -1  -9  195.11   12.94
   5   1   9  181.15   13.46
  -5  -1 -10  116.09   14.15
   5   1  10  119.49   14.93
  -5  -1 -11  102.56   16.43
   5   1  11  120.83   16.91
  -5  -1 -12  189.37   21.52
   5   1  12  161.92   22.56
  -5  -2   0  977.75   17.59
   5   2   0  855.58   16.38
  -5  -2  -1  671.51   13.30
   5   2   1  603.01   12.75
  -5  -2  -2  709.02   12.53
   5   2   2  769.15   14.18
  -5  -2  -3  473.23   11.46
   5   2   3  457.37   11.38
  -5  -2  -4   39.04    6.73
   5   2   4   28.96    6.89
  -5  -2  -5  101.40    7.51
   5   2   5   90.59    7.78
  -5  -2  -6  115.46    8.76
   5   2   6   97.88    8.94
  -5  -2  -7 1035.14   17.83
   5   2   7  780.70   15.60
  -5  -2  -8  346.49   12.48
   5   2   8  314.45   12.81
  -5  -2  -9    2.58   11.42
   5   2   9   -0.63   11.80
  -5  -2 -10   -3.25   13.39
   5   2  10   18.29   13.75
  -5  -2 -11   91.15   15.99
   5   2  11   81.90   16.64
  -5  -2 -12   69.91   18.95
   5   2  12   63.78   19.50
   5   3   0  380.04    9.50
  -5  -3   0  513.61   12.56
   5   3   1   39.18    5.17
  -5  -3  -1   54.87    7.30
   5   3   2  461.29   10.98
  -5  -3  -2  514.39   11.31
   5   3   3 2001.82   26.03
  -5  -3  -3 2059.34   26.58
   5   3   4    3.75    4.76
  -5  -3  -4   10.16    6.49
   5   3   5  368.15   10.83
  -5  -3  -5  440.20   11.04
   5   3   6  288.95   10.73
  -5  -3  -6  285.42    8.38
  -5  -3  -7  168.84    9.34
   5   3   7  145.27    9.30
  -5  -3  -8   56.07    7.31
   5   3   8   51.21    7.36
  -5  -3  -9   58.91   11.77
   5   3   9   54.41    8.58
  -5  -3 -10   10.85   13.31
   5   3  10    7.42   13.46
  -5  -3 -11  206.87   12.25
   5   3  11  201.29   12.85
  -5  -3 -12  283.57   20.76
   5   3  12  243.02   15.26
   5   4   0  236.81    9.51
  -5  -4   0  273.98   10.50
   5   4   1  170.40    8.52
  -5  -4  -1  189.92    8.73
   5   4   2   61.59    7.46
  -5  -4  -2   61.66    5.59
   5   4   3  143.12    7.99
  -5  -4  -3  136.47    6.26
   5   4   4  256.05    9.31
  -5  -4  -4  258.22    7.66
   5   4   5  419.16   11.71
  -5  -4  -5  490.43   11.47
   5   4   6  140.37    7.32
  -5  -4  -6  172.10    9.34
   5   4   7    2.52    7.85
  -5  -4  -7    6.97    7.80
   5   4   8   51.61    7.05
  -5  -4  -8   63.80    9.95
  -5  -4  -9    1.05   11.57
   5   4   9    1.12    7.98
  -5  -4 -10   -3.87   13.23
   5   4  10   -8.04   12.93
  -5  -4 -11    2.48   15.53
   5   4  11   12.52   10.51
  -5  -4 -12   63.08   18.56
   5   4  12   48.43   13.10
   5   5   0  401.78   12.45
  -5  -5   0  428.86   12.64
   5   5   1   17.95    8.21
  -5  -5  -1   15.32    5.92
   5   5   2   27.46    6.05
  -5  -5  -2   37.10    8.36
   5   5   3  814.54   13.20
  -5  -5  -3 1105.50   17.33
   5   5   4    7.04    7.99
  -5  -5  -4   10.04    5.67
   5   5   5  642.26   13.68
  -5  -5  -5  563.95   11.39
   5   5   6 1574.72   23.29
  -5  -5  -6 1939.11   25.05
   5   5   7   86.77    7.24
  -5  -5  -7  111.34   10.10
   5   5   8  212.95    8.75
  -5  -5  -8  239.67    8.76
   5   5   9  370.41   11.51
  -5  -5  -9  419.63   11.55
   5   5  10   88.83   13.33
  -5  -5 -10   91.41    9.85
  -5  -5 -11   35.96   15.65
   5   5  11   53.01   14.79
  -5  -5 -12   69.78   18.56
   5   5  12   67.16   17.91
   5   6   0    5.59    9.79
  -5  -6   0   12.03    9.38
   5   6   0    6.12    9.49
   5   6   1    6.72    8.22
  -5  -6  -1    5.44    7.94
   5   6   2   52.10    8.59
  -5  -6  -2   51.98    8.44
   5   6   3    4.84    8.03
  -5  -6  -3    1.47    5.63
   5   6   4    1.01    8.07
  -5  -6  -4    1.38    7.83
   5   6   5   58.88    8.39
  -5  -6  -5   55.45    6.19
   5   6   6   84.99    9.96
  -5  -6  -6   72.30   10.10
   5   6   7   20.43    9.25
  -5  -6  -7   13.85    6.72
   5   6   8  171.20   12.12
  -5  -6  -8  149.54    9.00
   5   6   9  149.64   12.10
  -5  -6  -9  192.86   12.33
   5   6  10   18.53   12.60
  -5  -6 -10    8.63   13.06
   5   6  11   72.47   10.81
  -5  -6 -11   77.33   10.93
   5   6  12  160.78   18.27
  -5  -6 -12  198.82   18.93
   5   7   0 1823.09   30.17
   5   7   0 1919.36   31.13
  -5  -7   0 1913.48   31.15
   5   7   1  448.10   11.93
   5   7   1  571.26   14.61
  -5  -7  -1  545.36   14.48
   5   7   2    5.42    9.87
   5   7   2    5.27    9.49
  -5  -7  -2    6.54    9.44
   5   7   3  193.12   10.92
  -5  -7  -3  157.56    8.39
   5   7   3  185.03    8.51
   5   7   4   75.14   10.00
  -5  -7  -4   52.87    7.30
   5   7   5    7.55    6.77
  -5  -7  -5    8.82    9.46
   5   7   6  114.29    7.53
  -5  -7  -6  148.05   10.26
   5   7   7    4.91   10.93
  -5  -7  -7    0.27    7.79
   5   7   8  289.39   10.44
  -5  -7  -8  314.72   10.56
   5   7   9  128.76   13.39
  -5  -7  -9  142.04   13.54
   5   7  10   21.44   13.86
  -5  -7 -10   20.00   10.39
   5   7  11   20.30   10.54
  -5  -7 -11    7.81   10.68
   5   7  12  114.08   20.27
  -5  -7 -12  124.71   20.56
   5   8   0  618.37   16.59
   5   8   0  555.17   16.97
  -5  -8   0  588.62   16.19
   5   8   1  262.76   10.53
  -5  -8  -1  240.99   10.58
   5   8   1  265.00   10.45
   5   8   2   12.20   11.41
   5   8   2    9.76    8.02
  -5  -8  -2   13.13    7.97
   5   8   3   57.49   11.56
  -5  -8  -3   56.02   11.34
   5   8   3   52.00   11.38
   5   8   4    4.89   11.06
   5   8   4    5.31   11.18
  -5  -8  -4   11.09   11.01
   5   8   5   10.60    7.97
  -5  -8  -5   18.79    7.90
   5   8   5   22.15    7.99
   5   8   6   97.90   11.81
  -5  -8  -6  141.78   11.83
   5   8   6  132.40   12.10
   5   8   7   -7.80   11.22
   5   8   7    7.99    7.82
  -5  -8  -7    1.62    7.81
   5   8   8  132.91    9.76
  -5  -8  -8  181.26   13.44
   5   8   8  174.93   13.56
   5   8   9  101.85   13.29
   5   8   9  101.34   13.24
  -5  -8  -9   96.46   13.22
   5   8  10    0.85   14.75
   5   8  10   -0.25   10.45
  -5  -8 -10    3.85   14.55
   5   8  11  337.38   19.59
   5   8  11  346.88   14.59
  -5  -8 -11  315.44   14.20
   5   9   0  190.03   16.73
   5   9   0  174.08   15.87
   5   9   1    7.03   12.59
   5   9   1    1.60    9.55
   5   9   2   -2.69    9.10
   5   9   2    8.63   13.06
  -5  -9  -2    1.18   12.63
   5   9   3  162.71   10.26
  -5  -9  -3  187.85   13.93
   5   9   3  186.37   14.06
   5   9   4   35.47    9.08
   5   9   4   26.08   12.93
  -5  -9  -4   22.70   12.98
   5   9   5   66.21   13.31
   5   9   5   78.59   13.35
  -5  -9  -5   59.61   13.32
   5   9   6  480.33   15.94
   5   9   6  366.45   12.04
  -5  -9  -6  503.07   15.67
   5   9   7    2.09    8.97
  -5  -9  -7    8.67   12.74
   5   9   7   -7.55   12.82
  -5  -9  -8   16.88   10.46
   5   9   8   29.09   10.35
   5   9   8   15.78   10.39
   5   9   9   -1.26   14.84
  -5  -9  -9   -0.45   10.54
   5   9   9    8.44   10.33
   5   9  10   22.67   12.43
  -5  -9 -10   28.28   12.02
   5   9  10   23.41   12.17
   5   9  11  173.47   15.13
  -5  -9 -11  195.08   20.28
   5   9  11  226.61   20.29
   5  10   0  -14.75   13.37
   5  10   0   -1.49   17.61
   5  10   1    4.49   12.98
   5  10   1    3.14   12.19
   5  10   2   54.07   11.39
   5  10   2   67.14   15.11
   5  10   3   26.66   14.81
   5  10   3   34.61   15.27
   5  10   4   29.94   15.10
   5  10   4   49.91   15.01
  -5 -10  -4   24.09   15.01
   5  10   5  125.02   15.56
  -5 -10  -5  150.34   10.89
   5  10   5  115.64   11.44
   5  10   6  180.16   11.70
  -5 -10  -6  253.11   16.02
   5  10   6  221.84   16.09
   5  10   7   67.50   15.16
  -5 -10  -7   74.67   15.14
   5  10   7   81.60   15.13
   5  10   8   87.83   17.61
   5  10   8   94.66   12.40
  -5 -10  -8   92.46   12.51
   5  10   9   73.94   12.61
   5  10   9   66.61   17.52
  -5 -10  -9   51.84   17.60
   5  10  10  -17.53   20.09
   5  10  10   -3.97   19.42
  -5 -10 -10  -15.75   19.57
   5  11   2   42.14   20.52
   5  11   2   40.28   19.64
   5  11   3   32.36   20.34
   5  11   3   34.69   19.71
   5  11   4   33.26   18.90
   5  11   4   18.89   18.57
   5  11   5   83.56   12.89
   5  11   5  100.29   12.96
   5  11   6   57.50   18.49
   5  11   6   28.41   18.73
   5  11   7    6.16   19.57
   5  11   7   -5.09   13.85
  -5 -11  -7   -2.31   19.60
   5  11   8   -8.44   13.93
   6  -8   1   27.31   18.34
  -6   8  -1  -13.00   13.23
   6  -8   2   29.27   15.04
  -6   8  -2   76.86   20.50
  -6   7  -1    9.32   15.51
   6  -7   1   19.86   15.47
  -6   7  -2  192.79   11.89
   6  -7   2  177.37   11.79
  -6   7  -3   85.78   13.60
   6  -7   3  116.41   13.19
   6  -7   4    9.17   20.66
  -6   7  -4   17.19   14.36
  -6   6  -1   32.76   13.66
   6  -6   1   19.38   13.61
  -6   6  -2  184.93   10.58
   6  -6   2  196.37   10.62
  -6   6  -3  189.79   16.36
   6  -6   3  168.37   11.78
  -6   6  -4  133.17   11.71
   6  -6   4  124.70   11.57
  -6   6  -5   19.93   18.36
   6  -6   5   27.53   12.78
   6  -6   6   27.38   14.62
   6  -5   1   15.77   11.78
  -6   5  -1   22.70    8.35
   6  -5   2  312.90   13.54
  -6   5  -2  341.83   13.41
   6  -5   3  147.57   13.48
  -6   5  -3  140.73   10.23
   6  -5   4    1.00   13.56
  -6   5  -4    4.17    9.44
   6  -5   5   89.09   16.06
  -6   5  -5  105.44   15.80
  -6   5  -6   31.54   12.93
   6  -5   6   45.78   18.27
  -6   5  -7    1.42   20.47
   6  -5   7   16.36   20.21
   6  -4   1  753.92   12.97
  -6   4  -1  912.34   16.02
   6  -4   2  486.19   12.85
  -6   4  -2  482.22   13.04
   6  -4   3   72.33    8.68
  -6   4  -3   98.72   12.14
   6  -4   4  602.82   15.34
  -6   4  -4  526.83   11.97
   6  -4   5  330.49   11.61
  -6   4  -5  374.74   11.77
   6  -4   6   42.57   15.44
  -6   4  -6   44.09   15.09
   6  -4   7    9.78   17.03
  -6   4  -7   32.50   17.74
  -6   4  -8   -1.01   20.42
   6  -4   8   15.22   20.20
   6  -3   1   20.76    9.12
  -6   3  -1   14.08   10.10
   6  -3   2  195.19    8.57
  -6   3  -2  236.84   11.16
   6  -3   3   -0.35    7.10
  -6   3  -3    0.80    7.04
   6  -3   4  184.67    8.28
  -6   3  -4  211.42   11.04
   6  -3   5  164.18    9.53
  -6   3  -5  197.59   12.33
   6  -3   6    8.53    9.67
  -6   3  -6    7.45    9.27
  -6   3  -7   32.11   15.11
   6  -3   7   32.07   14.81
  -6   3  -8   66.22   13.16
   6  -3   8   70.79   13.50
  -6   3  -9    0.43   20.54
   6  -3   9   13.01   14.43
   6  -2   1  558.28   12.52
  -6   2  -1  464.25    9.79
   6  -2   2   33.46    6.14
  -6   2  -2   42.34    8.60
   6  -2   3  117.57    7.90
  -6   2  -3  154.58   10.51
   6  -2   4  242.45   11.34
  -6   2  -4  201.05    8.33
  -6   2  -5   56.30    7.27
   6  -2   5   66.03   10.46
  -6   2  -6   54.52    8.43
   6  -2   6   55.08   12.28
  -6   2  -7  401.35   15.28
   6  -2   7  323.78   12.80
  -6   2  -8   26.82   15.07
   6  -2   8   22.87   15.78
  -6   2  -9   40.43   17.85
   6  -2   9   45.59   18.64
  -6   1  -1  136.47    9.13
   6  -1   1  147.45    9.38
  -6   1  -2  280.35   10.13
   6  -1   2  214.75    7.78
  -6   1  -3    9.29    8.25
   6  -1   3    9.25    5.87
  -6   1  -4    1.54    8.88
   6  -1   4    5.83    8.21
  -6   1  -5  395.25   12.15
   6  -1   5  369.60   12.55
  -6   1  -6    5.69   10.47
   6  -1   6    6.56   10.07
  -6   1  -7  508.40   14.89
   6  -1   7  421.32   12.81
  -6   1  -8  163.00   10.54
   6  -1   8  148.13   11.38
  -6   1  -9  123.52   15.58
   6  -1   9  116.42   16.82
  -6   1 -10  101.69   18.25
   6  -1  10   84.53   19.58
  -6   0   0    5.20    7.88
   6   0   0    5.15    8.23
  -6   0  -1  370.11   10.78
   6   0   1  329.38   10.80
  -6   0  -2  224.28    9.53
   6   0   2  233.08    9.67
  -6   0  -3   60.97    8.48
   6   0   3   49.34    8.51
  -6   0  -4   43.88    8.42
   6   0   4   46.10    6.17
  -6   0  -5  179.97   10.52
   6   0   5  150.42    8.41
  -6   0  -6    4.66    6.76
   6   0   6    6.64   10.09
  -6   0  -7  638.87   15.71
   6   0   7  505.59   13.73
  -6   0  -8   12.22   11.81
   6   0   8    1.54    8.50
  -6   0  -9   20.17   13.80
   6   0   9   23.94   14.03
  -6   0 -10  252.94   14.27
   6   0  10  263.25   15.58
  -6   0 -11   46.06   14.46
   6   0  11   33.56   15.35
  -6  -1   0    1.81    5.50
   6   1   0   -3.56    8.09
  -6  -1  -1  480.10   11.95
   6   1   1  334.20    9.07
  -6  -1  -2  264.02    8.18
   6   1   2  322.86   10.38
  -6  -1  -3    0.18    7.89
   6   1   3   -0.93    5.66
  -6  -1  -4   82.95    6.31
   6   1   4   99.85    8.72
  -6  -1  -5  763.98   14.18
   6   1   5  636.12   14.03
  -6  -1  -6   86.12   10.03
   6   1   6   81.11   10.30
  -6  -1  -7  249.21   11.63
   6   1   7  235.23    9.53
  -6  -1  -8  137.71    9.10
   6   1   8  146.60   13.07
  -6  -1  -9   32.27    9.54
   6   1   9   44.36   13.96
  -6  -1 -10  102.81   15.85
   6   1  10  101.09   16.89
  -6  -1 -11   85.57   19.37
   6   1  11   75.11   20.64
  -6  -2   0   43.44    8.34
   6   2   0   45.45    8.18
  -6  -2  -1  375.08   11.48
   6   2   1  421.22   11.46
  -6  -2  -2  472.93   10.82
   6   2   2  458.14    9.94
  -6  -2  -3   90.84    8.50
   6   2   3   87.92    8.61
  -6  -2  -4  281.98    8.67
   6   2   4  322.20   10.75
  -6  -2  -5  149.64    9.06
   6   2   5  135.87    9.16
  -6  -2  -6    0.20    6.83
   6   2   6    8.19    9.60
  -6  -2  -7   19.90    6.95
   6   2   7   22.91    7.11
  -6  -2  -8  108.94   11.95
   6   2   8   90.59   12.27
  -6  -2  -9   81.17   13.59
   6   2   9   73.69   10.10
  -6  -2 -10  829.13   22.06
   6   2  10  717.17   22.06
  -6  -2 -11  264.97   14.67
   6   2  11  276.95   20.68
  -6  -3   0   51.72    8.85
   6   3   0   55.99    8.41
  -6  -3  -1  307.88    9.28
   6   3   1  280.77    8.54
  -6  -3  -2 1030.84   17.97
   6   3   2  885.66   14.69
  -6  -3  -3    5.83    5.67
   6   3   3   13.82    7.91
  -6  -3  -4  416.50   11.08
   6   3   4  341.60   11.14
  -6  -3  -5   36.39    8.26
   6   3   5   38.17    5.97
  -6  -3  -6   13.64    9.54
   6   3   6   12.60    9.57
  -6  -3  -7   96.89   10.56
   6   3   7  103.48   10.40
  -6  -3  -8   13.00   11.54
   6   3   8    9.43   11.43
  -6  -3  -9   62.27    9.72
   6   3   9   65.32   13.44
  -6  -3 -10   76.93   15.69
   6   3  10   84.97   11.27
  -6  -3 -11   30.54   18.33
   6   3  11   25.26   18.45
   6   3  12   43.27   20.58
   6   4   0  235.83    8.39
  -6  -4   0  272.41   11.75
   6   4   1  402.07   12.03
  -6  -4  -1  445.63   12.80
   6   4   2  247.54   10.38
  -6  -4  -2  285.90   10.58
   6   4   3   31.57    8.27
  -6  -4  -3   24.45    5.88
   6   4   4  682.28   14.36
  -6  -4  -4  611.15   11.97
   6   4   5  207.62   11.19
  -6  -4  -5  240.96   10.99
   6   4   6   26.90    9.53
  -6  -4  -6   27.28    9.56
  -6  -4  -7 1383.91   21.19
   6   4   7 1073.58   20.03
  -6  -4  -8  855.94   18.55
   6   4   8  726.40   17.61
  -6  -4  -9    3.81   13.17
   6   4   9    5.31    9.07
  -6  -4 -10  393.89   13.99
   6   4  10  356.58   13.64
  -6  -4 -11   80.58   18.49
   6   4  11   63.66   12.71
  -6  -4 -12   15.45   14.85
   6   4  12   -1.40   20.45
   6   5   0   11.59    9.70
  -6  -5   0    8.14    9.82
   6   5   1    1.73    6.82
  -6  -5  -1    2.65   10.00
   6   5   2    6.15    6.88
  -6  -5  -2   13.74    9.77
   6   5   3   93.09   10.41
  -6  -5  -3   98.02   10.30
   6   5   4   87.26   10.35
  -6  -5  -4   83.59    7.50
   6   5   5   -1.08    6.91
  -6  -5  -5   -1.39    9.48
   6   5   6   86.33   10.32
  -6  -5  -6   94.09    7.43
   6   5   7  251.88   12.85
  -6  -5  -7  260.54    9.69
   6   5   8  190.27    9.57
  -6  -5  -8  229.69   13.11
   6   5   9    9.50   12.86
  -6  -5  -9    9.74    9.25
  -6  -5 -10  207.04   16.56
   6   5  10  203.20   15.85
  -6  -5 -11   17.26   18.20
   6   5  11   29.64   17.45
  -6  -5 -12   45.16   20.95
   6   5  12   50.76   19.72
   6   6   0   72.51   12.00
  -6  -6   0   69.80   12.00
   6   6   1  102.32    7.79
  -6  -6  -1  111.61   10.98
   6   6   2  128.20   10.52
  -6  -6  -2  120.33   10.76
   6   6   3   28.71    7.10
  -6  -6  -3   29.03    9.96
   6   6   4  127.85    7.91
  -6  -6  -4  132.31    8.10
   6   6   5  318.10   12.26
  -6  -6  -5  282.26    9.65
   6   6   6    4.75    7.94
  -6  -6  -6    2.75   11.23
   6   6   7  154.18    9.36
  -6  -6  -7  186.91    9.46
   6   6   8  105.55    9.85
  -6  -6  -8   86.24    9.97
   6   6   9   -3.55   12.77
  -6  -6  -9    7.60   12.96
   6   6  10  141.50   15.62
  -6  -6 -10  171.14   16.26
  -6  -6 -11  113.34   18.82
   6   6  11   96.65   18.04
   6   7   0   53.36   11.85
   6   7   0   37.57   11.72
  -6  -7   0   34.95   11.61
   6   7   1  110.98   12.13
   6   7   1   95.94   12.32
  -6  -7  -1  100.62   12.00
   6   7   2    1.27   11.50
  -6  -7  -2    6.41   11.36
   6   7   3  168.16    9.35
  -6  -7  -3  180.46   12.80
   6   7   4  102.99    8.81
  -6  -7  -4   93.51   12.41
   6   7   5   35.79    8.10
  -6  -7  -5   32.94   11.58
   6   7   6   92.65   11.45
  -6  -7  -6   74.65   11.74
   6   7   7   87.54   12.91
  -6  -7  -7   70.46    9.42
   6   7   8   13.79   12.77
  -6  -7  -8   12.57    9.04
   6   7   9   23.80   10.49
  -6  -7  -9   16.12   10.72
   6   7  10   22.67   16.38
  -6  -7 -10   29.21   16.36
   6   7  11   48.80   19.84
  -6  -7 -11   56.74   20.18
   6   8   0   83.26   15.07
  -6  -8   0   83.84   15.18
   6   8   0   86.47   15.24
   6   8   1   -2.75    9.28
   6   8   1    1.96   13.37
  -6  -8  -1    3.37    9.13
   6   8   2   78.40   13.66
   6   8   2   65.85    9.74
  -6  -8  -2   67.55    9.92
   6   8   3   18.63    9.45
   6   8   3   28.28   13.12
  -6  -8  -3   20.05   13.02
   6   8   4  246.36   14.45
   6   8   4  264.39   11.26
  -6  -8  -4  225.27   11.09
   6   8   5   55.42   13.04
  -6  -8  -5   40.57   13.22
   6   8   6   36.59    9.43
  -6  -8  -6   50.88   13.24
   6   8   7   43.33    9.32
  -6  -8  -7   50.97   13.14
   6   8   8    1.10   10.35
  -6  -8  -8    0.25   14.64
   6   8   9   45.66   16.14
  -6  -8  -9   26.64   16.27
   6   8  10   13.92   17.31
  -6  -8 -10    1.67   17.33
   6   9   0  141.36   18.88
   6   9   0  125.59   17.90
   6   9   1   59.81   11.41
  -6  -9  -1   51.87   11.06
   6   9   1   72.84   10.79
   6   9   2   -0.81   10.94
   6   9   2    3.37   10.61
  -6  -9  -2    9.55   10.40
   6   9   3   63.90   15.46
   6   9   3   77.83   15.11
  -6  -9  -3   80.53   14.98
   6   9   4  130.21   11.32
  -6  -9  -4  130.79   15.86
   6   9   4  124.48   15.79
   6   9   5  308.06   12.31
   6   9   5  343.18   12.77
  -6  -9  -5  289.08   13.20
   6   9   6   -1.44   10.69
   6   9   6    7.29   14.81
  -6  -9  -6    3.40   10.53
   6   9   7   72.70   10.64
  -6  -9  -7   69.23   10.88
   6   9   7   87.90   11.04
   6   9   8   -3.23   11.98
   6   9   8    2.58   17.13
  -6  -9  -8    6.11   16.90
   6   9   9   32.13   12.60
  -6  -9  -9   31.25   18.41
   6   9   9   45.91   18.58
   6  10   1  207.63   22.07
   6  10   1  210.99   21.02
   6  10   2   15.24   18.41
   6  10   2    0.10   19.29
  -6 -10  -2   11.63   18.44
   6  10   3   61.87   18.47
  -6 -10  -3   63.64   12.76
   6  10   3   75.25   12.70
   6  10   4  149.16   13.04
  -6 -10  -4  127.70   13.41
   6  10   4  157.87   13.13
   6  10   5   43.32   12.60
   6  10   5   45.56   17.65
  -6 -10  -5   57.37   17.58
   6  10   6  -15.94   17.62
   6  10   6   25.86   12.23
  -6 -10  -6   27.58   12.16
   6  10   7  111.53   18.53
   6  10   7  125.62   19.68
  -6 -10  -7   81.61   19.87
   6  10   8   31.52   19.11
   6  10   8    6.68   19.23
  -6 -10  -8    1.34   19.27
  -7   7  -1   31.17   14.80
   7  -7   1   67.38   12.99
  -7   7  -2   34.08   20.89
   7  -7   2   39.35   20.85
  -7   6  -1   78.01   11.36
   7  -6   1   69.01   11.24
  -7   6  -2   16.87   12.88
   7  -6   2    4.53   13.08
  -7   6  -3    7.34   18.49
   7  -6   3    4.41   18.32
  -7   6  -4   35.49   20.50
   7  -6   4   -0.17   14.82
   7  -5   1  106.62   10.28
  -7   5  -1  146.42   13.99
   7  -5   2   34.20   14.79
  -7   5  -2   42.03   14.79
   7  -5   3  564.12   18.16
  -7   5  -3  475.13   13.73
   7  -5   4   28.64   18.37
  -7   5  -4   20.43   18.36
   7  -5   5  177.62   20.00
  -7   5  -5  168.40   20.00
   7  -4   1  312.30   13.44
  -7   4  -1  330.54   13.52
   7  -4   2   15.94    9.64
  -7   4  -2   18.23   13.71
   7  -4   3  116.12   10.23
  -7   4  -3  117.08   10.08
   7  -4   4   -0.52   11.08
  -7   4  -4  -16.92   15.48
   7  -4   5   63.16   16.21
  -7   4  -5   67.60   11.24
   7  -4   6   12.67   18.29
  -7   4  -6   15.79   17.84
   7  -4   7   36.17   21.09
   7  -3   1  932.59   17.86
  -7   3  -1 1049.89   18.38
   7  -3   2    0.09    8.45
  -7   3  -2    8.23   11.67
   7  -3   3  814.63   14.81
  -7   3  -3  984.11   18.34
   7  -3   4   77.40   13.76
  -7   3  -4   74.96   13.63
   7  -3   5  116.28   10.24
  -7   3  -5  104.00   14.01
  -7   3  -6  408.20   17.58
   7  -3   6  369.52   14.04
  -7   3  -7    8.91   17.56
   7  -3   7   -8.23   13.34
   7  -2   1   94.52   10.51
  -7   2  -1  107.02   10.47
  -7   2  -2   -1.77    8.31
   7  -2   2    2.54    6.92
  -7   2  -3    6.77   11.66
   7  -2   3    7.67    8.02
  -7   2  -4   -0.93    8.26
   7  -2   4    6.39    8.18
  -7   2  -5  184.05   10.58
   7  -2   5  184.38   11.04
  -7   2  -6  360.21   11.79
   7  -2   6  323.67   12.72
  -7   2  -7   66.81   15.32
   7  -2   7   63.82   11.65
  -7   2  -8   38.14   12.59
   7  -2   8   50.15   18.86
  -7   1  -1  169.62    8.28
   7  -1   1  148.46    8.10
  -7   1  -2    1.15    6.96
   7  -1   2    6.48    9.82
  -7   1  -3   42.29   10.17
   7  -1   3   43.60   10.11
  -7   1  -4   -2.97   11.52
   7  -1   4   -5.33    8.19
  -7   1  -5  169.29   12.35
   7  -1   5  152.59   12.72
  -7   1  -6  231.21   10.77
   7  -1   6  236.52   15.03
  -7   1  -7   27.94   10.45
   7  -1   7   23.15    9.93
  -7   1  -8   30.00   10.89
   7  -1   8   51.83   16.23
  -7   1  -9   62.38   19.72
   7  -1   9   76.81   21.42
  -7   0   0   85.37   10.00
   7   0   0   86.07   10.52
  -7   0  -1    0.52    9.43
   7   0   1    2.29    9.62
  -7   0  -2   -4.00    6.88
   7   0   2    1.49    6.82
  -7   0  -3   60.04    7.21
   7   0   3   57.35    7.33
  -7   0  -4  228.19   11.04
   7   0   4  213.09   11.03
  -7   0  -5   10.67   11.22
   7   0   5   22.40   11.29
  -7   0  -6  734.64   16.57
   7   0   6  647.99   17.15
  -7   0  -7   87.43   13.07
   7   0   7   61.28   10.14
  -7   0  -8   70.95   10.89
   7   0   8   83.88   16.28
  -7   0  -9  133.93   13.05
   7   0   9  145.13   19.70
   7   0  10    5.80   21.68
  -7  -1   0  334.42   12.26
   7   1   0  326.01   12.19
  -7  -1  -1  147.62   10.49
   7   1   1  115.99    7.65
  -7  -1  -2   71.76   10.06
   7   1   2   77.46   10.03
  -7  -1  -3   67.38    9.84
   7   1   3   62.56   10.04
  -7  -1  -4    9.16    9.63
   7   1   4   12.50    6.78
  -7  -1  -5    6.13    7.81
   7   1   5   -1.63    8.04
  -7  -1  -6  689.32   14.30
   7   1   6  653.97   14.43
  -7  -1  -7   38.64    9.33
   7   1   7   47.11   13.45
  -7  -1  -8   11.11   12.71
   7   1   8   12.54   13.39
  -7  -1  -9  136.39   15.60
   7   1   9  133.68   16.61
  -7  -1 -10   -5.95   19.61
   7   1  10   -1.38   19.90
  -7  -2   0   49.22    9.93
   7   2   0   37.06    7.06
  -7  -2  -1   42.64    7.19
   7   2   1   45.16    9.90
  -7  -2  -2  197.63   10.76
   7   2   2  151.59    7.76
  -7  -2  -3   35.25    7.15
   7   2   3   42.64    6.93
  -7  -2  -4    7.67    6.74
   7   2   4   -1.51    9.71
  -7  -2  -5  386.91   11.12
   7   2   5  402.66   12.53
  -7  -2  -6  108.64   11.91
   7   2   6   90.94    8.77
  -7  -2  -7    8.03   12.01
   7   2   7    8.64   12.23
  -7  -2  -8   14.36   12.93
   7   2   8   22.62   13.28
  -7  -2  -9   -9.85   14.98
   7   2   9    2.97   15.33
  -7  -2 -10  -15.33   17.97
   7   2  10   -2.45   18.27
  -7  -3   0  358.22   13.48
   7   3   0  339.25   12.30
  -7  -3  -1   19.88    9.97
   7   3   1   22.64    6.83
  -7  -3  -2   23.06    6.91
   7   3   2   15.60    6.78
  -7  -3  -3   47.23    7.01
   7   3   3   35.98    7.16
  -7  -3  -4   -1.79    9.64
   7   3   4   -3.33    9.62
  -7  -3  -5  314.96   10.98
   7   3   5  351.90   13.01
  -7  -3  -6  189.57   12.70
   7   3   6  164.41    9.33
  -7  -3  -7   42.72    8.23
   7   3   7   41.69   11.71
  -7  -3  -8   95.26    9.85
   7   3   8   78.02   13.69
  -7  -3  -9  192.01   16.12
   7   3   9  181.85   16.18
  -7  -3 -10    9.82   12.75
   7   3  10   14.72   12.66
  -7  -4   0  260.35   14.55
   7   4   0  222.26    9.72
  -7  -4  -1  169.08   11.64
   7   4   1  180.35   11.03
  -7  -4  -2   50.80   10.33
   7   4   2   49.80    7.20
  -7  -4  -3   17.55    6.95
   7   4   3   26.03    9.65
  -7  -4  -4   51.06    8.41
   7   4   4   54.08    7.26
  -7  -4  -5  448.56   14.49
   7   4   5  371.21   10.91
  -7  -4  -6    7.26   11.28
   7   4   6    8.23   11.20
  -7  -4  -7   20.34   13.05
   7   4   7   19.40    9.20
  -7  -4  -8  111.14   13.87
   7   4   8   92.09   10.00
  -7  -4  -9   15.60   15.39
   7   4   9   12.96   10.52
  -7  -4 -10  173.60   19.55
   7   4  10  181.94   18.46
   7   4  11  296.52   16.26
   7   5   0  269.01   13.48
  -7  -5   0  276.50   14.54
   7   5   1    2.60    8.13
  -7  -5  -1   10.32   11.79
   7   5   2  145.39    9.07
  -7  -5  -2  167.97   12.95
   7   5   3  258.77   13.39
  -7  -5  -3  269.25   13.55
   7   5   4    9.97    8.35
  -7  -5  -4   16.49   11.39
   7   5   5   36.16    8.42
  -7  -5  -5   42.14   11.63
   7   5   6  112.89   12.21
  -7  -5  -6  126.13   12.43
  -7  -5  -7  523.31   16.97
   7   5   7  440.01   12.77
  -7  -5  -8   31.13    9.48
   7   5   8   29.13   13.08
  -7  -5  -9    8.38   15.38
   7   5   9    4.32   10.64
  -7  -5 -10   21.86   18.21
   7   5  10   16.81   17.60
   7   6   0  407.89   16.97
  -7  -6   0  411.47   17.52
   7   6   1    1.78   13.53
  -7  -6  -1    4.96   13.64
   7   6   2  693.69   17.54
  -7  -6  -2  672.73   18.37
   7   6   3  107.38    9.11
  -7  -6  -3  127.14   12.73
   7   6   4   23.45   11.86
  -7  -6  -4   23.96    8.58
   7   6   5   94.74   13.75
  -7  -6  -5   91.44   10.02
   7   6   6   38.32   13.42
  -7  -6  -6   41.61   13.37
   7   6   7    4.97   13.07
  -7  -6  -7   -1.65    9.39
   7   6   8  148.97   11.43
  -7  -6  -8  172.49   16.13
   7   6   9    0.36   17.66
  -7  -6  -9   33.96   16.48
  -7  -6 -10   76.12   19.56
   7   6  10   58.11   18.78
   7   7   0  352.25   17.83
   7   7   0  323.04   17.63
  -7  -7   0  298.45   17.90
   7   7   1    6.13    9.51
  -7  -7  -1    9.22   13.48
   7   7   2   28.18    9.65
  -7  -7  -2   35.19    9.83
   7   7   3  312.90   11.63
  -7  -7  -3  301.40   12.22
   7   7   4   44.71   13.56
  -7  -7  -4   52.00   13.55
   7   7   5   81.73   13.82
  -7  -7  -5   68.26   10.09
   7   7   6   92.91   10.16
  -7  -7  -6  103.37   10.12
   7   7   7   45.33   15.14
  -7  -7  -7   47.82   15.08
   7   7   8   31.04   11.12
  -7  -7  -8   32.23   15.36
   7   7   9   60.84   12.52
  -7  -7  -9   59.87   12.70
   7   7  10   81.81   20.23
  -7  -7 -10   90.35   20.53
   7   8   0   -4.92   18.27
   7   8   0   -7.05   17.80
  -7  -8   0   -3.79   17.68
   7   8   1   -6.61   12.84
   7   8   1    8.45   12.45
  -7  -8  -1    3.12   12.50
   7   8   2   47.73   15.61
  -7  -8  -2   51.97   15.56
   7   8   2   51.90   15.51
   7   8   3   76.96   11.47
   7   8   3   66.84   11.32
  -7  -8  -3   85.11   11.25
   7   8   4  -13.26   15.30
  -7  -8  -4   -1.30   15.25
   7   8   5  347.59   17.48
  -7  -8  -5  350.92   17.71
   7   8   6  177.57   16.09
  -7  -8  -6  188.35   11.90
   7   8   7    7.10   12.43
  -7  -8  -7   -3.87   12.35
   7   8   8   55.47   17.99
  -7  -8  -8   65.01   12.54
   7   8   9   11.46   19.72
  -7  -8  -9   -2.52   14.04
   7   9   1    1.21   20.72
   7   9   1    6.13   14.33
  -7  -9  -1   -4.78   14.43
   7   9   2   11.19   19.26
   7   9   2    9.66   19.93
  -7  -9  -2   22.47   19.76
   7   9   3   20.37   18.30
  -7  -9  -3   31.40   12.62
   7   9   3   40.64   12.62
   7   9   4    9.83   12.90
   7   9   4   19.03   17.90
  -7  -9  -4   21.73   12.58
   7   9   5   88.54   18.29
  -7  -9  -5  110.39   18.17
   7   9   5  118.45   18.28
   7   9   6   67.69   19.00
   7   9   6   74.73   17.79
  -7  -9  -6   62.54   18.86
   7   9   7   34.70   19.95
   7   9   7   20.97   14.21
  -7  -9  -7   26.21   19.97
   8  -5   1   41.17   13.15
  -8   5  -1   44.33   18.47
   8  -5   2  -10.14   18.38
  -8   5  -2  -13.83   19.61
   8  -5   3   90.89   21.16
  -8   5  -3  135.97   20.85
   8  -4   1  140.35   16.13
  -8   4  -1  136.39   16.17
   8  -4   2  135.60   11.64
  -8   4  -2  172.01   17.67
   8  -4   3   34.17   13.03
  -8   4  -3   31.12   18.30
   8  -4   4  189.09   20.54
  -8   4  -4  230.85   20.23
   8  -3   1   49.15   13.74
  -8   3  -1   39.67   13.88
  -8   3  -2  122.81   11.60
   8  -3   2  135.00   11.51
  -8   3  -3   17.76   15.79
   8  -3   3   40.94   15.35
  -8   3  -4   26.30   16.82
   8  -3   4   28.49   11.04
  -8   3  -5    2.43   12.51
   8  -3   5   11.94   18.23
  -8   3  -6   43.99   20.27
   8  -3   6   29.48   21.01
  -8   2  -1  259.96   14.59
   8  -2   1  204.26   10.73
  -8   2  -2  282.00   11.23
   8  -2   2  335.65   15.11
  -8   2  -3   22.47   13.46
   8  -2   3   10.31   13.55
  -8   2  -4  143.68   15.78
   8  -2   4   98.15   16.29
  -8   2  -5   -7.41   15.42
   8  -2   5    4.37   10.99
  -8   2  -6    3.85   12.50
   8  -2   6    8.03   18.33
  -8   2  -7   82.19   20.16
   8  -2   7   70.54   15.12
  -8   1  -1  609.40   16.39
   8  -1   1  598.16   16.47
  -8   1  -2  296.75   14.80
   8  -1   2  247.56   14.58
  -8   1  -3   33.42    9.65
   8  -1   3   43.07   13.23
  -8   1  -4  381.14   15.19
   8  -1   4  294.87   15.29
  -8   1  -5  181.43   15.86
   8  -1   5  175.07   16.30
  -8   1  -6   10.99   14.78
   8  -1   6   -5.86   11.05
  -8   1  -7   45.98   12.44
   8  -1   7   29.12   18.75
  -8   0   0  303.89   13.35
   8   0   0  329.70   14.04
  -8   0  -1  544.86   15.39
   8   0   1  542.47   15.60
  -8   0  -2   21.89    7.91
   8   0   2   11.27    8.14
  -8   0  -3   41.17    9.52
   8   0   3   35.06    9.62
  -8   0  -4  115.02   13.68
   8   0   4  106.71    9.78
  -8   0  -5   30.01    9.39
   8   0   5   24.15   13.35
  -8   0  -6   59.72   10.71
   8   0   6   72.65   15.45
  -8   0  -7  173.12   13.25
   8   0   7  169.56   19.09
  -8   0  -8   28.74   18.94
   8   0   8  -37.24   21.08
  -8  -1   0   10.40   10.97
   8   1   0    3.27   11.48
  -8  -1  -1  147.88   12.02
   8   1   1  144.29   12.18
  -8  -1  -2  136.04   12.10
   8   1   2  128.67    8.70
  -8  -1  -3   -1.85   11.30
   8   1   3    7.15    7.94
  -8  -1  -4   38.82   13.07
   8   1   4   43.11   12.97
  -8  -1  -5    7.56    9.21
   8   1   5   14.99    9.08
  -8  -1  -6   58.39   14.98
   8   1   6   45.11   10.90
  -8  -1  -7   58.08   14.82
   8   1   7   49.25   11.07
  -8  -1  -8   32.42   12.38
   8   1   8   48.79   18.25
  -8  -2   0   32.54   11.26
   8   2   0   36.44   11.41
  -8  -2  -1  204.71    9.81
   8   2   1  189.78    9.44
  -8  -2  -2   43.22    8.35
   8   2   2   53.41   11.47
  -8  -2  -3    6.19   11.17
   8   2   3    3.92   11.05
  -8  -2  -4  361.80   11.70
   8   2   4  361.30   15.11
  -8  -2  -5   42.16    9.33
   8   2   5   35.99   13.05
  -8  -2  -6  271.41   15.72
   8   2   6  262.07   14.84
  -8  -2  -7  379.23   17.38
   8   2   7  382.12   17.48
  -8  -2  -8   -0.55   17.31
   8   2   8    2.49   17.83
  -8  -2  -9   32.39   19.81
   8   2   9   58.12   14.43
  -8  -3   0   -5.65    9.37
   8   3   0   -0.26   12.83
  -8  -3  -1    8.69    9.35
   8   3   1   16.37   12.23
  -8  -3  -2   89.55   12.68
   8   3   2   73.24    8.44
  -8  -3  -3    1.05   12.85
   8   3   3    0.97    9.04
  -8  -3  -4   45.89    9.23
   8   3   4   46.91   13.20
  -8  -3  -5  127.84   13.90
   8   3   5  125.72   10.05
  -8  -3  -6  302.68   11.46
   8   3   6  313.09   11.44
  -8  -3  -7  491.49   18.01
   8   3   7  462.33   18.35
  -8  -3  -8   24.10   12.44
   8   3   8   23.24   12.51
  -8  -3  -9  267.46   21.39
   8   3   9  280.88   21.23
  -8  -4   0   29.50    9.92
   8   4   0   22.06   13.39
  -8  -4  -1   31.68   13.66
   8   4   1   29.36   13.10
  -8  -4  -2   54.64    9.62
   8   4   2   49.58    9.42
  -8  -4  -3   12.69   12.98
   8   4   3    7.93    9.12
  -8  -4  -4   53.72    9.77
   8   4   4   82.52   13.44
  -8  -4  -5   41.56   13.26
   8   4   5   35.27    9.56
  -8  -4  -6  135.62   15.75
   8   4   6  129.11   11.52
  -8  -4  -7   87.78   15.45
   8   4   7   91.15   15.42
  -8  -4  -8   37.25   12.40
   8   4   8   40.19   12.39
  -8  -4  -9   70.43   14.54
   8   4   9   65.98   20.16
  -8  -5   0   61.24   16.39
   8   5   0   44.24   15.75
  -8  -5  -1  229.85   16.40
   8   5   1  223.84   14.56
  -8  -5  -2   18.69   13.63
   8   5   2    4.14   13.45
  -8  -5  -3    8.06    9.30
   8   5   3    3.94   13.35
  -8  -5  -4   17.93    9.72
   8   5   4   18.69   13.58
  -8  -5  -5  -11.69   10.93
   8   5   5   29.38   14.96
  -8  -5  -6   16.33   15.03
   8   5   6   -3.67   15.31
  -8  -5  -7   -7.75   15.36
   8   5   7   -9.66   15.20
  -8  -5  -8   -8.99   12.92
   8   5   8   -6.91   17.82
  -8  -5  -9  213.65   21.41
   8   5   9  186.43   14.97
   8   6   0   63.21   18.09
  -8  -6   0   34.00   13.47
   8   6   1  505.73   19.17
  -8  -6  -1  470.74   19.96
   8   6   2   30.49   11.38
  -8  -6  -2   50.13   11.46
   8   6   3   74.40   11.52
  -8  -6  -3   74.85   11.66
   8   6   4   69.10   15.94
  -8  -6  -4   46.05   11.41
   8   6   5   35.43   15.76
  -8  -6  -5   26.23   10.79
   8   6   6    3.05   10.88
  -8  -6  -6  -19.57   16.76
  -8  -6  -7   19.80   12.49
   8   6   7    5.07   17.91
  -8  -6  -8   21.64   14.24
   8   6   8   32.18   14.08
   8   7   0   -0.72   20.42
  -8  -7   0   28.22   20.43
   8   7   1   19.76   12.98
  -8  -7  -1   26.07   18.56
   8   7   2    5.38   18.36
  -8  -7  -2   -9.74   18.52
   8   7   3  103.55   19.02
  -8  -7  -3  111.34   18.69
   8   7   4   87.73   13.40
  -8  -7  -4   87.12   18.70
   8   7   5   -5.02   18.25
  -8  -7  -5    4.94   17.99
   8   7   6   44.86   18.30
  -8  -7  -6   34.98   18.08
   8   7   7  216.47   20.17
  -8  -7  -7  214.38   21.45
   8   7   8  123.69   14.59
   8   8   2   15.44   20.89
   8   8   2   16.81   21.10
  -8  -8  -2   29.13   20.71
   8   8   3  135.00   21.41
  -8  -8  -3  149.36   21.17
   8   8   4  102.96   20.95
  -8  -8  -4   96.68   20.82
   8   8   5    1.48   20.47
  -8  -8  -5   11.55   14.28
   8   8   6   73.80   20.72
  -8  -8  -6   57.68   14.64
  -9   3  -1   22.53   19.51
   9  -3   1   38.36   19.48
  -9   3  -2   24.79   14.68
   9  -3   2   19.37   14.55
   9  -3   3   -1.39   14.61
  -9   2  -1   85.88   18.55
   9  -2   1  120.19   18.40
  -9   2  -2   53.66   18.42
   9  -2   2   57.96   12.87
  -9   2  -3  116.11   13.34
   9  -2   3  111.45   13.36
  -9   2  -4    9.36   20.22
   9  -2   4   -6.49   14.35
  -9   1  -1   -8.26   16.35
   9  -1   1   -5.82   15.70
  -9   1  -2   58.90   12.83
   9  -1   2   67.04   12.79
  -9   1  -3  189.76   13.50
   9  -1   3  211.77   18.43
  -9   1  -4   12.17   17.91
   9  -1   4   17.53   12.43
  -9   1  -5   23.30   20.11
   9  -1   5   16.13   20.25
  -9   0   0  108.23   14.95
   9   0   0   96.76   16.16
  -9   0  -1   71.84   15.41
   9   0   1   91.72   15.69
  -9   0  -2  127.96   11.15
   9   0   2   98.28   11.44
  -9   0  -3    2.03   16.33
   9   0   3    9.43   16.18
  -9   0  -4   22.36   12.33
   9   0   4   11.18   17.50
  -9   0  -5   21.81   17.75
   9   0   5   21.56   12.82
  -9   0  -6   46.70   19.93
   9   0   6   33.28   14.46
  -9  -1   0   41.15   10.63
   9   1   0   45.62   15.69
  -9  -1  -1   -4.02   10.38
   9   1   1  -11.06   15.15
  -9  -1  -2  105.76   11.15
   9   1   2  121.95   15.50
  -9  -1  -3   26.62   15.13
   9   1   3   32.23   14.97
  -9  -1  -4  212.86   18.38
   9   1   4  158.32   17.42
  -9  -1  -5  387.23   14.84
   9   1   5  385.64   14.94
  -9  -1  -6  160.51   20.47
   9   1   6  145.40   14.79
  -9  -2   0   -4.62   14.56
   9   2   0   -1.66   15.07
  -9  -2  -1   -0.16   14.51
   9   2   1   -4.47   15.04
  -9  -2  -2    9.87   14.74
   9   2   2   14.74   14.76
  -9  -2  -3   -5.96   10.52
   9   2   3  -11.23   14.87
  -9  -2  -4    0.56   16.30
   9   2   4    6.09   16.26
  -9  -2  -5  197.28   18.56
   9   2   5  183.59   13.24
  -9  -2  -6   58.77   12.71
   9   2   6   57.57   12.88
   9   2   7   41.13   13.97
  -9  -3   0   29.94   17.56
   9   3   0   39.38   17.46
  -9  -3  -1   -0.98   10.83
   9   3   1    9.85   15.15
  -9  -3  -2   40.45   14.80
   9   3   2   13.63   14.99
  -9  -3  -3  115.81   15.72
   9   3   3  126.94   15.55
  -9  -3  -4   14.24   12.17
   9   3   4   11.33   16.19
  -9  -3  -5  119.61   18.11
   9   3   5  124.41   18.19
  -9  -3  -6  127.40   18.46
   9   3   6  117.02   13.33
  -9  -3  -7    6.76   14.08
   9   3   7    7.49   14.16
  -9  -4   0   -0.97   18.34
   9   4   0   -6.46   12.71
  -9  -4  -1   38.81   13.20
   9   4   1   44.28   12.61
  -9  -4  -2   61.22   17.84
   9   4   2   48.12   17.99
  -9  -4  -3   17.02   12.42
   9   4   3   12.86   12.48
  -9  -4  -4    6.27   17.62
   9   4   4    5.32   12.65
  -9  -4  -5  115.41   13.04
   9   4   5  121.51   18.72
  -9  -4  -6   30.33   20.04
   9   4   6   20.38   19.33
   9   4   7   -2.95   20.04
  -9  -5   0   89.21   15.82
   9   5   0   91.48   20.95
  -9  -5  -1   73.91   19.92
   9   5   1   70.30   19.40
  -9  -5  -2  136.66   18.84
   9   5   2  121.42   13.43
  -9  -5  -3   48.63   12.88
   9   5   3   38.29   13.24
  -9  -5  -4   61.00   13.04
   9   5   4   53.73   13.37
  -9  -5  -5  131.38   15.01
   9   5   5  132.52   20.34
  -9  -5  -6   49.09   20.47
   9   5   6   48.23   14.65
  -9  -6  -2   65.83   21.14
   9   6   2   59.70   20.78
  -9  -6  -3    6.79   20.48
   9   6   3   13.30   14.39
  -9  -6  -4   81.29   20.84
   9   6   4   87.38   14.88
   9   6   5  216.40   21.83
;
_shelx_hkl_checksum     20171
_shelx_res_file
;
TITL L3-FE
CELL  0.71073  8.09330 10.34030 11.56790 69.50000 83.59300 84.23800
ZERR 1  0.00090  0.00110  0.00120  0.01200  0.01300  0.01300
LATT 1
SFAC C H N O FE
UNIT 32 32 8 16 2
TEMP -50
L.S. 9
PLAN 30
FMAP 2
SIZE 0.30 0.20 0.10
DFIX 0.84 .02 O1W H1WA O1W H1WB O2W H2WA O2W H2WB
DFIX 0.84 .02 O3W H3WA O3W H3WB O4W H4WA O4W H4WB
BOND $H
CONF
ACTA
HTAB
EQIV $1 -X+1, -Y+2, -Z+2
HTAB O1W O1_$1
EQIV $2 X-1, Y, Z
HTAB O1W N4_$2
HTAB O2W O2_$1
EQIV $3 X, Y+1, Z
HTAB O2W O3W_$3
EQIV $4 X, Y, Z-1
HTAB C8 O2_$4
HTAB C9 O2W
HTAB O3W O4W
EQIV $5 -X+1, -Y+1, -Z+1
HTAB O3W O4W_$5
EQIV $6 -X+1, -Y+1, -Z+2
HTAB O4W O4_$6
EQIV $7 X-1, Y, Z-1
HTAB O4W O4_$7
WGHT    0.072000
FVAR       0.71846
FE1   5    0.712957    0.990414    0.828310    11.00000    0.01878    0.01206 =
         0.01488   -0.00385   -0.00588    0.00398
N1    3    0.919382    0.862354    0.913113    11.00000    0.01585    0.00982 =
         0.01631   -0.00421   -0.00172    0.00093
N2    3    1.167872    0.687867    1.037164    11.00000    0.01749    0.01144 =
         0.01810   -0.00585   -0.00420    0.00139
N3    3    0.828581    0.885504    0.700189    11.00000    0.02373    0.01986 =
         0.01704   -0.00593   -0.00730    0.00321
N4    3    1.426650    0.629865    0.858854    11.00000    0.02016    0.02043 =
         0.02971   -0.01237   -0.00436    0.00331
O1    4    0.703960    1.008675    1.006836    11.00000    0.02003    0.01325 =
         0.01656   -0.00625   -0.00492    0.00528
O2    4    0.795687    0.910636    1.196087    11.00000    0.02105    0.02734 =
         0.01542   -0.00925   -0.00339    0.00505
O3    4    1.173821    0.820058    1.249362    11.00000    0.02692    0.01598 =
         0.01553   -0.00423   -0.00532   -0.00354
O4    4    1.044701    0.625162    1.303880    11.00000    0.03279    0.01828 =
         0.01728    0.00277   -0.00585   -0.00674
O1W   4    0.548837    0.832851    0.922196    11.00000    0.01932    0.01678 =
         0.03378   -0.01279    0.00234   -0.00203
H1WA  2    0.463461    0.862707    0.955189    11.00000    0.04048
H1WB  2    0.507820    0.783576    0.890708    11.00000    0.07768
O2W   4    0.525906    1.087836    0.713836    11.00000    0.01837    0.02505 =
         0.02842    0.00517   -0.00674    0.00220
H2WA  2    0.423067    1.080399    0.744383    11.00000    0.02842
H2WB  2    0.547485    1.160492    0.654324    11.00000    0.03016
C1    1    0.934352    0.847635    1.030698    11.00000    0.01543    0.00834 =
         0.01303   -0.00346   -0.00139   -0.00016
C2    1    1.063736    0.760378    1.093120    11.00000    0.01731    0.00903 =
         0.01428   -0.00271   -0.00147   -0.00278
C3    1    1.148658    0.701141    0.919931    11.00000    0.01608    0.00959 =
         0.01987   -0.00547   -0.00115   -0.00054
C4    1    1.022093    0.792085    0.854224    11.00000    0.01682    0.01108 =
         0.01467   -0.00581   -0.00041   -0.00102
C5    1    0.980516    0.818578    0.725088    11.00000    0.02469    0.01098 =
         0.01825   -0.00478   -0.00299    0.00216
C6    1    1.082698    0.781114    0.637058    11.00000    0.03629    0.01886 =
         0.01979   -0.00774   -0.00552    0.01226
AFIX  43
H6    2    1.190777    0.741115    0.654041    11.00000   -1.20000
AFIX   0
C7    1    1.023957    0.803211    0.522405    11.00000    0.05236    0.02228 =
         0.01856   -0.00731   -0.00024    0.00897
AFIX  43
H7    2    1.091523    0.777519    0.461402    11.00000   -1.20000
AFIX   0
C8    1    0.866280    0.862932    0.499799    11.00000    0.05334    0.02933 =
         0.01841   -0.01124   -0.01416    0.00626
AFIX  43
H8    2    0.821840    0.874382    0.424881    11.00000   -1.20000
AFIX   0
C9    1    0.774496    0.905716    0.588764    11.00000    0.03719    0.02782 =
         0.02427   -0.01105   -0.01193    0.00819
AFIX  43
H9    2    0.668983    0.951237    0.571037    11.00000   -1.20000
AFIX   0
C10   1    1.266088    0.607538    0.870169    11.00000    0.02092    0.01106 =
         0.01084   -0.00065   -0.00544    0.00283
C11   1    1.206846    0.502658    0.840863    11.00000    0.02318    0.01308 =
         0.02667   -0.00578   -0.00363    0.00004
AFIX  43
H11   2    1.092155    0.489894    0.849573    11.00000   -1.20000
AFIX   0
C12   1    1.321654    0.416728    0.798196    11.00000    0.03715    0.01394 =
         0.02455   -0.00694   -0.00414    0.00117
AFIX  43
H12   2    1.285664    0.345003    0.776849    11.00000   -1.20000
AFIX   0
C13   1    1.488196    0.438068    0.787683    11.00000    0.03248    0.02011 =
         0.02698   -0.01020   -0.00352    0.01125
AFIX  43
H13   2    1.568510    0.380812    0.760099    11.00000   -1.20000
AFIX   0
C14   1    1.534629    0.545919    0.818717    11.00000    0.01901    0.02958 =
         0.03848   -0.01663   -0.00385    0.00716
AFIX  43
H14   2    1.648624    0.560834    0.811079    11.00000   -1.20000
AFIX   0
C15   1    0.800794    0.929028    1.084936    11.00000    0.01404    0.01097 =
         0.01782   -0.00670   -0.00306   -0.00073
C16   1    1.094178    0.734811    1.227334    11.00000    0.01594    0.01529 =
         0.01664   -0.00504   -0.00408    0.00440
O3W   4    0.537690    0.317628    0.512130    11.00000    0.03794    0.02504 =
         0.04214    0.00276   -0.00744    0.00342
H3WA  2    0.447570    0.365380    0.506784    11.00000    0.08302
H3WB  2    0.611333    0.374164    0.499791    11.00000    0.04373
O4W   4    0.229614    0.483663    0.505084    11.00000    0.02583    0.03788 =
         0.03082    0.00241   -0.00604   -0.00029
H4WA  2    0.158749    0.447937    0.564058    11.00000    0.04974
H4WB  2    0.177108    0.526835    0.444631    11.00000    0.09747
HKLF 4
REM  L3-FE
REM R1 =  0.0458 for    2475 Fo > 4sig(Fo)  and  0.0591 for all    3202 data
REM    294 parameters refined using      8 restraints
END
WGHT      0.0720      0.0000
REM Instructions for potential hydrogen bonds
HTAB O1W O1_$1
HTAB O1W N4_$2
HTAB O2W O2_$1
HTAB O2W O3W_$3
HTAB C8 O2_$4
HTAB C9 O2W
HTAB O3W O4W
HTAB O3W O4W_$5
HTAB O4W O4_$6
HTAB O4W O4_$7
REM Highest difference peak  0.593,  deepest hole -0.685,  1-sigma level  0.102
Q1    1   0.6026  0.9799  0.8625  11.00000  0.05    0.59
Q2    1   0.7029  1.0035  0.9164  11.00000  0.05    0.54
Q3    1   0.8277  1.0067  0.7871  11.00000  0.05    0.45
Q4    1   0.7168  0.9301  1.2428  11.00000  0.05    0.35
Q5    1   0.6025  0.9382  0.4493  11.00000  0.05    0.34
Q6    1   0.9261  0.5165  0.8788  11.00000  0.05    0.34
Q7    1   0.9017  0.8993  1.0479  11.00000  0.05    0.34
Q8    1   1.0203  0.8053  0.7967  11.00000  0.05    0.32
Q9    1   1.0000  0.5000  1.0000  10.50000  0.05    0.30
Q10   1   0.7854  0.8393  0.5564  11.00000  0.05    0.30
Q11   1   1.2787  0.6982  1.0245  11.00000  0.05    0.30
Q12   1   1.2624  0.7755  1.1801  11.00000  0.05    0.30
Q13   1   0.2960  0.3790  0.6416  11.00000  0.05    0.29
Q14   1   1.0761  0.7558  1.1554  11.00000  0.05    0.28
Q15   1   1.1027  0.4588  0.9110  11.00000  0.05    0.27
Q16   1   1.0053  0.7734  0.6791  11.00000  0.05    0.27
Q17   1   1.5098  0.4737  0.6183  11.00000  0.05    0.27
Q18   1   0.9704  0.7020  0.4137  11.00000  0.05    0.27
Q19   1   0.9252  0.8604  0.9849  11.00000  0.05    0.26
Q20   1   0.9439  0.6365  1.3590  11.00000  0.05    0.26
Q21   1   0.8265  1.0218  1.2318  11.00000  0.05    0.25
Q22   1   0.1721  0.2944  0.6244  11.00000  0.05    0.25
Q23   1   1.1914  0.8854  0.8592  11.00000  0.05    0.25
Q24   1   1.5323  0.4581  0.7459  11.00000  0.05    0.25
Q25   1   1.5580  0.1950  0.8318  11.00000  0.05    0.25
Q26   1   1.2608  0.6223  1.1000  11.00000  0.05    0.25
Q27   1   0.5750  1.0829  0.9439  11.00000  0.05    0.25
Q28   1   1.0416  0.9624  1.2413  11.00000  0.05    0.25
Q29   1   0.9015  0.8227  0.7463  11.00000  0.05    0.25
Q30   1   1.0514  0.5728  1.3772  11.00000  0.05    0.25
;
_shelx_res_checksum     64516
_shelxl_version_number     2014/6
data_Global
_journal_date_recd_electronic     2016-08-26
_journal_date_accepted     2016-09-02
_journal_name_full     'Acta Crystallographica, Section E'
_journal_year     2016
_journal_volume     72
_journal_issue     10
_journal_page_first     1412
_journal_page_last     1416
_journal_paper_category     GM
_journal_paper_doi     10.1107/S2056989016014055
_journal_coeditor_code     PJ2034
_publ_contact_author_name     'Helen Stoeckli-Evans'
_publ_contact_author_address
;
Institute of Physics
University of Neuch\^atel
rue Emile-Argand 11
CH-2000 Neuch\^atel
Switzerland
;
_publ_contact_author_email     helen.stoeckli-evans@unine.ch
_publ_contact_author_fax     '+41327182511'
_publ_contact_author_phone     '+41327182426'
_publ_section_title
;
Isotypic Mn^II^and Fe^II^ binuclear complexes of the ligand
5,6-bis(pyridin-2-yl)-pyrazine-2,3-dicarboxylic acid
;
_publ_section_title_footnote     .
loop_
    _publ_author_name
    _publ_author_footnote
    _publ_author_address
    'Alfonso, Monserrat' .
;
Institute of Chemistry
University of Neuch\^atel
Av Bellevaux 51
CH-2000 Neuch\^atel
Switzerland
;
    'Stoeckli-Evans, Helen' .
;
Institute of Physics
University of Neuch\^atel
rue Emile-Argand 11
CH-2000 Neuch\^atel
Switzerland
;
_publ_section_synopsis
;
The reaction of manganese dichloride and iron dichloride with the ligand
5,6-bis(pyridin-2-yl)pyrazine-2,3-dicarboxylic acid leads to the formation of
isotypic binuclear complexes which have a cage-like structure.
;
