# Supplementary material for: Isotypic MnII and FeII binuclear complexes of the ligand 5,6-bis­(pyridin-2-yl)-pyrazine-2,3-di­carb­oxy­lic acid
Source: Acta Crystallogr E Crystallogr Commun. 2016 Sep 9;72(Pt 10):1412–6. doi: 10.1107/S2056989016014055 (PMC5050766; doi:10.1107/S2056989016014055)
Supplement: Supplementary file 2 [file e-72-01412-Isup2.hkl]

data_I                                                                          
_shelx_title '   MNL3 MANGANESE STADI4'                                         
_shelx_refln_list_code          4                                               
_shelx_F_calc_maximum      142.10                                               
_exptl_crystal_F_000       458.00                                               
_reflns_d_resolution_high  0.8409                                               
                                                                                
loop_                                                                           
 _space_group_symop_operation_xyz                                               
 'x, y, z'                                                                      
 '-x, -y, -z'                                                                   
                                                                                
_cell_length_a     8.1479                                                       
_cell_length_b    10.4408                                                       
_cell_length_c    11.5796                                                       
_cell_angle_alpha  70.527                                                       
_cell_angle_beta   84.232                                                       
_cell_angle_gamma  84.849                                                       
                                                                                
_shelx_F_squared_multiplier     1.000                                           
                                                                                
loop_                                                                           
 _refln_index_h                                                                 
 _refln_index_k                                                                 
 _refln_index_l                                                                 
 _refln_F_squared_calc                                                          
 _refln_F_squared_meas                                                          
 _refln_F_squared_sigma                                                         
 _refln_observed_status                                                         
   1   0   0       1677.05       1569.59        13.45 o                         
   2   0   0         40.17         56.51         5.63 o                         
   3   0   0       1971.55       1951.94        25.94 o                         
   4   0   0       2453.77       2454.75        34.53 o                         
   5   0   0        802.22        780.93        22.28 o                         
   6   0   0         53.88         56.85         8.35 o                         
   7   0   0         60.12         43.85         9.19 o                         
   8   0   0        474.57        505.67        24.69 o                         
   9   0   0        199.40        189.90        18.87 o                         
  -9   1   0        238.48        221.66        19.82 o                         
  -8   1   0        383.43        396.85        22.25 o                         
  -7   1   0        222.30        205.45        15.41 o                         
  -6   1   0         50.00         53.98         9.13 o                         
  -5   1   0       1028.92       1102.53        26.59 o                         
  -4   1   0         92.90         82.06         7.98 o                         
  -3   1   0         75.97         80.12         6.91 o                         
  -2   1   0       3672.58       3677.47        30.79 o                         
  -1   1   0        131.39        123.83         5.32 o                         
   0   1   0       3763.42       3584.34        19.16 o                         
   1   1   0       1859.65       1698.21        15.71 o                         
   2   1   0        201.75        204.25         7.96 o                         
   3   1   0       2087.20       1968.37        26.43 o                         
   4   1   0        167.46        149.52         9.37 o                         
   5   1   0        537.17        498.20        17.83 o                         
   6   1   0         47.04         38.50         8.14 o                         
   7   1   0        254.07        248.44        17.33 o                         
   8   1   0         26.33         34.13         9.14 o                         
   9   1   0         90.67        105.33        14.43 o                         
  -9   2   0        149.93        165.38        18.17 o                         
  -8   2   0          0.31          6.05         7.77 o                         
  -7   2   0        273.98        275.89        17.69 o                         
  -6   2   0         22.28         22.64         7.22 o                         
  -5   2   0        159.09        163.67        11.62 o                         
  -4   2   0        640.78        573.62        17.82 o                         
  -3   2   0       1493.58       1560.73        25.57 o                         
  -2   2   0       2841.00       2962.95        30.36 o                         
  -1   2   0        114.07        115.26         6.54 o                         
   0   2   0        531.71        493.78        10.26 o                         
   1   2   0      20193.12      16180.43        74.32 o                         
   2   2   0      16784.02      14663.73        70.70 o                         
   3   2   0          7.81         -4.53         4.84 o                         
   4   2   0       2684.99       2682.66        36.94 o                         
   5   2   0       1174.01       1142.86        27.46 o                         
   6   2   0         11.47         25.66         6.62 o                         
   7   2   0         57.20         48.47         9.73 o                         
   8   2   0         90.29         82.82        13.66 o                         
   9   2   0          0.24          5.08         8.25 o                         
  -9   3   0        427.09        426.35        26.28 o                         
  -8   3   0        106.58         97.19        13.84 o                         
  -7   3   0       1778.13       1778.71        43.29 o                         
  -6   3   0         10.72         -1.05         6.34 o                         
  -5   3   0       1330.88       1361.77        31.73 o                         
  -4   3   0         14.96         28.21         5.66 o                         
  -3   3   0       2041.31       2177.41        32.38 o                         
  -2   3   0          2.30         -2.30         4.90 o                         
  -1   3   0        202.91        203.42         8.96 o                         
   0   3   0        276.40        284.56        10.11 o                         
   1   3   0      13560.31      12414.22        63.92 o                         
   2   3   0       8439.89       7898.62        53.63 o                         
   3   3   0       1187.17       1052.92        21.85 o                         
   4   3   0         44.44         26.78         6.10 o                         
   5   3   0        622.61        614.42        21.26 o                         
   6   3   0         23.26         24.14         7.77 o                         
   7   3   0        440.66        466.79        22.36 o                         
   8   3   0          1.04         19.22         7.18 o                         
   9   3   0         21.32         10.37         9.34 o                         
  -8   4   0         43.03         33.14        10.42 o                         
  -7   4   0         68.53         68.50        11.86 o                         
  -6   4   0        160.20        154.81        13.56 o                         
  -5   4   0       1082.31       1075.62        29.87 o                         
  -4   4   0        553.28        599.43        20.63 o                         
  -3   4   0         52.46         67.74         7.36 o                         
  -2   4   0       1050.58       1043.74        22.48 o                         
  -1   4   0         30.79         25.05         6.07 o                         
   0   4   0          4.11         -2.38         4.43 o                         
   1   4   0         29.77         29.45         5.40 o                         
   2   4   0       3144.38       3090.35        36.85 o                         
   3   4   0       3425.44       3374.68        42.32 o                         
   4   4   0         18.88         17.61         5.70 o                         
   5   4   0        388.42        407.50        17.98 o                         
   6   4   0        328.69        349.03        18.64 o                         
   7   4   0        318.83        360.26        20.26 o                         
   8   4   0         54.15         58.50        11.36 o                         
   9   4   0         34.70         26.81        10.86 o                         
  -8   5   0          2.67         -7.78         7.78 o                         
  -7   5   0       1042.06       1037.03        36.18 o                         
  -6   5   0        159.79        160.51        14.63 o                         
  -5   5   0        946.35        948.41        29.45 o                         
  -4   5   0         16.00         19.18         7.04 o                         
  -3   5   0       1710.36       1917.05        35.91 o                         
  -2   5   0        855.12        975.76        23.87 o                         
  -1   5   0         66.95         78.77         7.64 o                         
   0   5   0        707.30        708.35        19.00 o                         
   1   5   0         82.18         53.76         7.78 o                         
   2   5   0        439.40        478.28        16.49 o                         
   3   5   0       7031.06       6972.36        68.87 o                         
   4   5   0        837.09        880.01        25.44 o                         
   5   5   0        524.99        544.59        22.01 o                         
   6   5   0         23.02         29.11         7.99 o                         
   7   5   0        272.92        285.92        19.34 o                         
   8   5   0        123.43        144.65        15.66 o                         
  -7   6   0        317.07        325.71        21.44 o                         
  -6   6   0         97.13        110.04        12.46 o                         
  -5   6   0        733.30        761.90        28.22 o                         
  -4   6   0        158.33        171.25        13.75 o                         
  -3   6   0          8.38          9.98         6.93 o                         
  -2   6   0       1050.84       1092.98        27.83 o                         
  -1   6   0        177.33        177.52        12.06 o                         
   0   6   0       1682.06       1666.90        32.23 o                         
   1   6   0        214.49        232.00        13.04 o                         
   2   6   0          3.63         -4.42         4.42 o                         
   3   6   0        861.88        841.22        24.99 o                         
   4   6   0        172.43        210.74        14.05 o                         
   5   6   0         27.93         32.72         7.01 o                         
   6   6   0        130.14        142.76        13.98 o                         
   7   6   0        348.48        386.23        22.33 o                         
   8   6   0         82.25        107.25        14.05 o                         
  -7   7   0         95.97         87.43        14.53 o                         
  -6   7   0         93.60        105.46        13.33 o                         
  -5   7   0        175.72        184.12        16.07 o                         
  -4   7   0        356.70        375.68        20.10 o                         
  -3   7   0        298.46        289.11        17.41 o                         
  -2   7   0       1094.75       1134.30        30.97 o                         
  -1   7   0        125.14        134.13        11.57 o                         
   0   7   0        412.72        380.29        17.91 o                         
   1   7   0        105.70        120.49        10.55 o                         
   2   7   0         20.06         11.04         6.33 o                         
   3   7   0         16.67         36.31         7.33 o                         
   4   7   0        405.79        397.41        20.16 o                         
   5   7   0       2340.90       2367.11        49.87 o                         
   6   7   0         74.08         84.47        12.44 o                         
   7   7   0        298.05        296.57        21.81 o                         
   8   7   0          5.18         23.19         9.55 o                         
  -6   8   0        554.11        604.84        30.11 o                         
  -5   8   0         56.95         62.93        11.12 o                         
  -4   8   0        443.26        447.87        23.63 o                         
  -3   8   0        966.68       1036.22        33.09 o                         
  -2   8   0        730.59        701.33        27.02 o                         
  -1   8   0         45.36         43.00         9.01 o                         
   0   8   0        315.36        307.57        18.04 o                         
   1   8   0          0.43         -5.86         5.86 o                         
   2   8   0        253.02        239.33        16.15 o                         
   3   8   0         46.26         49.06         8.93 o                         
   4   8   0        133.57        135.28        13.24 o                         
   5   8   0        540.11        449.44        24.77 o                         
   6   8   0        119.13        100.91        13.56 o                         
   7   8   0          3.21         -7.33         7.33 o                         
  -5   9   0        164.00        194.56        17.43 o                         
  -4   9   0         82.87         48.48        12.27 o                         
  -3   9   0         53.62         30.52        10.18 o                         
  -2   9   0         26.41         50.89         8.75 o                         
  -1   9   0         12.25         15.13         7.38 o                         
   0   9   0        115.61        123.50        13.01 o                         
   1   9   0        298.19        310.36        18.74 o                         
   2   9   0        231.60        255.85        17.09 o                         
   3   9   0         76.27         85.60        12.20 o                         
   4   9   0         17.19          4.27         7.78 o                         
   5   9   0        136.71        156.11        15.62 o                         
   6   9   0        137.32        131.32        16.70 o                         
  -4  10   0        270.26        300.19        22.87 o                         
  -3  10   0          7.76         -6.07         8.37 o                         
  -2  10   0        690.70        704.23        31.13 o                         
  -1  10   0         76.15         75.30        12.43 o                         
   0  10   0        351.53        311.33        21.12 o                         
   1  10   0         71.20         69.52        11.99 o                         
   2  10   0        320.02        355.08        21.96 o                         
   3  10   0         50.23         67.14        10.00 o                         
   4  10   0          0.92          5.40         6.85 o                         
   5  10   0          0.35         12.98         7.14 o                         
  -2  11   0         67.54         82.14        13.82 o                         
  -1  11   0         43.39         51.36        12.78 o                         
   0  11   0         78.20        105.80        12.91 o                         
   1  11   0         20.64         36.67        10.15 o                         
   2  11   0          1.54         -4.97         7.46 o                         
   3  11   0        157.14         95.00        14.76 o                         
  -2 -11   1         61.05         75.96        12.96 o                         
  -1 -11   1         48.18         69.55        12.88 o                         
   0 -11   1        237.25        263.38        20.84 o                         
   1 -11   1        379.39        394.99        25.08 o                         
  -4 -10   1          1.12         15.24         7.99 o                         
  -3 -10   1         13.46          8.92         8.43 o                         
  -2 -10   1        416.66        428.58        24.03 o                         
  -1 -10   1         35.21         42.56        10.42 o                         
   0 -10   1        181.78        195.37        16.51 o                         
   1 -10   1          7.44          8.46         7.88 o                         
   2 -10   1        291.23        296.13        20.87 o                         
   3 -10   1         45.07         69.55        12.04 o                         
   4 -10   1          0.10         -7.33         7.33 o                         
  -6  -9   1          0.85         25.20         8.48 o                         
  -5  -9   1         24.03         11.93         9.00 o                         
  -4  -9   1         18.63         41.73         9.27 o                         
  -3  -9   1         67.82         60.70        11.05 o                         
  -2  -9   1        725.78        697.83        29.06 o                         
  -1  -9   1          1.93         -5.73         5.73 o                         
   0  -9   1        175.82        169.33        14.58 o                         
   1  -9   1        492.59        495.06        23.25 o                         
   2  -9   1         79.65         58.40        11.18 o                         
   3  -9   1        214.12        232.70        17.67 o                         
   4  -9   1         27.20         25.28         9.26 o                         
   5  -9   1        172.38        187.16        17.43 o                         
  -7  -8   1         11.49         25.24         8.64 o                         
  -6  -8   1        212.92        216.87        18.19 o                         
  -5  -8   1        330.48        317.10        20.02 o                         
  -4  -8   1        643.53        598.78        26.72 o                         
  -3  -8   1         61.58         73.89        10.92 o                         
  -2  -8   1         11.34         -6.97         6.97 o                         
  -1  -8   1          0.18          3.93         5.99 o                         
   0  -8   1        313.60        297.77        17.59 o                         
   1  -8   1        470.48        478.11        21.88 o                         
   2  -8   1         97.31         82.59        11.46 o                         
   3  -8   1        271.14        288.61        18.33 o                         
   4  -8   1          2.54          7.38         6.63 o                         
   5  -8   1        129.68         98.50        14.48 o                         
   6  -8   1         28.04          6.51         9.39 o                         
  -7  -7   1         13.18         21.78         8.45 o                         
  -6  -7   1         18.44         10.42         7.90 o                         
  -5  -7   1        884.34        891.49        31.46 o                         
  -4  -7   1        133.13        173.68        14.16 o                         
  -3  -7   1         17.93         28.27         7.10 o                         
  -2  -7   1         81.12         68.21        10.83 o                         
  -1  -7   1        454.39        452.95        19.94 o                         
   0  -7   1       1428.57       1389.60        33.90 o                         
   1  -7   1        362.65        344.03        17.35 o                         
   2  -7   1         33.44         33.25         8.04 o                         
   3  -7   1       1005.92        995.62        31.25 o                         
   4  -7   1        114.61        101.79        12.70 o                         
   5  -7   1        263.52        256.76        18.50 o                         
   6  -7   1          3.37          2.61         8.04 o                         
   7  -7   1         36.59         21.26        10.23 o                         
  -8  -6   1         18.97         46.35        11.46 o                         
  -7  -6   1        406.76        456.54        25.03 o                         
  -6  -6   1        148.44        145.36        14.34 o                         
  -5  -6   1         29.18         23.82         7.70 o                         
  -4  -6   1        344.38        358.14        18.06 o                         
  -3  -6   1         33.09         35.54         7.46 o                         
  -2  -6   1        995.95        967.99        26.43 o                         
  -1  -6   1         50.33         60.10         7.49 o                         
   0  -6   1        422.18        423.26        16.93 o                         
   1  -6   1        757.06        747.24        23.03 o                         
   2  -6   1        120.13        141.75        11.57 o                         
   3  -6   1        908.61        928.64        27.77 o                         
   4  -6   1          5.78          1.07         6.02 o                         
   5  -6   1        832.97        813.71        29.21 o                         
   6  -6   1         65.51         84.66        12.14 o                         
   7  -6   1         37.66         32.38        10.26 o                         
  -8  -5   1         10.53         -7.40         7.40 o                         
  -7  -5   1        362.79        427.45        23.01 o                         
  -6  -5   1          2.64         -1.47         6.08 o                         
  -5  -5   1          0.63         -5.05         6.17 o                         
  -4  -5   1       1517.95       1520.68        34.74 o                         
  -3  -5   1        247.81        256.00        13.79 o                         
  -2  -5   1        419.15        372.95        15.39 o                         
  -1  -5   1          3.48         15.84         5.45 o                         
   0  -5   1        242.30        230.14        11.86 o                         
   1  -5   1       1856.99       1805.85        31.93 o                         
   2  -5   1        672.26        691.07        21.00 o                         
   3  -5   1       1306.49       1210.00        30.18 o                         
   4  -5   1         75.05         86.75         9.26 o                         
   5  -5   1        788.55        768.73        27.61 o                         
   6  -5   1         60.17         55.28        10.39 o                         
   7  -5   1         29.15         33.21         9.26 o                         
   8  -5   1         53.52         67.14        11.72 o                         
  -9  -4   1        267.51        303.36        23.04 o                         
  -8  -4   1         10.66          5.52         8.63 o                         
  -7  -4   1        146.42        177.61        14.98 o                         
  -6  -4   1        167.06        165.75        13.59 o                         
  -5  -4   1        272.11        279.42        15.76 o                         
  -4  -4   1        217.86        189.12        12.44 o                         
  -3  -4   1         82.30         71.74         7.98 o                         
  -2  -4   1       3141.50       2952.93        37.95 o                         
  -1  -4   1        547.15        528.52        15.66 o                         
   0  -4   1          3.00          1.62         4.98 o                         
   1  -4   1       1274.21       1233.86        24.11 o                         
   2  -4   1        515.72        555.30        17.14 o                         
   3  -4   1        546.56        469.31        17.40 o                         
   4  -4   1        621.39        669.73        21.91 o                         
   5  -4   1        425.75        461.93        20.41 o                         
   6  -4   1        893.21        926.99        30.88 o                         
   7  -4   1        225.38        224.87        17.12 o                         
   8  -4   1        223.79        225.00        19.16 o                         
  -9  -3   1        107.56        122.87        14.86 o                         
  -8  -3   1         48.76         47.25        10.49 o                         
  -7  -3   1        224.56        230.11        16.31 o                         
  -6  -3   1        486.95        482.68        21.09 o                         
  -5  -3   1          0.25          5.71         5.11 o                         
  -4  -3   1        291.65        287.22        13.58 o                         
  -3  -3   1        216.93        250.63        12.01 o                         
  -2  -3   1       9356.12       8644.22        59.19 o                         
  -1  -3   1       1292.89       1076.69        19.48 o                         
   0  -3   1        328.84        297.12        10.79 o                         
   1  -3   1         10.43         13.19         5.03 o                         
   2  -3   1       3613.37       3805.58        39.94 o                         
   3  -3   1       1488.16       1420.86        27.06 o                         
   4  -3   1       1920.35       1929.71        35.16 o                         
   5  -3   1        375.22        365.47        17.41 o                         
   6  -3   1          4.46         -2.83         6.25 o                         
   7  -3   1       1199.64       1143.70        35.39 o                         
   8  -3   1         70.08         90.85        12.77 o                         
   9  -3   1          0.01         13.59         9.24 o                         
  -9  -2   1          7.48          0.00         7.49 o                         
  -8  -2   1         80.66         88.81        12.75 o                         
  -7  -2   1        152.00        146.32        14.00 o                         
  -6  -2   1        446.84        408.73        19.09 o                         
  -5  -2   1        854.39        831.51        24.22 o                         
  -4  -2   1       1699.01       1620.39        29.79 o                         
  -3  -2   1        576.95        604.72        16.51 o                         
  -2  -2   1       1680.91       1506.37        22.32 o                         
  -1  -2   1          8.57         13.92         4.63 o                         
   0  -2   1       1269.84       1141.27        16.52 o                         
   1  -2   1        427.64        507.89        12.06 o                         
   2  -2   1       1883.75       1920.34        25.36 o                         
   3  -2   1       4941.64       4913.97        46.70 o                         
   4  -2   1        350.51        330.91        14.13 o                         
   5  -2   1        913.52        828.10        24.31 o                         
   6  -2   1        751.17        734.89        25.41 o                         
   7  -2   1        193.81        207.86        15.26 o                         
   8  -2   1        201.19        207.00        17.78 o                         
   9  -2   1         32.20         22.27         9.82 o                         
  -9  -1   1         41.14         18.50         9.98 o                         
  -8  -1   1        303.21        305.47        19.48 o                         
  -7  -1   1        230.78        222.31        15.57 o                         
  -6  -1   1       1088.37        990.58        28.56 o                         
  -5  -1   1        482.75        457.90        17.44 o                         
  -4  -1   1        903.56        778.66        20.44 o                         
  -3  -1   1         77.84         64.03         6.47 o                         
  -2  -1   1        469.69        423.31        11.39 o                         
  -1  -1   1       5391.84       4667.27        29.92 o                         
   0  -1   1       1087.81       1023.58        12.41 o                         
   1  -1   1       5862.95       5817.67        33.58 o                         
   2  -1   1          4.08          2.52         4.61 o                         
   3  -1   1       6175.68       6032.21        48.14 o                         
   4  -1   1        248.03        307.28        13.04 o                         
   5  -1   1          2.29         14.60         5.52 o                         
   6  -1   1        266.48        271.89        16.08 o                         
   7  -1   1        255.43        273.85        16.94 o                         
   8  -1   1        563.68        556.61        26.43 o                         
   9  -1   1          8.38         16.55         9.16 o                         
  -9   0   1        228.96        211.76        18.71 o                         
  -8   0   1         68.30         67.28        11.23 o                         
  -7   0   1        548.90        529.36        23.37 o                         
  -6   0   1        518.05        485.69        20.39 o                         
  -5   0   1         25.07         35.16         6.81 o                         
  -4   0   1        921.85        851.26        20.79 o                         
  -3   0   1        444.64        452.87        13.46 o                         
  -2   0   1        306.64        296.34         9.40 o                         
  -1   0   1        560.98        570.76         9.60 o                         
   1   0   1       1120.50       1120.09        12.51 o                         
   2   0   1        646.57        696.23        13.29 o                         
   3   0   1         82.60         78.11         6.85 o                         
   4   0   1        356.90        327.20        13.24 o                         
   5   0   1        747.58        678.71        21.05 o                         
   6   0   1        564.30        571.02        21.46 o                         
   7   0   1          2.26         -2.12         6.52 o                         
   8   0   1        581.16        566.48        26.41 o                         
   9   0   1        113.49        106.96        13.90 o                         
  -9   1   1        221.21        187.79        19.40 o                         
  -8   1   1        156.57        177.23        15.18 o                         
  -7   1   1          1.18         -0.89         6.28 o                         
  -6   1   1       1019.47        994.74        28.72 o                         
  -5   1   1         58.27         47.93         7.36 o                         
  -4   1   1       1789.70       1703.13        29.71 o                         
  -3   1   1          7.15         -4.34         4.34 o                         
  -2   1   1       5055.30       5115.84        37.04 o                         
  -1   1   1       2105.13       2111.08        18.77 o                         
   0   1   1       1438.50       1527.62        12.67 o                         
   1   1   1       2746.26       2489.28        19.06 o                         
   2   1   1         82.54         68.97         6.23 o                         
   3   1   1        247.65        196.43         9.43 o                         
   4   1   1         43.34         44.10         6.47 o                         
   5   1   1       1665.22       1673.56        32.38 o                         
   6   1   1        719.98        649.55        22.90 o                         
   7   1   1        349.69        319.19        17.98 o                         
   8   1   1        186.62        233.13        17.41 o                         
   9   1   1          0.13          8.59         7.72 o                         
  -9   2   1         48.68         43.19        11.68 o                         
  -8   2   1        124.21        140.22        13.69 o                         
  -7   2   1        151.42        125.46        13.19 o                         
  -6   2   1        590.02        542.94        22.09 o                         
  -5   2   1         28.88         32.93         7.25 o                         
  -4   2   1       1321.73       1310.50        26.96 o                         
  -3   2   1        263.34        239.25        10.70 o                         
  -2   2   1       3197.24       3438.04        32.66 o                         
  -1   2   1        671.49        720.89        13.14 o                         
   0   2   1         33.11         31.62         4.71 o                         
   1   2   1       8085.86       7688.59        40.94 o                         
   2   2   1        284.70        320.61        10.32 o                         
   3   2   1         15.45         22.57         5.34 o                         
   4   2   1        159.82        123.29         9.19 o                         
   5   2   1        676.86        649.73        20.57 o                         
   6   2   1        575.62        564.19        21.83 o                         
   7   2   1         11.82          4.35         6.31 o                         
   8   2   1        332.39        364.58        21.26 o                         
   9   2   1          1.03          4.77         7.41 o                         
  -9   3   1        166.32        149.51        17.83 o                         
  -8   3   1        135.63        125.15        14.43 o                         
  -7   3   1        432.71        386.36        21.59 o                         
  -6   3   1         62.48         59.34        10.18 o                         
  -5   3   1         36.48         27.19         7.01 o                         
  -4   3   1       2634.65       2691.19        40.18 o                         
  -3   3   1         96.76         87.72         7.91 o                         
  -2   3   1       2347.38       2369.47        30.11 o                         
  -1   3   1       1476.11       1455.88        21.12 o                         
   0   3   1       2578.62       2695.86        26.80 o                         
   1   3   1         36.82         36.77         5.31 o                         
   2   3   1       2596.27       2558.46        29.48 o                         
   3   3   1        248.19        210.11        10.57 o                         
   4   3   1       1175.15       1193.81        25.83 o                         
   5   3   1         56.18         55.65         8.12 o                         
   6   3   1        413.85        394.86        19.71 o                         
   7   3   1          6.03         14.92         6.68 o                         
   8   3   1         27.03         29.35         9.35 o                         
   9   3   1         32.50         29.42         9.34 o                         
  -8   4   1         98.73         81.31        12.65 o                         
  -7   4   1          1.33         14.58         8.37 o                         
  -6   4   1        130.64        104.44        12.44 o                         
  -5   4   1          1.25         -5.99         5.99 o                         
  -4   4   1       1033.92       1085.86        27.15 o                         
  -3   4   1        902.74        986.83        23.46 o                         
  -2   4   1        932.07       1051.64        22.38 o                         
  -1   4   1        902.29        900.16        19.35 o                         
   0   4   1       1144.96       1139.18        20.66 o                         
   1   4   1        141.16         97.12         7.51 o                         
   2   4   1       2754.99       2781.48        34.29 o                         
   3   4   1       2193.56       2178.88        33.01 o                         
   4   4   1         17.27         13.64         5.00 o                         
   5   4   1        261.56        273.10        14.69 o                         
   6   4   1        643.06        588.49        24.00 o                         
   7   4   1        134.42        160.98        14.18 o                         
   8   4   1         20.96         34.23         8.56 o                         
   9   4   1         97.36        108.08        15.68 o                         
  -8   5   1        200.06        217.62        18.38 o                         
  -7   5   1         90.86         79.50        12.09 o                         
  -6   5   1        258.53        258.78        17.59 o                         
  -5   5   1        817.81        787.05        26.96 o                         
  -4   5   1        248.23        235.25        14.81 o                         
  -3   5   1        981.69       1042.51        26.46 o                         
  -2   5   1         31.29         26.20         6.81 o                         
  -1   5   1          3.23         11.26         5.31 o                         
   0   5   1       1291.44       1356.52        25.32 o                         
   1   5   1       4663.73       4687.49        47.92 o                         
   2   5   1          1.33         -0.10         4.97 o                         
   3   5   1       1671.43       1727.50        31.83 o                         
   4   5   1        622.08        596.62        20.54 o                         
   5   5   1          4.80         -5.10         5.10 o                         
   6   5   1          0.99          0.86         6.13 o                         
   7   5   1          2.65         -6.39         6.39 o                         
   8   5   1        142.20        174.57        16.17 o                         
   9   5   1        124.59        187.83        18.09 o                         
  -8   6   1         32.98         30.66        10.13 o                         
  -7   6   1        114.97        118.47        13.97 o                         
  -6   6   1         44.16         53.82        10.26 o                         
  -5   6   1        193.39        185.19        15.10 o                         
  -4   6   1          8.99         12.91         7.01 o                         
  -3   6   1        953.67        961.34        27.51 o                         
  -2   6   1         16.04         12.14         6.10 o                         
  -1   6   1       2084.55       2039.28        35.78 o                         
   0   6   1         70.94         63.39         7.70 o                         
   1   6   1       1783.40       1716.70        31.73 o                         
   2   6   1        121.07        123.71         9.66 o                         
   3   6   1        499.35        463.13        18.25 o                         
   4   6   1         83.60         73.34         9.40 o                         
   5   6   1         28.95         23.50         7.91 o                         
   6   6   1        242.40        240.66        17.04 o                         
   7   6   1         48.79         64.68        10.97 o                         
   8   6   1        389.66        453.92        26.18 o                         
  -7   7   1         20.67          2.54         8.38 o                         
  -6   7   1        280.17        293.11        20.44 o                         
  -5   7   1         56.81         48.43        10.78 o                         
  -4   7   1        110.76        127.16        12.62 o                         
  -3   7   1         14.18         18.69         7.04 o                         
  -2   7   1        408.56        421.57        18.97 o                         
  -1   7   1        681.99        660.05        22.83 o                         
   0   7   1        101.04         99.73        10.10 o                         
   1   7   1        934.24        948.62        26.62 o                         
   2   7   1         12.20         12.96         6.00 o                         
   3   7   1          0.88         -4.55         4.55 o                         
   4   7   1         93.45        100.73        11.52 o                         
   5   7   1        609.99        588.01        24.92 o                         
   6   7   1         92.27        108.37        13.19 o                         
   7   7   1          2.60         13.01         7.85 o                         
   8   7   1          8.71         -5.32         8.77 o                         
  -6   8   1        274.47        286.24        20.86 o                         
  -5   8   1          1.89          4.34         7.22 o                         
  -4   8   1        623.80        660.91        27.69 o                         
  -3   8   1        182.17        187.44        14.63 o                         
  -2   8   1         14.84         15.32         8.12 o                         
  -1   8   1        263.29        288.66        16.75 o                         
   0   8   1          0.58         -6.04         6.04 o                         
   1   8   1        292.98        274.63        16.28 o                         
   2   8   1        114.64         97.01        10.97 o                         
   3   8   1        224.03        224.06        15.50 o                         
   4   8   1        708.90        722.04        27.17 o                         
   5   8   1        367.07        422.16        21.51 o                         
   6   8   1         10.63         17.40         7.07 o                         
   7   8   1         30.45         16.55         9.42 o                         
  -5   9   1          1.81          1.23         7.91 o                         
  -4   9   1         85.76         74.29        12.19 o                         
  -3   9   1          2.39          2.09         7.70 o                         
  -2   9   1          6.28         27.38         7.70 o                         
  -1   9   1        727.91        719.63        27.93 o                         
   0   9   1        134.25        136.14        13.43 o                         
   1   9   1          0.86          8.43         7.72 o                         
   2   9   1        114.18        117.58        12.77 o                         
   3   9   1        824.77        823.36        29.76 o                         
   4   9   1         76.34         78.11        11.73 o                         
   5   9   1          1.12         -7.43         7.43 o                         
   6   9   1         54.57         46.94        11.86 o                         
  -4  10   1        110.29         98.87        14.82 o                         
  -3  10   1         34.67         24.55         9.79 o                         
  -2  10   1        553.84        575.84        26.73 o                         
  -1  10   1         20.39         34.97         8.40 o                         
   0  10   1         44.17         57.61        10.08 o                         
   1  10   1        119.21        112.56        13.93 o                         
   2  10   1         21.05         26.33         8.95 o                         
   3  10   1        158.91        174.17        16.10 o                         
   4  10   1         58.54         49.26        10.66 o                         
   5  10   1          5.05         -5.02         8.79 o                         
  -3  11   1         33.60         27.95        11.44 o                         
  -2  11   1         20.76         37.95        10.50 o                         
  -1  11   1          6.05         14.32         7.77 o                         
   0  11   1        158.61        185.49        16.52 o                         
   1  11   1        220.00        233.64        18.53 o                         
   2  11   1         30.16         41.47         9.47 o                         
   3  11   1         11.01         14.87         9.18 o                         
   4  11   1        168.90        122.30        18.48 o                         
  -4 -10   2         17.84         38.71         9.21 o                         
  -3 -10   2         22.17         40.58        10.15 o                         
  -2 -10   2         74.23         63.35        12.30 o                         
  -1 -10   2        134.13        157.65        15.16 o                         
   0 -10   2         37.44         42.96        10.42 o                         
   1 -10   2        123.94        105.54        13.95 o                         
   2 -10   2          5.63         11.13         7.54 o                         
   3 -10   2         40.34         70.10        11.81 o                         
  -5  -9   2         21.42         21.75         9.73 o                         
  -4  -9   2         37.49         51.05        10.15 o                         
  -3  -9   2        127.31        124.78        14.50 o                         
  -2  -9   2         97.69        137.34        13.20 o                         
  -1  -9   2        155.42        157.08        15.18 o                         
   0  -9   2         31.77         28.29         8.40 o                         
   1  -9   2         80.87         66.95        11.70 o                         
   2  -9   2         38.03         52.09        10.68 o                         
   3  -9   2        260.76        255.35        18.87 o                         
   4  -9   2         72.45         68.09        12.51 o                         
  -6  -8   2        136.60        115.04        16.18 o                         
  -5  -8   2         14.55         11.41         7.38 o                         
  -4  -8   2        280.75        282.78        19.45 o                         
  -3  -8   2        230.88        241.08        17.36 o                         
  -2  -8   2        237.02        214.17        16.54 o                         
  -1  -8   2        104.76        104.84        12.49 o                         
   0  -8   2         25.90         13.87         7.75 o                         
   1  -8   2        116.91        113.81        12.57 o                         
   2  -8   2         21.60         20.13         8.20 o                         
   3  -8   2        183.92        192.78        16.04 o                         
   4  -8   2        167.36        139.96        16.20 o                         
   5  -8   2          3.22          3.98         8.19 o                         
   6  -8   2         47.82         40.42         9.97 o                         
  -7  -7   2          8.15          8.96         8.58 o                         
  -6  -7   2         57.55         54.63        11.52 o                         
  -5  -7   2        175.86        166.12        15.26 o                         
  -4  -7   2         54.74         33.21        10.60 o                         
  -3  -7   2        107.77        114.25        11.94 o                         
  -2  -7   2          5.87         -2.54         6.38 o                         
  -1  -7   2        623.31        601.37        24.24 o                         
   0  -7   2        149.99        151.25        12.80 o                         
   1  -7   2        187.05        168.78        12.91 o                         
   2  -7   2        260.12        244.64        15.58 o                         
   3  -7   2         34.62         33.40         7.75 o                         
   4  -7   2        158.19        148.68        13.88 o                         
   5  -7   2        173.85        182.84        16.44 o                         
   6  -7   2        194.36        205.43        17.74 o                         
  -8  -6   2          4.55         12.06         9.24 o                         
  -7  -6   2          4.49         10.66         9.00 o                         
  -6  -6   2        252.85        234.09        18.14 o                         
  -5  -6   2         35.40         40.31         8.16 o                         
  -4  -6   2        644.51        653.74        25.16 o                         
  -3  -6   2        544.46        539.88        22.07 o                         
  -2  -6   2         76.66         90.30         9.87 o                         
  -1  -6   2        165.47        148.60        11.51 o                         
   0  -6   2        812.41        810.95        24.31 o                         
   1  -6   2        986.99        945.36        26.80 o                         
   2  -6   2        429.26        425.52        18.74 o                         
   3  -6   2        121.14        116.74        11.67 o                         
   4  -6   2        170.73        169.86        14.05 o                         
   5  -6   2        153.93        159.39        14.68 o                         
   6  -6   2        177.20        175.62        16.23 o                         
   7  -6   2          0.35         -6.29         6.41 o                         
  -8  -5   2         68.59         68.08        13.11 o                         
  -7  -5   2         46.20         45.80        10.05 o                         
  -6  -5   2         71.24         78.56        11.25 o                         
  -5  -5   2         28.62         38.90         8.07 o                         
  -4  -5   2         54.72         45.68         8.24 o                         
  -3  -5   2         64.50         69.31         8.66 o                         
  -2  -5   2          0.25         -4.77         4.77 o                         
  -1  -5   2        765.07        683.69        20.75 o                         
   0  -5   2       1379.59       1343.98        28.29 o                         
   1  -5   2       1740.11       1667.51        32.72 o                         
   2  -5   2          6.57          8.54         5.92 o                         
   3  -5   2         54.12         41.81         8.19 o                         
   4  -5   2        146.71        142.66        12.43 o                         
   5  -5   2         14.00         -3.67         6.81 o                         
   6  -5   2        257.77        258.43        18.35 o                         
   7  -5   2        115.06        119.55        14.27 o                         
   8  -5   2         15.16         17.51         9.43 o                         
  -8  -4   2        302.35        284.51        21.52 o                         
  -7  -4   2         35.91         42.07         9.74 o                         
  -6  -4   2         52.44         49.36         9.18 o                         
  -5  -4   2         92.52        104.63        10.39 o                         
  -4  -4   2          8.17         12.06         5.49 o                         
  -3  -4   2        116.94        121.40         9.53 o                         
  -2  -4   2         33.63         37.90         6.46 o                         
  -1  -4   2       3937.18       3595.93        42.48 o                         
   0  -4   2         12.75         14.00         4.87 o                         
   1  -4   2       3640.10       3532.65        42.22 o                         
   2  -4   2         24.45         37.41         6.55 o                         
   3  -4   2        315.72        305.26        14.89 o                         
   4  -4   2          4.29         -5.37         5.37 o                         
   5  -4   2         12.05         21.33         6.96 o                         
   6  -4   2        444.09        432.14        21.18 o                         
   7  -4   2         22.10         42.15         9.48 o                         
   8  -4   2         87.98         92.27        13.25 o                         
  -9  -3   2        127.77        162.44        16.64 o                         
  -8  -3   2        157.40        210.56        16.94 o                         
  -7  -3   2         27.09         20.26         8.06 o                         
  -6  -3   2          9.78         27.90         6.99 o                         
  -5  -3   2        155.20        152.92        12.01 o                         
  -4  -3   2        111.81        129.08        10.26 o                         
  -3  -3   2       3886.91       3713.02        44.92 o                         
  -2  -3   2         70.60         73.74         7.28 o                         
  -1  -3   2        210.28        190.04        10.11 o                         
   0  -3   2        117.67        136.50         8.67 o                         
   1  -3   2       2133.68       1939.09        27.91 o                         
   2  -3   2       1117.59       1116.32        22.78 o                         
   3  -3   2        638.26        705.59        19.90 o                         
   4  -3   2        256.77        216.40        13.06 o                         
   5  -3   2        181.71        165.32        12.36 o                         
   6  -3   2        295.64        290.23        17.51 o                         
   7  -3   2          1.32         20.58         7.07 o                         
   8  -3   2         49.66         82.27        12.28 o                         
   9  -3   2         60.69         51.07        12.28 o                         
  -9  -2   2         56.04         59.16        12.35 o                         
  -8  -2   2        865.41        831.72        32.78 o                         
  -7  -2   2         83.96         74.28        10.29 o                         
  -6  -2   2        118.66        120.12        11.85 o                         
  -5  -2   2          1.74         -1.81         4.89 o                         
  -4  -2   2        649.15        581.29        18.88 o                         
  -3  -2   2        368.95        358.24        13.69 o                         
  -2  -2   2        684.57        689.70        16.49 o                         
  -1  -2   2         29.70         33.38         5.40 o                         
   0  -2   2       3173.89       2962.32        29.39 o                         
   1  -2   2        334.62        363.35        11.34 o                         
   2  -2   2       1043.99       1080.39        20.31 o                         
   3  -2   2       1883.42       2028.73        30.76 o                         
   4  -2   2       1231.41       1127.60        25.92 o                         
   5  -2   2          0.61          0.99         4.76 o                         
   6  -2   2         28.61         30.83         8.43 o                         
   7  -2   2         19.45          4.01         8.22 o                         
   8  -2   2        274.75        262.51        18.64 o                         
   9  -2   2         92.45        106.01        15.24 o                         
  -9  -1   2          0.11         -3.80         7.59 o                         
  -8  -1   2        342.86        347.28        21.81 o                         
  -7  -1   2          9.08         -3.59         6.17 o                         
  -6  -1   2        910.24        894.43        28.03 o                         
  -5  -1   2         10.90          1.15         5.37 o                         
  -4  -1   2        699.24        690.07        19.68 o                         
  -3  -1   2          7.09          7.14         5.02 o                         
  -2  -1   2        484.65        501.43        13.27 o                         
  -1  -1   2         82.78         77.66         6.10 o                         
   0  -1   2          0.56          9.39         4.27 o                         
   1  -1   2       3457.84       3689.46        29.97 o                         
   2  -1   2       9325.92       9476.95        55.78 o                         
   3  -1   2       1495.71       1580.00        25.78 o                         
   4  -1   2        556.96        497.32        16.64 o                         
   5  -1   2        225.73        240.50        13.82 o                         
   6  -1   2        256.34        258.95        15.62 o                         
   7  -1   2         16.51         -0.10         7.61 o                         
   8  -1   2        269.12        289.30        19.94 o                         
   9  -1   2         49.61         68.09        12.33 o                         
  -9   0   2         29.35         16.38        10.96 o                         
  -8   0   2          1.98         -3.24         7.43 o                         
  -7   0   2        119.74        134.15        12.86 o                         
  -6   0   2       1665.67       1592.23        36.28 o                         
  -5   0   2        112.79         84.65         9.60 o                         
  -4   0   2        741.79        759.46        20.58 o                         
  -3   0   2         13.14          4.00         4.95 o                         
  -2   0   2        111.89        110.81         7.07 o                         
  -1   0   2          2.20         -2.49         4.00 o                         
   0   0   2        439.65        470.09         9.40 o                         
   1   0   2        781.57        810.90        13.01 o                         
   2   0   2        407.23        395.80        11.05 o                         
   3   0   2        286.30        274.16        10.92 o                         
   4   0   2       2780.21       2955.26        39.03 o                         
   5   0   2          0.53         -5.53         5.53 o                         
   6   0   2        147.10        142.16        11.63 o                         
   7   0   2         15.11          1.70         7.49 o                         
   8   0   2          0.19         -6.52         6.52 o                         
   9   0   2        104.98        123.44        14.48 o                         
  -9   1   2         47.35         45.63        11.15 o                         
  -8   1   2          1.34         19.63         8.03 o                         
  -7   1   2        621.33        663.54        26.38 o                         
  -6   1   2        587.12        574.53        22.91 o                         
  -5   1   2        431.98        477.63        18.14 o                         
  -4   1   2        453.71        470.98        16.39 o                         
  -3   1   2        292.53        387.25        13.43 o                         
  -2   1   2         12.49         14.32         4.98 o                         
  -1   1   2       5570.17       5567.08        34.84 o                         
   0   1   2        379.44        415.88         8.79 o                         
   1   1   2          4.70         12.99         4.30 o                         
   2   1   2        231.59        251.13         9.08 o                         
   3   1   2         41.20         50.50         5.97 o                         
   4   1   2       4493.38       4567.40        48.08 o                         
   5   1   2        599.51        653.45        20.87 o                         
   6   1   2        142.70        122.19        10.99 o                         
   7   1   2        102.42        117.37        12.09 o                         
   8   1   2         94.12         87.25        11.65 o                         
   9   1   2        233.72        239.80        19.48 o                         
  -9   2   2        129.10        147.08        15.62 o                         
  -8   2   2        175.78        180.25        16.36 o                         
  -7   2   2         49.12         53.63         9.60 o                         
  -6   2   2       1635.07       1589.26        37.30 o                         
  -5   2   2       1561.09       1547.07        33.29 o                         
  -4   2   2          2.58         10.58         4.92 o                         
  -3   2   2         62.47         40.99         6.08 o                         
  -2   2   2       5288.60       5532.32        43.09 o                         
  -1   2   2       5529.75       5494.31        37.19 o                         
   0   2   2         35.43         23.95         4.60 o                         
   1   2   2       1235.46       1243.66        16.89 o                         
   2   2   2        194.55        203.51         9.00 o                         
   3   2   2         21.33         56.64         6.18 o                         
   4   2   2        399.43        384.18        14.34 o                         
   5   2   2       1557.25       1552.04        31.75 o                         
   6   2   2        338.72        363.06        17.64 o                         
   7   2   2        207.92        187.71        15.49 o                         
   8   2   2         25.80         17.43         9.03 o                         
   9   2   2         33.02         37.11        10.66 o                         
  -9   3   2          0.05         -3.98         7.17 o                         
  -8   3   2        256.59        255.79        19.18 o                         
  -7   3   2         28.88         24.43         8.30 o                         
  -6   3   2       1294.99       1324.18        35.07 o                         
  -5   3   2       1457.65       1429.02        33.58 o                         
  -4   3   2         94.11        107.24         9.53 o                         
  -3   3   2       4775.70       4983.08        50.37 o                         
  -2   3   2        381.20        428.16        13.51 o                         
  -1   3   2         24.46         27.44         5.02 o                         
   0   3   2        603.95        610.86        13.58 o                         
   1   3   2        700.83        656.99        14.27 o                         
   2   3   2        879.08       1034.21        18.95 o                         
   3   3   2        212.87        255.08        11.31 o                         
   4   3   2        636.50        577.05        18.04 o                         
   5   3   2       1260.62       1231.16        29.52 o                         
   6   3   2       1315.29       1287.54        33.21 o                         
   7   3   2         21.61         26.07         7.93 o                         
   8   3   2         63.69         54.66        11.47 o                         
   9   3   2         54.41         73.84        11.72 o                         
  -8   4   2         23.41          7.75         8.58 o                         
  -7   4   2         45.61         62.12        10.29 o                         
  -6   4   2         28.43         38.66         8.61 o                         
  -5   4   2       2156.45       2030.88        40.97 o                         
  -4   4   2       1374.81       1329.50        30.20 o                         
  -3   4   2        727.62        695.75        19.98 o                         
  -2   4   2       1145.84       1343.50        25.21 o                         
  -1   4   2        646.25        618.46        16.30 o                         
   0   4   2         43.72         70.94         7.09 o                         
   1   4   2        345.72        325.52        11.88 o                         
   2   4   2        366.79        359.10        12.98 o                         
   3   4   2        164.88        178.21        10.39 o                         
   4   4   2        463.19        479.12        17.17 o                         
   5   4   2        249.78        273.25        15.23 o                         
   6   4   2        365.02        360.60        18.51 o                         
   7   4   2         64.10         77.41        11.31 o                         
   8   4   2         30.67         48.01         9.94 o                         
   9   4   2         52.54         61.46        12.56 o                         
  -8   5   2          2.38          2.51         8.04 o                         
  -7   5   2        241.37        223.13        17.83 o                         
  -6   5   2        413.90        411.87        21.44 o                         
  -5   5   2         81.89         95.33        12.46 o                         
  -4   5   2        409.77        390.25        17.48 o                         
  -3   5   2       1250.64       1330.23        29.27 o                         
  -2   5   2       1323.34       1405.88        28.25 o                         
  -1   5   2        565.66        578.51        17.33 o                         
   0   5   2        177.25        173.47        10.11 o                         
   1   5   2        555.19        601.20        17.19 o                         
   2   5   2        674.93        668.90        18.66 o                         
   3   5   2        372.72        416.35        15.91 o                         
   4   5   2          9.76          6.20         6.02 o                         
   5   5   2        175.36        152.66        12.36 o                         
   6   5   2         29.46         28.61         7.49 o                         
   7   5   2        239.47        277.64        18.45 o                         
   8   5   2          0.94         -7.23         7.23 o                         
   9   5   2        111.84        128.86        16.13 o                         
  -8   6   2         89.47        122.81        13.88 o                         
  -7   6   2          6.99         19.71         7.98 o                         
  -6   6   2        252.73        273.51        18.95 o                         
  -5   6   2        147.35        130.95        13.72 o                         
  -4   6   2        584.32        608.43        23.37 o                         
  -3   6   2       1616.05       1710.12        35.65 o                         
  -2   6   2        285.36        297.80        14.89 o                         
  -1   6   2        600.45        605.90        19.50 o                         
   0   6   2         53.45         54.15         7.44 o                         
   1   6   2       1229.28       1212.96        27.19 o                         
   2   6   2       1341.26       1388.74        29.16 o                         
   3   6   2        138.72        154.34        10.79 o                         
   4   6   2         16.30         22.88         6.63 o                         
   5   6   2         66.93         67.07         9.61 o                         
   6   6   2        128.63        150.02        13.08 o                         
   7   6   2        966.89        922.38        34.35 o                         
   8   6   2         12.16          9.09         6.88 o                         
  -7   7   2          3.32         -5.06         8.11 o                         
  -6   7   2          0.41          9.95         7.04 o                         
  -5   7   2        258.48        201.39        16.86 o                         
  -4   7   2         57.77         71.48        10.49 o                         
  -3   7   2        266.86        254.22        15.63 o                         
  -2   7   2        311.77        318.88        16.38 o                         
  -1   7   2        910.31        859.04        25.28 o                         
   0   7   2        174.74        200.87        12.44 o                         
   1   7   2        105.32        123.50         9.66 o                         
   2   7   2        642.61        629.89        21.68 o                         
   3   7   2         54.64         61.70         8.66 o                         
   4   7   2          1.76          5.19         6.38 o                         
   5   7   2          6.61         13.66         6.57 o                         
   6   7   2         57.31         64.55        10.42 o                         
   7   7   2        117.23        124.34        14.39 o                         
   8   7   2         10.14          2.62         7.85 o                         
  -6   8   2          0.26          7.22         7.48 o                         
  -5   8   2        143.77        156.27        15.84 o                         
  -4   8   2        281.04        294.25        19.13 o                         
  -3   8   2         93.68        100.86        11.80 o                         
  -2   8   2        640.65        654.35        25.03 o                         
  -1   8   2          4.44         10.86         6.94 o                         
   0   8   2        546.49        601.08        23.06 o                         
   1   8   2         96.07        106.04        10.53 o                         
   2   8   2         99.33        123.18        11.70 o                         
   3   8   2         13.70         28.16         7.64 o                         
   4   8   2        156.87        147.64        13.79 o                         
   5   8   2         32.87         60.97        10.07 o                         
   6   8   2         50.01         28.88         9.77 o                         
   7   8   2         88.68        101.04        13.22 o                         
  -6   9   2          8.48         14.79         9.01 o                         
  -5   9   2        198.33        182.03        17.59 o                         
  -4   9   2         19.98         22.59         8.35 o                         
  -3   9   2          0.76         -7.06         7.06 o                         
  -2   9   2        229.44        239.79        17.01 o                         
  -1   9   2        746.25        757.90        28.04 o                         
   0   9   2        404.91        420.51        20.76 o                         
   1   9   2         64.47         76.02        10.23 o                         
   2   9   2         17.01         29.52         7.69 o                         
   3   9   2         49.72         21.67        10.23 o                         
   4   9   2        323.21        302.94        19.56 o                         
   5   9   2          5.40          5.94         7.59 o                         
   6   9   2          3.48         -7.61         7.61 o                         
   7   9   2         10.84         13.56        10.31 o                         
  -4  10   2         14.00         38.66         9.48 o                         
  -3  10   2        257.68        260.61        19.92 o                         
  -2  10   2          1.48          8.84         7.64 o                         
  -1  10   2        402.31        421.72        22.54 o                         
   0  10   2         34.40         24.74         9.22 o                         
   1  10   2         84.29         60.36        11.36 o                         
   2  10   2        334.40        332.14        20.29 o                         
   3  10   2         39.01         33.71         9.27 o                         
   4  10   2        142.98        111.22        14.79 o                         
   5  10   2         70.38         98.58        14.45 o                         
   6  10   2          7.48          4.00         8.11 o                         
  -3  11   2        162.22        195.82        18.42 o                         
  -2  11   2         45.64         47.04        10.65 o                         
  -1  11   2         40.12         29.97         9.95 o                         
   0  11   2        727.69        775.82        32.48 o                         
   1  11   2         31.27         33.80         9.89 o                         
   2  11   2        124.99        133.08        15.41 o                         
   3  11   2         36.74         33.80         9.66 o                         
   4  11   2         64.27         54.50        12.54 o                         
   0  12   2         13.34          3.95         8.69 o                         
   1  12   2          0.24         11.75         7.44 o                         
   2  12   2         65.08         84.58        14.14 o                         
  -3 -10   3         77.20         77.97        13.85 o                         
  -2 -10   3          4.55         -2.59         9.05 o                         
  -1 -10   3         11.00         22.82         9.00 o                         
   0 -10   3        172.23        160.67        16.94 o                         
   1 -10   3         14.39         17.82         9.42 o                         
   2 -10   3        169.45        178.96        17.38 o                         
  -4  -9   3          0.65          8.87         8.48 o                         
  -3  -9   3        106.25        117.27        13.75 o                         
  -2  -9   3         11.27          2.75         7.44 o                         
  -1  -9   3        126.54        139.72        14.53 o                         
   0  -9   3        122.77        120.46        14.37 o                         
   1  -9   3         20.69         25.02         8.75 o                         
   2  -9   3          4.34         14.90         7.98 o                         
   3  -9   3          8.67         12.27         8.74 o                         
   4  -9   3        202.39        173.02        17.95 o                         
  -6  -8   3         10.17         -9.61         9.61 o                         
  -5  -8   3          2.86         -1.23         6.85 o                         
  -4  -8   3          0.05         -6.91         6.91 o                         
  -3  -8   3         57.32         61.57        10.29 o                         
  -2  -8   3        246.88        236.87        16.73 o                         
  -1  -8   3         21.71         13.03         7.93 o                         
   0  -8   3         54.22         37.61         9.29 o                         
   1  -8   3          3.59         11.10         7.07 o                         
   2  -8   3        193.34        186.03        16.36 o                         
   3  -8   3         16.10         18.71         7.96 o                         
   4  -8   3        145.08        118.45        14.87 o                         
   5  -8   3         15.78         26.51         9.73 o                         
  -6  -7   3         13.72         15.97         8.79 o                         
  -5  -7   3        434.11        426.57        23.98 o                         
  -4  -7   3         77.73         77.59        11.15 o                         
  -3  -7   3        289.85        284.48        18.22 o                         
  -2  -7   3          3.04         -3.45         6.36 o                         
  -1  -7   3        333.65        348.79        18.93 o                         
   0  -7   3        207.90        171.32        14.77 o                         
   1  -7   3         13.94         24.45         7.52 o                         
   2  -7   3         79.68         87.87        10.05 o                         
   3  -7   3         79.55         92.59        11.96 o                         
   4  -7   3         45.60         48.92         9.61 o                         
   5  -7   3        304.17        306.70        20.68 o                         
   6  -7   3         51.50         38.27         9.95 o                         
  -7  -6   3         17.92         29.95         9.74 o                         
  -6  -6   3         46.32         38.90        10.41 o                         
  -5  -6   3        157.56        149.15        14.71 o                         
  -4  -6   3         23.04         20.02         7.88 o                         
  -3  -6   3          3.51         10.84         5.63 o                         
  -2  -6   3         56.27         45.44         8.54 o                         
  -1  -6   3         44.98         45.31         8.48 o                         
   0  -6   3        205.87        184.44        12.95 o                         
   1  -6   3        203.89        192.53        13.50 o                         
   2  -6   3        124.24        100.54        11.44 o                         
   3  -6   3         11.47         36.68         8.17 o                         
   4  -6   3        204.70        187.60        14.90 o                         
   5  -6   3        271.72        225.95        17.69 o                         
   6  -6   3        143.21        127.66        14.27 o                         
   7  -6   3          2.33         -7.83         8.22 o                         
  -8  -5   3         16.67         17.17         8.85 o                         
  -7  -5   3         86.12         81.90        13.14 o                         
  -6  -5   3        142.44        133.89        14.42 o                         
  -5  -5   3        158.79        175.62        14.47 o                         
  -4  -5   3        133.61        135.36        12.64 o                         
  -3  -5   3        159.84        177.23        12.69 o                         
  -2  -5   3         23.06         27.70         6.68 o                         
  -1  -5   3        114.38         97.80         9.84 o                         
   0  -5   3        622.22        618.19        20.41 o                         
   1  -5   3         39.64         38.14         7.25 o                         
   2  -5   3        659.92        593.64        21.38 o                         
   3  -5   3        323.34        291.26        15.99 o                         
   4  -5   3          1.55         -4.98         6.38 o                         
   5  -5   3        142.01        137.32        13.92 o                         
   6  -5   3        197.07        175.77        15.99 o                         
   7  -5   3        392.43        410.60        24.08 o                         
  -8  -4   3        513.02        509.33        28.66 o                         
  -7  -4   3         24.79         25.45         8.63 o                         
  -6  -4   3         21.31         18.63         8.51 o                         
  -5  -4   3        145.05        144.02        13.08 o                         
  -4  -4   3        166.76        163.92        12.38 o                         
  -3  -4   3         27.06         30.70         6.23 o                         
  -2  -4   3        423.20        404.79        16.41 o                         
  -1  -4   3          8.60         16.59         5.13 o                         
   0  -4   3       2160.92       1962.85        33.09 o                         
   1  -4   3         15.22         18.80         6.07 o                         
   2  -4   3         73.70         71.54         8.59 o                         
   3  -4   3          0.66         15.81         5.62 o                         
   4  -4   3        497.03        492.86        19.98 o                         
   5  -4   3        101.01        119.26        12.51 o                         
   6  -4   3        263.53        248.54        17.57 o                         
   7  -4   3        102.14         76.65        11.85 o                         
   8  -4   3         28.64          2.61         8.45 o                         
  -8  -3   3         11.25         13.75         8.61 o                         
  -7  -3   3         55.86         74.65        10.76 o                         
  -6  -3   3         76.48         74.15        10.21 o                         
  -5  -3   3        282.97        275.24        16.30 o                         
  -4  -3   3        103.27        102.97        10.10 o                         
  -3  -3   3        206.89        170.95        11.30 o                         
  -2  -3   3        586.57        565.71        17.74 o                         
  -1  -3   3        524.15        477.95        15.79 o                         
   0  -3   3         76.35        107.92         8.12 o                         
   1  -3   3         19.26         26.21         5.37 o                         
   2  -3   3         33.23         35.24         6.44 o                         
   3  -3   3        142.45        132.47         9.58 o                         
   4  -3   3         90.72         99.99         9.35 o                         
   5  -3   3        429.21        432.84        19.43 o                         
   6  -3   3         47.16         47.33         8.79 o                         
   7  -3   3       1351.02       1194.01        37.82 o                         
   8  -3   3         42.28         23.79        10.91 o                         
  -9  -2   3         13.78         10.68         8.67 o                         
  -8  -2   3          1.87         -6.36         6.70 o                         
  -7  -2   3        576.93        575.87        26.60 o                         
  -6  -2   3         36.90         53.11         8.67 o                         
  -5  -2   3         14.26          0.94         6.62 o                         
  -4  -2   3        462.64        450.27        17.57 o                         
  -3  -2   3        531.33        498.03        16.70 o                         
  -2  -2   3       2265.86       2148.15        31.17 o                         
  -1  -2   3          0.14          4.11         4.71 o                         
   0  -2   3       1543.54       1460.96        23.32 o                         
   1  -2   3         99.73        113.66         8.22 o                         
   2  -2   3       2637.87       2961.41        35.94 o                         
   3  -2   3        610.73        545.66        17.44 o                         
   4  -2   3         18.97         13.06         5.73 o                         
   5  -2   3        257.17        257.17        15.02 o                         
   6  -2   3         73.95         69.02         9.87 o                         
   7  -2   3         55.99         65.00        10.45 o                         
   8  -2   3         78.07         74.05        12.12 o                         
   9  -2   3         70.30         83.89        13.66 o                         
  -9  -1   3         72.76         95.59        13.35 o                         
  -8  -1   3          0.37         14.11         7.12 o                         
  -7  -1   3        464.14        499.85        23.74 o                         
  -6  -1   3         11.13         22.85         7.30 o                         
  -5  -1   3         12.74          7.20         5.36 o                         
  -4  -1   3          7.28         10.23         5.34 o                         
  -3  -1   3       2574.38       2654.91        35.99 o                         
  -2  -1   3       1409.85       1288.62        22.75 o                         
  -1  -1   3       1052.78       1053.86        19.16 o                         
   0  -1   3       5280.46       5399.11        40.49 o                         
   1  -1   3       2010.17       2257.04        26.77 o                         
   2  -1   3        364.60        325.53        11.59 o                         
   3  -1   3       2514.20       2442.03        33.79 o                         
   4  -1   3        143.97        149.59        10.29 o                         
   5  -1   3         78.06         83.56         9.27 o                         
   6  -1   3         47.69         46.77         8.54 o                         
   7  -1   3        123.99        146.09        13.48 o                         
   8  -1   3        250.07        251.11        18.50 o                         
   9  -1   3        161.70        151.79        17.93 o                         
  -9   0   3          5.00         19.48         9.74 o                         
  -8   0   3         18.40          9.82         8.04 o                         
  -7   0   3        102.75        123.78        13.04 o                         
  -6   0   3         57.92         44.06         8.77 o                         
  -5   0   3        273.04        272.36        14.92 o                         
  -4   0   3        684.93        679.60        20.26 o                         
  -3   0   3        105.61        115.90         8.20 o                         
  -2   0   3        222.45        212.41         9.85 o                         
  -1   0   3         77.25        107.77         6.86 o                         
   0   0   3       7433.42       7255.25        43.79 o                         
   1   0   3       3605.62       3892.58        32.62 o                         
   2   0   3       3137.17       3179.58        32.54 o                         
   3   0   3         93.03         86.07         7.20 o                         
   4   0   3        711.89        773.87        20.62 o                         
   5   0   3        111.97        108.44         9.60 o                         
   6   0   3         25.37          7.85         5.79 o                         
   7   0   3        101.25         93.24        11.42 o                         
   8   0   3        313.70        287.88        19.95 o                         
   9   0   3          0.30         -1.28         7.80 o                         
  -9   1   3         58.26         76.88        12.51 o                         
  -8   1   3         53.39         51.83        10.29 o                         
  -7   1   3        365.93        386.39        21.47 o                         
  -6   1   3         90.68         96.56        10.62 o                         
  -5   1   3       1390.82       1431.27        33.30 o                         
  -4   1   3         11.79         21.72         5.68 o                         
  -3   1   3          2.17          6.75         4.74 o                         
  -2   1   3        110.37         88.32         7.20 o                         
  -1   1   3       1590.16       1715.56        22.07 o                         
   0   1   3        750.05        746.64        13.88 o                         
   1   1   3        199.92        215.48         8.75 o                         
   2   1   3        907.53        972.27        17.75 o                         
   3   1   3       1677.82       1654.29        25.97 o                         
   4   1   3         29.15         39.26         6.33 o                         
   5   1   3          5.16          9.76         5.37 o                         
   6   1   3         32.57         36.64         7.56 o                         
   7   1   3         70.44         71.51         9.90 o                         
   8   1   3         86.67         68.39        12.04 o                         
   9   1   3          9.26         16.31         8.46 o                         
  -9   2   3         67.89         66.07        12.02 o                         
  -8   2   3        183.96        189.82        17.06 o                         
  -7   2   3         40.87         16.31         8.45 o                         
  -6   2   3        178.13        175.67        13.71 o                         
  -5   2   3          2.57         11.17         5.62 o                         
  -4   2   3         17.48         22.40         5.29 o                         
  -3   2   3       1135.42       1279.13        24.87 o                         
  -2   2   3       6363.19       6700.32        50.99 o                         
  -1   2   3        193.46        176.82         8.43 o                         
   0   2   3       4657.02       4758.53        35.65 o                         
   1   2   3        476.05        463.89        11.89 o                         
   2   2   3        297.33        308.95        11.07 o                         
   3   2   3         86.98         85.09         7.72 o                         
   4   2   3       1047.37       1059.21        24.31 o                         
   5   2   3        582.49        595.27        20.11 o                         
   6   2   3        373.16        371.48        18.38 o                         
   7   2   3         35.86         30.97         8.58 o                         
   8   2   3         34.17         47.93         9.89 o                         
   9   2   3          7.88         11.88         8.85 o                         
  -8   3   3        197.18        179.90        16.12 o                         
  -7   3   3        390.62        404.24        22.17 o                         
  -6   3   3        302.72        358.14        18.67 o                         
  -5   3   3         26.70         26.44         7.25 o                         
  -4   3   3       1036.58       1047.14        26.41 o                         
  -3   3   3        952.98       1098.91        24.24 o                         
  -2   3   3        198.76        201.01        10.15 o                         
  -1   3   3        963.55        980.73        18.87 o                         
   0   3   3       1066.55       1039.00        18.48 o                         
   1   3   3       5720.77       5694.07        43.01 o                         
   2   3   3        505.85        557.47        14.81 o                         
   3   3   3        225.10        181.74         9.98 o                         
   4   3   3          9.34         11.23         5.44 o                         
   5   3   3       2997.39       2871.47        45.80 o                         
   6   3   3         19.31         14.08         6.54 o                         
   7   3   3         31.60         30.94         8.29 o                         
   8   3   3          0.86         -6.21         6.21 o                         
   9   3   3         93.33         84.44        14.58 o                         
  -8   4   3         22.65         13.72         8.74 o                         
  -7   4   3         92.88        121.77        13.33 o                         
  -6   4   3         25.65         44.79         9.00 o                         
  -5   4   3         98.85        103.53        11.34 o                         
  -4   4   3        816.52        828.55        24.18 o                         
  -3   4   3         71.60         75.31         8.24 o                         
  -2   4   3         47.36         66.93         7.62 o                         
  -1   4   3       1909.71       2101.06        29.71 o                         
   0   4   3        630.88        641.89        16.31 o                         
   1   4   3          6.08          2.35         4.95 o                         
   2   4   3        330.01        332.62        12.67 o                         
   3   4   3       1613.46       1660.18        29.11 o                         
   4   4   3         65.47         54.57         7.98 o                         
   5   4   3        249.13        230.35        14.05 o                         
   6   4   3          0.49          2.09         6.83 o                         
   7   4   3          2.39          7.64         7.25 o                         
   8   4   3         22.56         31.68         9.18 o                         
   9   4   3          4.12         -6.54         8.90 o                         
  -8   5   3         64.95         53.50        11.47 o                         
  -7   5   3        724.36        709.63        29.76 o                         
  -6   5   3         60.57         50.33        10.37 o                         
  -5   5   3         31.27         51.05         9.29 o                         
  -4   5   3         25.63          6.78         7.14 o                         
  -3   5   3        144.49        164.33        11.44 o                         
  -2   5   3        479.91        561.87        18.38 o                         
  -1   5   3        553.47        627.85        18.01 o                         
   0   5   3         54.42         56.25         6.62 o                         
   1   5   3       2478.97       2569.95        35.12 o                         
   2   5   3          3.67         -3.87         4.48 o                         
   3   5   3       1351.17       1353.61        28.27 o                         
   4   5   3         10.27          0.94         5.74 o                         
   5   5   3       1374.51       1307.88        32.46 o                         
   6   5   3        224.55        230.24        15.44 o                         
   7   5   3        273.72        267.55        18.14 o                         
   8   5   3          1.18         -5.00         7.69 o                         
   9   5   3         24.60         14.89         9.89 o                         
  -7   6   3        172.23        182.57        17.31 o                         
  -6   6   3          5.29         11.70         7.56 o                         
  -5   6   3        217.96        210.48        15.60 o                         
  -4   6   3        817.05        856.24        27.77 o                         
  -3   6   3         54.22         45.58         8.24 o                         
  -2   6   3         96.13        104.63         9.84 o                         
  -1   6   3          2.98         11.26         5.86 o                         
   0   6   3        384.72        349.00        15.15 o                         
   1   6   3        660.89        641.10        19.69 o                         
   2   6   3        308.49        308.46        14.40 o                         
   3   6   3        294.78        299.55        14.45 o                         
   4   6   3        114.74        119.12        10.45 o                         
   5   6   3          8.33         12.30         6.70 o                         
   6   6   3          8.47         -4.13         6.88 o                         
   7   6   3         78.11        101.53        12.36 o                         
   8   6   3         94.98        120.39        15.42 o                         
  -7   7   3          0.93          6.38         7.64 o                         
  -6   7   3        123.67        139.46        14.06 o                         
  -5   7   3       1174.95       1133.54        35.33 o                         
  -4   7   3         16.87         29.76         7.98 o                         
  -3   7   3        125.71        118.15        11.97 o                         
  -2   7   3         44.55         48.63         8.35 o                         
  -1   7   3          0.11          0.00         5.62 o                         
   0   7   3          7.93          5.45         6.34 o                         
   1   7   3        706.74        691.54        22.40 o                         
   2   7   3          0.82         -5.49         5.49 o                         
   3   7   3        528.45        532.11        20.68 o                         
   4   7   3         49.91         68.09         8.59 o                         
   5   7   3        252.82        290.42        17.33 o                         
   6   7   3        367.72        435.64        22.38 o                         
   7   7   3        240.74        265.03        19.42 o                         
   8   7   3        148.58        164.73        16.99 o                         
  -6   8   3        437.39        438.03        24.79 o                         
  -5   8   3        120.26        114.59        14.43 o                         
  -4   8   3         87.14         64.70        11.00 o                         
  -3   8   3         29.24         27.25         8.54 o                         
  -2   8   3       1564.31       1655.41        38.63 o                         
  -1   8   3          2.29         -5.21         5.21 o                         
   0   8   3        383.47        410.72        18.85 o                         
   1   8   3         90.15         85.73         9.92 o                         
   2   8   3          3.47          1.62         5.74 o                         
   3   8   3         42.53         49.45         8.45 o                         
   4   8   3        141.62        131.92        13.29 o                         
   5   8   3         57.42         48.68        10.73 o                         
   6   8   3         80.50         77.67        11.52 o                         
   7   8   3         74.00         71.33        12.46 o                         
  -6   9   3         92.11         79.21        14.24 o                         
  -5   9   3          0.27         -3.41         7.43 o                         
  -4   9   3        562.38        564.17        27.49 o                         
  -3   9   3         62.97         71.56        10.49 o                         
  -2   9   3         29.01         14.79         8.35 o                         
  -1   9   3         40.85         46.07         9.42 o                         
   0   9   3         55.68         61.18         9.74 o                         
   1   9   3          0.66          4.32         5.44 o                         
   2   9   3        448.57        443.91        22.51 o                         
   3   9   3        308.71        328.33        19.34 o                         
   4   9   3         11.50          8.01         7.72 o                         
   5   9   3        194.00        217.83        17.23 o                         
   6   9   3        108.18         97.42        13.33 o                         
   7   9   3         11.26         25.44         8.96 o                         
  -5  10   3         24.27         28.32        10.24 o                         
  -4  10   3        511.46        505.38        26.88 o                         
  -3  10   3        215.83        223.94        18.50 o                         
  -2  10   3        247.83        243.99        19.00 o                         
  -1  10   3        402.31        398.26        21.76 o                         
   0  10   3         70.68        108.05        12.51 o                         
   1  10   3         96.97        134.80        13.98 o                         
   2  10   3         47.99         57.12        10.19 o                         
   3  10   3        294.28        274.97        19.21 o                         
   4  10   3          0.84         -6.12         6.12 o                         
   5  10   3         17.13         15.07         8.67 o                         
   6  10   3        100.81        116.53        14.27 o                         
  -3  11   3          0.61         11.62         8.53 o                         
  -2  11   3         41.49         67.62        11.86 o                         
  -1  11   3        275.90        279.25        20.79 o                         
   0  11   3        106.57         74.70        12.56 o                         
   1  11   3         32.05         31.78         9.05 o                         
   2  11   3        104.10        115.90        13.77 o                         
   3  11   3          0.55         11.75         7.59 o                         
   4  11   3        133.54        132.01        15.57 o                         
   5  11   3         18.41         42.85        10.45 o                         
  -1  12   3         55.83         71.41        12.83 o                         
   0  12   3         90.90        121.80        14.90 o                         
   1  12   3         15.34         35.91         9.24 o                         
   2  12   3         48.56         27.25        10.65 o                         
  -4  -9   4          0.66          9.45         7.96 o                         
  -3  -9   4         46.00         51.22        11.00 o                         
  -2  -9   4         36.38         33.01        10.55 o                         
  -1  -9   4        265.66        279.45        20.03 o                         
   0  -9   4         81.38         65.31        12.56 o                         
   1  -9   4          3.23          8.16         8.64 o                         
   2  -9   4         16.20          9.85         8.14 o                         
   3  -9   4        294.69        318.53        21.80 o                         
  -5  -8   4          2.59         -7.82         7.82 o                         
  -4  -8   4         95.06        105.64        14.45 o                         
  -3  -8   4         28.60         25.58         9.60 o                         
  -2  -8   4        348.49        366.57        21.98 o                         
  -1  -8   4         14.69          3.92         8.04 o                         
   0  -8   4         51.85         32.15        10.23 o                         
   1  -8   4         45.73         46.46        10.47 o                         
   2  -8   4         22.30         16.13         8.51 o                         
   3  -8   4        278.37        232.96        19.16 o                         
   4  -8   4          2.98          0.00         7.77 o                         
   5  -8   4          7.50         27.95         9.32 o                         
  -6  -7   4          0.51         12.98         8.43 o                         
  -5  -7   4          1.47          6.62         6.62 o                         
  -4  -7   4        222.66        243.31        18.87 o                         
  -3  -7   4          0.08         -6.41         6.41 o                         
  -2  -7   4        258.06        243.05        17.49 o                         
  -1  -7   4          7.76         25.20         7.72 o                         
   0  -7   4          1.17         -6.13         6.31 o                         
   1  -7   4         98.13         86.23        11.05 o                         
   2  -7   4        185.94        208.47        15.86 o                         
   3  -7   4        106.47        110.96        12.93 o                         
   4  -7   4        146.40        141.01        14.98 o                         
   5  -7   4         95.74        122.53        13.58 o                         
   6  -7   4         28.53         30.83        10.45 o                         
  -7  -6   4         17.53         21.17         9.79 o                         
  -6  -6   4        125.29        151.51        16.10 o                         
  -5  -6   4          1.49          3.87         7.10 o                         
  -4  -6   4        273.09        243.23        17.36 o                         
  -3  -6   4          2.55         -0.10         6.15 o                         
  -2  -6   4        151.19        132.76        12.77 o                         
  -1  -6   4        106.75        117.74        11.12 o                         
   0  -6   4         86.13         79.15         9.24 o                         
   1  -6   4        257.51        238.01        15.39 o                         
   2  -6   4        226.00        187.06        14.40 o                         
   3  -6   4         82.11        108.05        11.17 o                         
   4  -6   4        412.20        380.80        20.66 o                         
   5  -6   4        459.13        426.17        23.21 o                         
   6  -6   4        262.97        300.44        21.00 o                         
  -7  -5   4         62.08         91.33        13.20 o                         
  -6  -5   4        115.44        104.75        12.44 o                         
  -5  -5   4        101.60         96.61        12.27 o                         
  -4  -5   4        136.02        193.46        14.30 o                         
  -3  -5   4        476.44        483.44        20.87 o                         
  -2  -5   4         10.34          9.87         5.71 o                         
  -1  -5   4         21.77          9.18         6.07 o                         
   0  -5   4        433.46        399.32        17.72 o                         
   1  -5   4       1368.90       1190.11        30.52 o                         
   2  -5   4         11.64         16.41         6.55 o                         
   3  -5   4        223.79        274.93        16.21 o                         
   4  -5   4         19.38         19.16         7.12 o                         
   5  -5   4        232.68        242.18        17.25 o                         
   6  -5   4         24.31         14.95         9.60 o                         
   7  -5   4          0.55          1.26         7.56 o                         
  -8  -4   4         11.50          9.22         8.96 o                         
  -7  -4   4         31.98         32.23         8.82 o                         
  -6  -4   4         30.94          7.98         8.29 o                         
  -5  -4   4         87.91         87.43        10.91 o                         
  -4  -4   4        159.25        151.01        12.54 o                         
  -3  -4   4         47.62         39.31         7.28 o                         
  -2  -4   4         12.73         34.32         6.25 o                         
  -1  -4   4        452.83        442.82        17.62 o                         
   0  -4   4        425.95        395.34        16.78 o                         
   1  -4   4        764.46        737.82        22.23 o                         
   2  -4   4        158.94        157.40        11.89 o                         
   3  -4   4         63.83         84.76         9.11 o                         
   4  -4   4         62.55         63.29        10.07 o                         
   5  -4   4         67.61         78.56        11.12 o                         
   6  -4   4       1039.75       1084.75        35.13 o                         
   7  -4   4         19.29         14.03         8.30 o                         
   8  -4   4        250.44        202.57        19.58 o                         
  -8  -3   4         64.54         78.09        12.35 o                         
  -7  -3   4         59.98         65.72        10.32 o                         
  -6  -3   4        440.21        497.13        23.71 o                         
  -5  -3   4         19.33         35.05         7.09 o                         
  -4  -3   4        135.19        132.51        11.86 o                         
  -3  -3   4        264.39        274.19        14.63 o                         
  -2  -3   4        408.22        370.31        15.66 o                         
  -1  -3   4       1900.00       1794.88        31.52 o                         
   0  -3   4        324.88        337.12        14.08 o                         
   1  -3   4       1519.18       1486.18        28.61 o                         
   2  -3   4         14.76         37.46         6.49 o                         
   3  -3   4        475.14        468.18        18.24 o                         
   4  -3   4          0.35          4.94         5.79 o                         
   5  -3   4         19.27         23.06         7.64 o                         
   6  -3   4        474.69        415.44        22.23 o                         
   7  -3   4         32.53         27.96         9.06 o                         
   8  -3   4         49.71         30.52        11.07 o                         
  -8  -2   4        117.30        137.29        15.55 o                         
  -7  -2   4         84.46         87.88        12.95 o                         
  -6  -2   4         24.24         21.85         8.11 o                         
  -5  -2   4          2.32          9.22         6.18 o                         
  -4  -2   4        970.19        945.55        26.52 o                         
  -3  -2   4          1.47          3.46         4.97 o                         
  -2  -2   4        361.17        337.35        13.87 o                         
  -1  -2   4          1.13          7.83         4.98 o                         
   0  -2   4          7.18         18.54         5.13 o                         
   1  -2   4        745.44        728.37        18.63 o                         
   2  -2   4          2.73         -3.28         5.11 o                         
   3  -2   4         34.34         10.60         5.94 o                         
   4  -2   4        741.87        791.84        23.79 o                         
   5  -2   4        252.11        279.06        15.57 o                         
   6  -2   4        499.72        545.50        22.87 o                         
   7  -2   4         39.87         28.93         9.27 o                         
   8  -2   4        220.81        223.46        19.94 o                         
  -8  -1   4        159.73        146.84        15.52 o                         
  -7  -1   4         83.31         68.68        11.23 o                         
  -6  -1   4         93.87         91.96        10.68 o                         
  -5  -1   4         58.81         92.38         9.84 o                         
  -4  -1   4       2911.22       2832.34        43.80 o                         
  -3  -1   4        103.10         99.39         8.24 o                         
  -2  -1   4        234.88        195.77        10.55 o                         
  -1  -1   4       1693.55       1782.63        27.32 o                         
   0  -1   4         10.32          7.96         5.71 o                         
   1  -1   4       1459.86       1489.65        24.58 o                         
   2  -1   4        402.29        413.40        14.34 o                         
   3  -1   4       1875.86       1910.70        31.78 o                         
   4  -1   4       1022.07       1074.10        26.15 o                         
   5  -1   4         93.10        115.30        10.55 o                         
   6  -1   4         55.11         82.01         9.92 o                         
   7  -1   4         10.45          0.99         7.85 o                         
   8  -1   4        623.37        597.73        28.38 o                         
   9  -1   4         50.73         86.04        13.04 o                         
  -8   0   4         40.73         50.12        10.99 o                         
  -7   0   4         19.59         14.64         8.93 o                         
  -6   0   4       1093.82       1047.29        31.77 o                         
  -5   0   4         59.73         66.07         9.05 o                         
  -4   0   4        477.12        436.80        17.38 o                         
  -3   0   4        303.24        288.20        13.22 o                         
  -2   0   4       1057.57       1076.82        21.89 o                         
  -1   0   4         15.86         12.85         5.32 o                         
   0   0   4        611.84        646.15        15.29 o                         
   1   0   4        297.01        280.52        10.71 o                         
   2   0   4        532.90        588.82        15.86 o                         
   3   0   4       2995.09       3127.39        39.39 o                         
   4   0   4        769.98        767.58        21.80 o                         
   5   0   4          0.95         -5.19         5.19 o                         
   6   0   4        193.13        236.68        15.03 o                         
   7   0   4        227.91        186.97        16.23 o                         
   8   0   4        207.66        189.90        17.30 o                         
   9   0   4         56.84         56.33        11.93 o                         
  -8   1   4         96.77         93.76        12.72 o                         
  -7   1   4         45.22         33.12         9.21 o                         
  -6   1   4         90.63         79.52        10.57 o                         
  -5   1   4         56.35         61.43         8.63 o                         
  -4   1   4        291.96        234.14        13.17 o                         
  -3   1   4       2312.54       2497.75        35.89 o                         
  -2   1   4        751.42        811.21        19.08 o                         
  -1   1   4        893.87        854.02        17.74 o                         
   0   1   4         25.97         19.45         5.60 o                         
   1   1   4       3739.97       3815.44        35.62 o                         
   2   1   4         52.49         69.79         6.80 o                         
   3   1   4        644.67        618.36        17.28 o                         
   4   1   4        524.80        551.73        18.04 o                         
   5   1   4        131.21        137.89        10.81 o                         
   6   1   4        243.65        246.86        15.94 o                         
   7   1   4         57.19         75.34        10.07 o                         
   8   1   4         42.78         48.90        10.16 o                         
   9   1   4        465.05        445.43        26.47 o                         
  -8   2   4         46.32         28.17         9.90 o                         
  -7   2   4        178.63        195.61        15.41 o                         
  -6   2   4        230.70        216.82        15.21 o                         
  -5   2   4        853.50        816.58        25.91 o                         
  -4   2   4         55.24         65.84         7.93 o                         
  -3   2   4       1616.60       1787.86        31.07 o                         
  -2   2   4        855.73        993.80        21.02 o                         
  -1   2   4       4991.82       5152.28        43.93 o                         
   0   2   4        520.00        575.92        14.30 o                         
   1   2   4        524.48        527.13        13.88 o                         
   2   2   4       1678.12       1675.26        25.60 o                         
   3   2   4        359.85        334.69        12.98 o                         
   4   2   4        746.52        665.41        20.03 o                         
   5   2   4         33.62         43.55         7.18 o                         
   6   2   4        532.27        491.55        21.43 o                         
   7   2   4          2.81         -6.68         6.68 o                         
   8   2   4        535.09        513.20        25.83 o                         
   9   2   4         71.65         87.50        13.77 o                         
  -8   3   4         21.13         25.32         8.80 o                         
  -7   3   4        167.60        161.34        14.89 o                         
  -6   3   4        182.19        159.43        14.79 o                         
  -5   3   4        390.10        396.74        18.77 o                         
  -4   3   4        307.17        317.02        15.31 o                         
  -3   3   4        105.04         83.32         8.17 o                         
  -2   3   4        869.52        783.10        19.90 o                         
  -1   3   4       3823.08       3862.01        39.31 o                         
   0   3   4         34.69         41.99         6.36 o                         
   1   3   4        139.54        157.55         8.98 o                         
   2   3   4        466.96        489.17        14.86 o                         
   3   3   4        490.11        452.01        15.45 o                         
   4   3   4        995.25        982.61        24.34 o                         
   5   3   4         23.02         35.36         7.04 o                         
   6   3   4        419.81        412.92        19.66 o                         
   7   3   4         30.47         36.18         9.05 o                         
   8   3   4        143.16        158.63        15.86 o                         
   9   3   4         10.53         23.35         9.73 o                         
  -8   4   4         46.94         33.69        10.60 o                         
  -7   4   4         21.67         34.44         9.42 o                         
  -6   4   4        567.30        530.50        24.61 o                         
  -5   4   4        276.54        287.25        16.64 o                         
  -4   4   4        175.96        196.55        12.62 o                         
  -3   4   4          1.11         10.18         4.77 o                         
  -2   4   4         11.62          9.48         5.53 o                         
  -1   4   4       7539.26       8309.22        63.19 o                         
   0   4   4        309.06        294.43        12.02 o                         
   1   4   4        912.58        821.82        19.18 o                         
   2   4   4        398.70        394.81        14.08 o                         
   3   4   4         60.91         54.97         7.22 o                         
   4   4   4       1679.16       1700.09        32.83 o                         
   5   4   4        183.38        199.90        13.03 o                         
   6   4   4       1029.80       1039.11        30.66 o                         
   7   4   4        130.40        124.26        13.79 o                         
   8   4   4        141.53        121.41        14.30 o                         
   9   4   4          0.26         -7.67         7.67 o                         
  -8   5   4        227.17        264.51        20.45 o                         
  -7   5   4          1.77         -1.13         7.75 o                         
  -6   5   4        737.32        752.34        28.67 o                         
  -5   5   4         46.60         50.02         9.18 o                         
  -4   5   4         82.27         83.86         9.42 o                         
  -3   5   4        543.14        551.76        20.60 o                         
  -2   5   4         41.44         54.13         7.80 o                         
  -1   5   4        900.52        969.95        23.06 o                         
   0   5   4          7.59          9.47         5.26 o                         
   1   5   4       1152.02       1218.27        25.15 o                         
   2   5   4        160.95        164.56        10.63 o                         
   3   5   4        906.49        938.57        24.35 o                         
   4   5   4        180.59        179.09        12.20 o                         
   5   5   4          0.74          9.90         5.37 o                         
   6   5   4        129.79        114.37        12.65 o                         
   7   5   4         20.36         25.76         8.41 o                         
   8   5   4         29.10         49.34        10.23 o                         
   9   5   4        132.88        154.05        17.44 o                         
  -7   6   4         17.71         16.21         9.32 o                         
  -6   6   4        208.55        205.45        17.15 o                         
  -5   6   4         31.52         16.83         8.93 o                         
  -4   6   4        330.70        341.05        17.86 o                         
  -3   6   4        780.22        810.19        25.92 o                         
  -2   6   4         86.65        120.52        10.11 o                         
  -1   6   4          6.25         13.45         5.89 o                         
   0   6   4       2093.63       2321.15        37.75 o                         
   1   6   4       2565.05       2549.71        39.61 o                         
   2   6   4        271.30        257.29        14.06 o                         
   3   6   4        768.38        728.39        23.48 o                         
   4   6   4        835.41        790.36        24.95 o                         
   5   6   4          1.34         -0.49         6.47 o                         
   6   6   4        199.82        245.34        16.30 o                         
   7   6   4         53.71         48.59        10.73 o                         
   8   6   4         36.63         55.34        10.83 o                         
  -7   7   4         21.37         21.99         9.32 o                         
  -6   7   4        154.28        118.91        14.86 o                         
  -5   7   4        214.09        191.98        16.25 o                         
  -4   7   4        402.26        426.24        21.85 o                         
  -3   7   4        140.82        121.40        12.06 o                         
  -2   7   4          6.92         -6.04         6.04 o                         
  -1   7   4        553.70        513.84        20.34 o                         
   0   7   4        323.51        314.89        15.52 o                         
   1   7   4       1754.28       1822.28        36.72 o                         
   2   7   4        486.73        452.42        18.88 o                         
   3   7   4        191.97        168.29        12.36 o                         
   4   7   4         14.58          5.60         6.23 o                         
   5   7   4         95.32         91.23        10.63 o                         
   6   7   4        127.23        148.86        13.79 o                         
   7   7   4         95.27         98.52        13.51 o                         
   8   7   4         72.28         98.73        13.38 o                         
  -6   8   4        119.80        110.47        14.14 o                         
  -5   8   4         65.94         51.30        11.15 o                         
  -4   8   4        509.00        506.58        24.48 o                         
  -3   8   4        392.13        408.01        21.59 o                         
  -2   8   4          4.44         13.67         6.29 o                         
  -1   8   4        115.75        135.96        12.02 o                         
   0   8   4        543.73        554.62        22.38 o                         
   1   8   4        409.76        392.58        18.50 o                         
   2   8   4       1050.85       1027.71        29.65 o                         
   3   8   4         24.26         19.50         8.72 o                         
   4   8   4         85.68         76.99        11.12 o                         
   5   8   4          0.06         -2.44         6.05 o                         
   6   8   4        388.45        395.38        22.82 o                         
   7   8   4         13.32          8.38         9.24 o                         
  -5   9   4        128.12        123.99        15.34 o                         
  -4   9   4        106.85        132.82        14.40 o                         
  -3   9   4        259.28        261.24        19.16 o                         
  -2   9   4         75.56         74.70        11.26 o                         
  -1   9   4        636.96        663.61        26.30 o                         
   0   9   4         36.05         36.77         8.56 o                         
   1   9   4         18.50         11.07         7.27 o                         
   2   9   4        640.75        637.51        25.42 o                         
   3   9   4         44.01         36.04         8.79 o                         
   4   9   4        572.79        569.56        25.66 o                         
   5   9   4         17.29         27.88         9.29 o                         
   6   9   4        232.15        256.32        19.34 o                         
   7   9   4         35.47         42.67        11.20 o                         
  -4  10   4         44.09         69.55        11.93 o                         
  -3  10   4        205.79        220.92        17.83 o                         
  -2  10   4        116.68         97.25        12.64 o                         
  -1  10   4        183.03        190.87        15.81 o                         
   0  10   4          6.39         -1.80         7.69 o                         
   1  10   4         40.76         43.30         9.48 o                         
   2  10   4        230.52        269.41        17.69 o                         
   3  10   4         24.62         36.13         8.14 o                         
   4  10   4        145.00        130.36        14.58 o                         
   5  10   4         29.47         60.60        11.26 o                         
   6  10   4        164.19        208.10        18.08 o                         
  -3  11   4        206.90        219.20        19.73 o                         
  -2  11   4         14.71         25.00         8.29 o                         
  -1  11   4        133.91        157.11        15.83 o                         
   0  11   4        150.97        122.72        14.55 o                         
   1  11   4        222.39        264.11        19.22 o                         
   2  11   4          6.86         10.37         7.98 o                         
   3  11   4          0.24         -5.18         7.65 o                         
   4  11   4        402.65        414.97        24.69 o                         
   5  11   4         22.93         -3.98         9.43 o                         
  -1  12   4        185.83        145.82        18.40 o                         
   0  12   4         41.70         51.43        11.57 o                         
   1  12   4         97.70        104.24        14.37 o                         
   2  12   4          3.41          9.00         7.46 o                         
   3  12   4          0.07         -8.98         8.98 o                         
  -2  -9   5          0.07         -7.93         7.93 o                         
  -1  -9   5         82.76         58.14        13.17 o                         
   0  -9   5         94.24         97.00        13.92 o                         
   1  -9   5         22.53         58.05        10.58 o                         
   2  -9   5        262.09        252.15        21.25 o                         
  -4  -8   5         19.14         32.67         8.75 o                         
  -3  -8   5        123.50        144.39        16.54 o                         
  -2  -8   5         21.20         27.46         9.19 o                         
  -1  -8   5        210.16        194.07        17.46 o                         
   0  -8   5         20.65          6.80         8.84 o                         
   1  -8   5         27.72         28.40         9.50 o                         
   2  -8   5         74.25         83.34        12.93 o                         
   3  -8   5        219.08        184.62        18.33 o                         
   4  -8   5        219.83        208.88        18.92 o                         
  -5  -7   5         27.89         25.45        10.05 o                         
  -4  -7   5          6.47         31.75         8.96 o                         
  -3  -7   5        237.62        265.39        18.14 o                         
  -2  -7   5         32.15         20.24         8.92 o                         
  -1  -7   5        209.78        204.40        16.47 o                         
   0  -7   5        195.50        170.12        15.52 o                         
   1  -7   5         39.52         43.64         9.21 o                         
   2  -7   5         29.50         11.89         8.66 o                         
   3  -7   5        127.72        133.97        13.84 o                         
   4  -7   5        505.53        542.96        28.21 o                         
   5  -7   5         57.59         43.45        12.01 o                         
  -6  -6   5         60.09         57.56        13.04 o                         
  -5  -6   5        245.62        271.89        19.76 o                         
  -4  -6   5        514.93        462.03        24.32 o                         
  -3  -6   5         81.82         71.69        10.60 o                         
  -2  -6   5         12.21          3.07         5.95 o                         
  -1  -6   5        322.44        315.05        18.67 o                         
   0  -6   5         19.92         13.04         6.88 o                         
   1  -6   5        178.84        146.29        14.09 o                         
   2  -6   5         72.34         83.50        10.62 o                         
   3  -6   5         17.60         13.79         7.82 o                         
   4  -6   5       1286.59       1282.02        38.77 o                         
   5  -6   5          0.62         -5.55         6.83 o                         
   6  -6   5         73.62         76.31        12.80 o                         
  -7  -5   5          4.41          1.31         8.03 o                         
  -6  -5   5        259.93        274.69        20.36 o                         
  -5  -5   5        136.24        169.30        14.37 o                         
  -4  -5   5        162.96        150.85        13.92 o                         
  -3  -5   5         30.99         62.56         9.50 o                         
  -2  -5   5         77.32         72.32        10.08 o                         
  -1  -5   5        944.26        816.98        27.33 o                         
   0  -5   5         90.71         78.84        11.05 o                         
   1  -5   5          0.95         -2.59         6.34 o                         
   2  -5   5        601.98        585.40        23.04 o                         
   3  -5   5         71.45         68.13        10.10 o                         
   4  -5   5        222.83        280.73        17.98 o                         
   5  -5   5        141.78        122.94        14.61 o                         
   6  -5   5        143.88        157.58        15.41 o                         
   7  -5   5        287.32        269.16        21.34 o                         
  -7  -4   5         39.12         58.19        10.52 o                         
  -6  -4   5        325.76        330.79        20.96 o                         
  -5  -4   5        483.24        467.98        23.06 o                         
  -4  -4   5          6.83          6.68         6.78 o                         
  -3  -4   5        251.15        256.71        15.94 o                         
  -2  -4   5        194.81        199.54        13.72 o                         
  -1  -4   5        452.77        458.23        18.95 o                         
   0  -4   5        954.08        892.99        26.09 o                         
   1  -4   5        542.37        534.59        20.49 o                         
   2  -4   5        442.02        478.50        19.81 o                         
   3  -4   5         94.36        113.82        11.15 o                         
   4  -4   5          8.17         15.07         6.68 o                         
   5  -4   5        166.05        136.80        13.77 o                         
   6  -4   5        516.67        500.03        25.60 o                         
   7  -4   5        195.56        185.93        16.62 o                         
  -8  -3   5         26.76         24.01         9.21 o                         
  -7  -3   5          0.59          5.16         7.98 o                         
  -6  -3   5        114.10        127.34        13.46 o                         
  -5  -3   5        347.83        335.36        19.77 o                         
  -4  -3   5         89.75         91.98        10.89 o                         
  -3  -3   5        988.75        952.86        27.74 o                         
  -2  -3   5         27.87         20.76         6.67 o                         
  -1  -3   5        267.41        246.60        13.43 o                         
   0  -3   5        622.04        580.51        19.66 o                         
   1  -3   5       2795.26       2818.93        42.72 o                         
   2  -3   5        978.55       1063.08        27.14 o                         
   3  -3   5         52.47         66.18         8.37 o                         
   4  -3   5        177.05        171.85        13.85 o                         
   5  -3   5         51.32         49.50         9.19 o                         
   6  -3   5        304.27        282.23        18.54 o                         
   7  -3   5        214.79        166.92        17.04 o                         
   8  -3   5          0.60         11.96         7.31 o                         
  -8  -2   5         84.79         56.57        13.11 o                         
  -7  -2   5        130.51        109.42        13.71 o                         
  -6  -2   5         69.32         76.91        10.71 o                         
  -5  -2   5        337.85        326.91        18.82 o                         
  -4  -2   5         44.58         45.60         8.30 o                         
  -3  -2   5       1147.80       1135.45        28.79 o                         
  -2  -2   5         86.82         80.28         8.67 o                         
  -1  -2   5       1732.62       1673.79        31.05 o                         
   0  -2   5       2699.39       2756.90        38.92 o                         
   1  -2   5          0.63          3.67         5.05 o                         
   2  -2   5         19.02          9.52         5.37 o                         
   3  -2   5         97.49         94.31         9.13 o                         
   4  -2   5        799.91        863.26        26.52 o                         
   5  -2   5        222.60        213.62        15.37 o                         
   6  -2   5         52.50         39.32         9.87 o                         
   7  -2   5        391.32        365.62        22.35 o                         
   8  -2   5          2.16         -7.07         7.07 o                         
  -8  -1   5        133.95        162.61        16.64 o                         
  -7  -1   5         36.64         35.24         9.14 o                         
  -6  -1   5          4.13         -6.70         6.70 o                         
  -5  -1   5        356.91        341.47        18.01 o                         
  -4  -1   5          1.02         15.47         5.06 o                         
  -3  -1   5       2503.32       2610.58        41.65 o                         
  -2  -1   5        289.98        310.55        14.24 o                         
  -1  -1   5       1600.27       1622.25        28.82 o                         
   0  -1   5         69.85         90.30         8.38 o                         
   1  -1   5       1353.83       1384.16        26.21 o                         
   2  -1   5       3494.98       3811.79        44.99 o                         
   3  -1   5        287.74        329.43        14.84 o                         
   4  -1   5       1550.35       1590.19        33.71 o                         
   5  -1   5        203.62        226.94        14.76 o                         
   6  -1   5        370.08        354.18        19.08 o                         
   7  -1   5        451.94        414.31        22.22 o                         
   8  -1   5        156.82        150.98        15.83 o                         
  -8   0   5        159.66        180.90        17.10 o                         
  -7   0   5         56.99         66.64        10.66 o                         
  -6   0   5        208.47        228.22        16.20 o                         
  -5   0   5        249.86        249.49        15.63 o                         
  -4   0   5        590.18        554.32        20.52 o                         
  -3   0   5       1901.97       1881.23        34.06 o                         
  -2   0   5        861.04        850.33        21.43 o                         
  -1   0   5        384.91        388.64        13.97 o                         
   0   0   5        382.79        416.27        14.24 o                         
   1   0   5        584.08        815.19        19.22 o                         
   2   0   5       7157.57       7473.99        61.09 o                         
   3   0   5          4.74          7.85         5.08 o                         
   4   0   5       1080.52       1179.72        28.19 o                         
   5   0   5        233.55        262.41        15.03 o                         
   6   0   5        208.74        213.26        14.87 o                         
   7   0   5        165.30        178.31        15.75 o                         
   8   0   5         11.84         -5.26         7.72 o                         
   9   0   5         16.34         29.77        10.42 o                         
  -8   1   5        235.27        251.02        19.84 o                         
  -7   1   5        285.48        285.01        20.13 o                         
  -6   1   5          4.98         -3.56         6.57 o                         
  -5   1   5          0.93          5.70         6.25 o                         
  -4   1   5          4.71          0.79         5.91 o                         
  -3   1   5       1169.21       1147.34        26.30 o                         
  -2   1   5       2141.33       2238.16        33.61 o                         
  -1   1   5         86.97         86.40         7.25 o                         
   0   1   5       2750.01       3138.01        35.88 o                         
   1   1   5       1684.93       1740.51        27.06 o                         
   2   1   5       4178.65       4500.94        45.34 o                         
   3   1   5         10.60         16.68         5.91 o                         
   4   1   5        600.30        567.89        19.68 o                         
   5   1   5        121.35        104.57        10.81 o                         
   6   1   5       1136.48       1192.52        33.16 o                         
   7   1   5         30.87         42.28         8.77 o                         
   8   1   5          0.41         12.70         7.78 o                         
   9   1   5        421.97        413.71        26.20 o                         
  -8   2   5        245.35        244.14        20.34 o                         
  -7   2   5          1.05         -1.60         7.27 o                         
  -6   2   5       1098.40       1148.21        34.08 o                         
  -5   2   5        822.86        808.88        26.73 o                         
  -4   2   5         65.51         68.89         9.03 o                         
  -3   2   5         47.53         40.02         6.47 o                         
  -2   2   5        195.46        197.40        10.81 o                         
  -1   2   5       1813.12       1913.95        29.45 o                         
   0   2   5       1611.41       1702.61        26.51 o                         
   1   2   5       4025.40       4336.25        42.57 o                         
   2   2   5        239.66        206.71        10.62 o                         
   3   2   5       1671.93       1830.19        31.77 o                         
   4   2   5        835.52        819.69        22.96 o                         
   5   2   5        165.71        198.55        12.74 o                         
   6   2   5        305.15        305.89        17.46 o                         
   7   2   5        520.92        520.54        24.29 o                         
   8   2   5          0.53         29.29         8.40 o                         
   9   2   5        215.82        223.30        20.49 o                         
  -8   3   5        194.15        202.15        18.71 o                         
  -7   3   5        222.24        237.71        17.77 o                         
  -6   3   5         14.50         11.38         7.43 o                         
  -5   3   5        144.18        177.79        13.09 o                         
  -4   3   5          1.98          2.62         5.26 o                         
  -3   3   5       1099.10       1142.10        26.98 o                         
  -2   3   5       1740.97       1886.71        32.02 o                         
  -1   3   5        970.02       1001.65        22.32 o                         
   0   3   5       1639.47       1700.49        27.51 o                         
   1   3   5         82.97         71.64         7.20 o                         
   2   3   5        296.26        240.82        11.75 o                         
   3   3   5         41.59         52.28         6.97 o                         
   4   3   5       1043.50        951.15        25.44 o                         
   5   3   5        644.26        684.02        23.27 o                         
   6   3   5         50.95         36.47         8.79 o                         
   7   3   5        545.13        604.22        25.97 o                         
   8   3   5         76.04         64.24        12.56 o                         
   9   3   5        191.52        207.16        19.52 o                         
  -8   4   5        228.92        266.31        20.68 o                         
  -7   4   5        219.65        213.13        17.59 o                         
  -6   4   5        179.11        166.14        15.34 o                         
  -5   4   5        957.16       1014.02        30.62 o                         
  -4   4   5         25.51         34.27         6.72 o                         
  -3   4   5        955.59        987.74        26.26 o                         
  -2   4   5        872.01        937.49        23.64 o                         
  -1   4   5       1035.45       1038.55        23.90 o                         
   0   4   5       2175.85       2169.98        32.78 o                         
   1   4   5          3.80          9.81         5.02 o                         
   2   4   5        676.69        716.48        19.74 o                         
   3   4   5          5.73         15.19         5.79 o                         
   4   4   5        662.82        615.87        20.83 o                         
   5   4   5        666.44        716.69        24.26 o                         
   6   4   5        211.28        238.07        15.62 o                         
   7   4   5        572.28        566.97        26.39 o                         
   8   4   5         62.41         56.36        11.04 o                         
   9   4   5        171.03        202.28        19.14 o                         
  -7   5   5        166.84        165.14        16.28 o                         
  -6   5   5         12.05         23.97         8.12 o                         
  -5   5   5       1157.03       1141.58        34.23 o                         
  -4   5   5         11.56         20.66         7.04 o                         
  -3   5   5        890.23        943.06        26.59 o                         
  -2   5   5         50.31         61.98         8.07 o                         
  -1   5   5        839.96        826.01        22.20 o                         
   0   5   5       1447.81       1424.36        28.35 o                         
   1   5   5        200.74        212.00        11.88 o                         
   2   5   5        564.04        533.62        18.40 o                         
   3   5   5        344.13        323.01        15.29 o                         
   4   5   5        710.87        683.34        22.69 o                         
   5   5   5       1169.86       1100.95        31.26 o                         
   6   5   5         34.56         27.06         8.93 o                         
   7   5   5         56.84         66.49        10.18 o                         
   8   5   5         14.61         12.10         8.14 o                         
   9   5   5        169.90        198.04        19.11 o                         
  -7   6   5        309.40        377.33        23.66 o                         
  -6   6   5         29.74         11.93         8.43 o                         
  -5   6   5        295.40        320.39        19.40 o                         
  -4   6   5         52.13         48.32         9.27 o                         
  -3   6   5       1094.38       1070.81        30.13 o                         
  -2   6   5        121.86        120.30        10.81 o                         
  -1   6   5         41.87         44.95         7.25 o                         
   0   6   5        261.83        289.89        14.35 o                         
   1   6   5          5.36          3.72         4.90 o                         
   2   6   5       2117.61       2142.88        38.12 o                         
   3   6   5         10.90         14.24         5.44 o                         
   4   6   5        452.61        470.62        19.97 o                         
   5   6   5        164.94        141.41        13.22 o                         
   6   6   5        383.11        372.20        20.92 o                         
   7   6   5        102.89         86.96        12.90 o                         
   8   6   5         39.44         37.57        10.36 o                         
  -7   7   5          4.74         18.56         9.14 o                         
  -6   7   5         57.30         48.71        10.68 o                         
  -5   7   5        495.73        447.61        24.05 o                         
  -4   7   5        144.27        151.08        13.90 o                         
  -3   7   5        511.55        495.48        21.88 o                         
  -2   7   5        246.73        251.57        15.44 o                         
  -1   7   5       1239.08       1291.97        32.04 o                         
   0   7   5       1201.15       1247.98        30.66 o                         
   1   7   5        317.72        299.17        15.47 o                         
   2   7   5        583.08        542.15        21.23 o                         
   3   7   5         14.70         12.44         6.23 o                         
   4   7   5        673.82        626.89        24.84 o                         
   5   7   5          0.93         -3.53         6.51 o                         
   6   7   5         72.66         44.27        10.26 o                         
   7   7   5         55.61         65.36        11.38 o                         
   8   7   5         25.35         35.44        10.11 o                         
  -6   8   5         17.15         -8.63         8.63 o                         
  -5   8   5        129.75        177.89        15.39 o                         
  -4   8   5         73.57         89.71        12.33 o                         
  -3   8   5        256.57        273.80        17.57 o                         
  -2   8   5        737.77        771.53        27.41 o                         
  -1   8   5        164.37        164.80        13.74 o                         
   0   8   5         57.79         61.90         9.19 o                         
   1   8   5         10.46         13.97         6.80 o                         
   2   8   5        588.60        585.42        23.30 o                         
   3   8   5        188.99        187.24        14.81 o                         
   4   8   5        121.79        110.30        12.74 o                         
   5   8   5         41.43         70.29        10.10 o                         
   6   8   5         16.22         19.87         8.01 o                         
   7   8   5        377.64        355.60        22.99 o                         
  -5   9   5        205.55        169.77        16.85 o                         
  -4   9   5        247.79        279.42        19.42 o                         
  -3   9   5        269.99        266.02        18.16 o                         
  -2   9   5         49.04         46.64         9.81 o                         
  -1   9   5        819.70        819.81        28.98 o                         
   0   9   5        878.69        886.02        29.95 o                         
   1   9   5         74.31         74.53        10.91 o                         
   2   9   5        300.68        292.02        18.45 o                         
   3   9   5         13.03         28.63         8.04 o                         
   4   9   5         93.75         61.23        11.47 o                         
   5   9   5        134.60        123.11        14.39 o                         
   6   9   5        258.20        283.04        20.18 o                         
   7   9   5        115.96        139.36        16.08 o                         
  -4  10   5          1.35          2.51         8.30 o                         
  -3  10   5         94.94         73.39        12.93 o                         
  -2  10   5        132.57        131.22        14.11 o                         
  -1  10   5          8.05         -7.06         7.06 o                         
   0  10   5        250.34        274.59        18.37 o                         
   1  10   5          0.10          3.40         6.88 o                         
   2  10   5        164.17        178.36        15.50 o                         
   3  10   5        233.83        214.44        17.56 o                         
   4  10   5        131.13        119.93        14.77 o                         
   5  10   5        144.44        159.88        15.75 o                         
   6  10   5         36.00          3.92         9.52 o                         
  -3  11   5         37.41         49.36        10.78 o                         
  -2  11   5        105.10        113.47        14.24 o                         
  -1  11   5         56.25         53.40        11.25 o                         
   0  11   5        325.03        322.17        22.06 o                         
   1  11   5          9.08          4.51         6.78 o                         
   2  11   5        165.22        173.75        16.34 o                         
   3  11   5          0.40          2.48         7.78 o                         
   4  11   5        190.38        161.97        17.06 o                         
   5  11   5        104.72        115.52        15.94 o                         
  -1  12   5          0.08          3.95         7.64 o                         
   0  12   5        122.98        127.47        15.45 o                         
   1  12   5          4.90          7.64         8.27 o                         
   2  12   5        211.55        276.28        20.70 o                         
   3  12   5         73.02         56.75        12.80 o                         
  -3  -8   6          2.28         -1.34         8.29 o                         
  -2  -8   6        581.29        601.71        30.73 o                         
  -1  -8   6         45.76         56.22        11.62 o                         
   0  -8   6         95.85        105.90        14.03 o                         
   1  -8   6         16.83          7.46         8.82 o                         
   2  -8   6        118.41        130.93        15.50 o                         
   3  -8   6         24.33         58.29        11.93 o                         
  -4  -7   6         18.76          3.84         9.09 o                         
  -3  -7   6        147.07        120.07        15.07 o                         
  -2  -7   6        446.40        429.28        23.98 o                         
  -1  -7   6        359.30        322.22        21.52 o                         
   0  -7   6         40.34         62.54        10.65 o                         
   1  -7   6         26.19         39.65         9.74 o                         
   2  -7   6        624.86        596.36        28.29 o                         
   3  -7   6          1.21          4.16         6.31 o                         
   4  -7   6          4.34         -1.26         9.40 o                         
  -5  -6   6        190.97        192.61        17.62 o                         
  -4  -6   6          7.14          2.80         7.69 o                         
  -3  -6   6         44.37         41.20        10.00 o                         
  -2  -6   6        189.35        171.68        15.73 o                         
  -1  -6   6         83.03         87.72        11.72 o                         
   0  -6   6        640.81        577.34        25.94 o                         
   1  -6   6          1.31         -0.60         6.29 o                         
   2  -6   6        524.62        495.41        24.11 o                         
   3  -6   6          1.03          4.58         7.04 o                         
   4  -6   6         87.66        119.20        14.21 o                         
   5  -6   6        174.54        236.03        18.51 o                         
  -6  -5   6          1.61          3.84         7.15 o                         
  -5  -5   6        344.04        317.46        22.01 o                         
  -4  -5   6         59.31         59.32         9.87 o                         
  -3  -5   6         36.53         69.02         9.42 o                         
  -2  -5   6        201.98        212.75        16.02 o                         
  -1  -5   6          3.18         17.25         6.89 o                         
   0  -5   6        614.07        583.44        23.98 o                         
   1  -5   6         33.92         35.39         7.78 o                         
   2  -5   6        254.65        284.35        17.78 o                         
   3  -5   6        634.68        583.15        25.71 o                         
   4  -5   6        164.30        174.96        15.53 o                         
   5  -5   6        113.82        111.85        13.46 o                         
   6  -5   6         25.49         36.68         9.74 o                         
  -7  -4   6        188.68        215.08        18.85 o                         
  -6  -4   6         91.14         67.51        12.28 o                         
  -5  -4   6        171.17        195.04        16.62 o                         
  -4  -4   6        376.28        400.30        20.99 o                         
  -3  -4   6        215.05        215.30        15.75 o                         
  -2  -4   6         31.29         22.82         7.69 o                         
  -1  -4   6          0.47          5.36         5.66 o                         
   0  -4   6       1400.52       1378.63        34.26 o                         
   1  -4   6        467.89        459.12        20.63 o                         
   2  -4   6        532.91        549.51        22.93 o                         
   3  -4   6        435.22        422.25        21.12 o                         
   4  -4   6       1479.51       1441.72        38.53 o                         
   5  -4   6        224.25        224.56        17.07 o                         
   6  -4   6          9.57         -0.11         7.93 o                         
   7  -4   6          3.45         15.66         8.22 o                         
  -7  -3   6        100.49        113.37        14.35 o                         
  -6  -3   6         13.31         17.28         8.53 o                         
  -5  -3   6        337.63        335.58        20.28 o                         
  -4  -3   6        148.31        135.25        12.72 o                         
  -3  -3   6        463.75        440.26        20.68 o                         
  -2  -3   6        208.49        243.65        14.97 o                         
  -1  -3   6          2.52          4.35         6.26 o                         
   0  -3   6        646.93        651.25        22.06 o                         
   1  -3   6        678.83        715.41        23.50 o                         
   2  -3   6        117.46        119.31        11.13 o                         
   3  -3   6        277.89        254.38        15.78 o                         
   4  -3   6        567.75        603.72        24.31 o                         
   5  -3   6        259.22        248.28        17.31 o                         
   6  -3   6          4.94         10.92         7.25 o                         
   7  -3   6        219.72        257.83        19.19 o                         
  -7  -2   6        117.53        128.99        15.31 o                         
  -6  -2   6         14.38         -2.23         8.41 o                         
  -5  -2   6        348.44        353.42        20.11 o                         
  -4  -2   6        261.69        268.51        16.68 o                         
  -3  -2   6          9.83          7.09         5.81 o                         
  -2  -2   6       1171.96       1218.05        29.79 o                         
  -1  -2   6        733.30        702.33        22.12 o                         
   0  -2   6       2113.52       2108.23        37.22 o                         
   1  -2   6       1018.58       1068.76        26.72 o                         
   2  -2   6       1347.28       1457.58        31.89 o                         
   3  -2   6         37.37         56.10         7.99 o                         
   4  -2   6        103.65        126.61        11.96 o                         
   5  -2   6       1394.17       1344.78        36.57 o                         
   6  -2   6         26.96         37.36         8.48 o                         
   7  -2   6        338.73        338.61        22.23 o                         
   8  -2   6          0.78          3.98         8.90 o                         
  -8  -1   6          0.16          0.00         7.70 o                         
  -7  -1   6        324.89        306.60        21.57 o                         
  -6  -1   6          5.75         10.13         6.65 o                         
  -5  -1   6        414.55        390.51        20.24 o                         
  -4  -1   6        210.59        216.34        14.79 o                         
  -3  -1   6        840.82        854.65        25.52 o                         
  -2  -1   6       1187.03       1172.21        28.56 o                         
  -1  -1   6        881.07        894.11        24.34 o                         
   0  -1   6        211.19        255.84        13.01 o                         
   1  -1   6          1.94         -4.06         4.06 o                         
   2  -1   6          9.24         16.89         5.57 o                         
   3  -1   6        493.91        542.96        20.26 o                         
   4  -1   6        191.64        197.74        13.11 o                         
   5  -1   6       2836.54       2690.07        50.10 o                         
   6  -1   6          9.56         21.83         8.01 o                         
   7  -1   6        211.43        188.55        17.10 o                         
   8  -1   6          2.39          1.26         7.36 o                         
  -8   0   6         16.94          1.31         8.61 o                         
  -7   0   6         70.23        114.02        13.69 o                         
  -6   0   6         39.03         47.07         9.66 o                         
  -5   0   6        336.98        382.92        19.50 o                         
  -4   0   6        310.88        321.54        16.83 o                         
  -3   0   6        249.72        239.82        13.80 o                         
  -2   0   6       1152.08       1165.20        27.59 o                         
  -1   0   6        384.91        432.93        16.25 o                         
   0   0   6       1475.95       1491.58        28.43 o                         
   1   0   6        322.79        327.15        14.03 o                         
   2   0   6        164.59        156.40        10.42 o                         
   3   0   6       1407.35       1492.18        31.10 o                         
   4   0   6        662.24        701.25        22.72 o                         
   5   0   6        679.92        640.02        24.39 o                         
   6   0   6          1.67         -3.28         6.47 o                         
   7   0   6        692.75        657.33        29.01 o                         
   8   0   6         66.37         65.60        11.76 o                         
  -8   1   6          1.04          7.77         8.67 o                         
  -7   1   6        433.77        397.58        24.18 o                         
  -6   1   6          0.13         -6.88         6.88 o                         
  -5   1   6       1015.55       1027.92        31.28 o                         
  -4   1   6        350.30        347.98        17.51 o                         
  -3   1   6        528.98        521.69        19.60 o                         
  -2   1   6        729.80        725.34        21.43 o                         
  -1   1   6         13.37         17.90         5.11 o                         
   0   1   6        675.61        753.00        19.92 o                         
   1   1   6        214.00        289.95        13.06 o                         
   2   1   6       1275.07       1245.26        26.34 o                         
   3   1   6       1720.92       1714.89        32.45 o                         
   4   1   6        246.29        254.46        14.16 o                         
   5   1   6         46.22         37.40         8.27 o                         
   6   1   6        104.88        130.06        11.94 o                         
   7   1   6       1082.01       1067.22        35.29 o                         
   8   1   6         80.69        103.31        12.44 o                         
   9   1   6        109.83        100.83        15.32 o                         
  -8   2   6         17.35         16.88         9.22 o                         
  -7   2   6          4.87         10.08         7.14 o                         
  -6   2   6          3.41         13.20         7.09 o                         
  -5   2   6        144.80        122.95        12.80 o                         
  -4   2   6        374.70        373.97        17.82 o                         
  -3   2   6        102.21         94.94         9.24 o                         
  -2   2   6        977.50        945.42        24.27 o                         
  -1   2   6        827.89        849.40        21.67 o                         
   0   2   6       3552.18       3751.97        44.00 o                         
   1   2   6        826.10       1019.71        22.93 o                         
   2   2   6        890.97        849.27        21.67 o                         
   3   2   6        594.56        573.27        19.11 o                         
   4   2   6         84.35        100.80         9.50 o                         
   5   2   6         73.16         80.86        10.49 o                         
   6   2   6         49.34         31.70         8.82 o                         
   7   2   6        214.76        238.20        17.20 o                         
   8   2   6        372.32        389.52        23.56 o                         
   9   2   6         34.01         50.60        11.62 o                         
  -8   3   6         37.72         30.28         9.48 o                         
  -7   3   6        245.86        268.31        20.03 o                         
  -6   3   6        173.39        171.34        15.03 o                         
  -5   3   6        527.10        546.01        22.99 o                         
  -4   3   6        169.61        130.72        12.23 o                         
  -3   3   6         70.37         65.78         8.61 o                         
  -2   3   6       1304.48       1306.54        28.67 o                         
  -1   3   6        247.05        235.24        12.80 o                         
   0   3   6       2356.84       2536.23        36.52 o                         
   1   3   6       1337.19       1392.89        27.04 o                         
   2   3   6        607.62        669.89        19.74 o                         
   3   3   6        466.98        418.29        17.01 o                         
   4   3   6        160.41        134.60        11.10 o                         
   5   3   6        244.53        230.24        15.41 o                         
   6   3   6        136.97        133.34        12.90 o                         
   7   3   6        313.51        317.88        20.24 o                         
   8   3   6        489.98        501.26        26.43 o                         
   9   3   6        106.05        116.48        15.62 o                         
  -7   4   6        230.94        214.35        18.35 o                         
  -6   4   6         22.51         15.50         8.17 o                         
  -5   4   6         38.08         40.20         9.21 o                         
  -4   4   6        572.42        605.95        23.64 o                         
  -3   4   6         36.57         42.12         7.59 o                         
  -2   4   6       1546.55       1501.31        31.75 o                         
  -1   4   6          3.13         -4.61         5.11 o                         
   0   4   6        635.98        670.10        19.48 o                         
   1   4   6        246.46        223.02        11.94 o                         
   2   4   6       4475.61       4710.95        53.89 o                         
   3   4   6         43.77         52.03         7.88 o                         
   4   4   6        156.59        184.25        12.33 o                         
   5   4   6        112.86        113.45        11.26 o                         
   6   4   6          1.59         -1.88         6.00 o                         
   7   4   6          9.59          0.00         7.49 o                         
   8   4   6        263.45        248.73        18.98 o                         
  -7   5   6        269.13        235.22        19.95 o                         
  -6   5   6         93.65        112.37        12.75 o                         
  -5   5   6         11.58         -3.71         7.80 o                         
  -4   5   6         91.54         81.48        10.44 o                         
  -3   5   6        966.78        941.75        27.95 o                         
  -2   5   6       1024.99       1085.41        28.09 o                         
  -1   5   6        171.06        164.47        11.23 o                         
   0   5   6        300.22        276.34        13.97 o                         
   1   5   6        224.59        219.23        12.36 o                         
   2   5   6          7.30         14.89         5.60 o                         
   3   5   6        817.41        824.49        24.69 o                         
   4   5   6          9.92         24.60         6.46 o                         
   5   5   6       2339.10       2236.44        46.12 o                         
   6   5   6         86.79         74.05        10.81 o                         
   7   5   6         97.90        102.82        13.54 o                         
   8   5   6         13.62         26.99         9.13 o                         
  -7   6   6        291.30        283.09        21.20 o                         
  -6   6   6        153.44        170.06        15.75 o                         
  -5   6   6        122.56        102.21        12.35 o                         
  -4   6   6        243.44        280.14        16.97 o                         
  -3   6   6         78.94         56.65         9.63 o                         
  -2   6   6        819.69        819.01        25.75 o                         
  -1   6   6          3.12         -5.78         5.78 o                         
   0   6   6        619.56        592.99        20.87 o                         
   1   6   6        527.11        486.14        18.84 o                         
   2   6   6        128.67        127.50        10.71 o                         
   3   6   6       1496.61       1511.55        34.03 o                         
   4   6   6        422.31        409.24        18.92 o                         
   5   6   6         91.36         86.65        11.10 o                         
   6   6   6         24.83         27.56         7.85 o                         
   7   6   6         14.30         10.23         7.75 o                         
   8   6   6          0.98         12.78         8.32 o                         
  -6   7   6          0.51          2.31         6.93 o                         
  -5   7   6        245.58        237.15        17.95 o                         
  -4   7   6         87.10         76.38        11.39 o                         
  -3   7   6         18.79         25.34         8.35 o                         
  -2   7   6         65.06         66.56         9.68 o                         
  -1   7   6        144.24        151.67        12.46 o                         
   0   7   6         50.31         55.04         8.22 o                         
   1   7   6        181.94        174.14        12.70 o                         
   2   7   6        217.14        220.48        14.21 o                         
   3   7   6       1103.20       1105.72        31.09 o                         
   4   7   6         60.86         51.15         9.26 o                         
   5   7   6         78.71         81.59        11.02 o                         
   6   7   6        157.88        182.76        15.97 o                         
   7   7   6         77.24         62.51        11.52 o                         
   8   7   6         66.81         61.56        12.57 o                         
  -6   8   6         63.88         63.94        12.14 o                         
  -5   8   6        115.09        121.27        14.73 o                         
  -4   8   6        178.68        190.48        16.70 o                         
  -3   8   6          6.62         14.94         7.28 o                         
  -2   8   6        830.62        798.58        28.45 o                         
  -1   8   6        121.30        139.81        12.80 o                         
   0   8   6       1010.03       1072.97        31.05 o                         
   1   8   6        227.90        250.68        15.91 o                         
   2   8   6        199.86        193.63        14.03 o                         
   3   8   6        170.73        165.28        14.03 o                         
   4   8   6          0.26         -6.75         6.75 o                         
   5   8   6         58.83         66.93        11.57 o                         
   6   8   6        159.36        155.96        16.38 o                         
   7   8   6        199.98        200.04        19.00 o                         
  -5   9   6         97.80         69.16        12.93 o                         
  -4   9   6        186.12        225.32        17.98 o                         
  -3   9   6         10.44         10.52         6.65 o                         
  -2   9   6         41.73         36.86         9.11 o                         
  -1   9   6        104.99         96.48        11.91 o                         
   0   9   6        185.58        194.28        16.04 o                         
   1   9   6        209.73        202.79        15.84 o                         
   2   9   6          0.88         15.47         6.36 o                         
   3   9   6          0.85          2.78         5.47 o                         
   4   9   6        163.61        146.77        14.58 o                         
   5   9   6        371.71        407.48        23.32 o                         
   6   9   6          0.74         -6.44         6.44 o                         
   7   9   6         31.17         50.26        10.87 o                         
  -4  10   6        270.21        303.06        21.96 o                         
  -3  10   6          1.76         -6.42         6.42 o                         
  -2  10   6        150.78        131.98        14.64 o                         
  -1  10   6         44.82         52.67        10.29 o                         
   0  10   6        310.21        309.66        19.61 o                         
   1  10   6        137.43        109.05        14.37 o                         
   2  10   6          9.90          7.75         7.96 o                         
   3  10   6        121.03        142.30        13.80 o                         
   4  10   6          0.66          6.65         6.99 o                         
   5  10   6        261.48        249.75        20.34 o                         
   6  10   6         19.23         39.57        10.29 o                         
  -3  11   6         36.41         35.65        11.49 o                         
  -2  11   6        136.11        146.06        15.60 o                         
  -1  11   6         15.46         14.64         9.05 o                         
   0  11   6         40.25         30.63        10.68 o                         
   1  11   6        121.86        150.06        15.81 o                         
   2  11   6         10.59         28.16         7.88 o                         
   3  11   6        116.66        149.20        15.99 o                         
   4  11   6         21.31          3.75         8.74 o                         
   5  11   6         15.03         53.58        11.12 o                         
  -1  12   6         20.61         -2.67        10.24 o                         
   0  12   6         13.81         35.13         9.50 o                         
   1  12   6         72.92         96.30        13.35 o                         
   2  12   6         64.45         75.17        12.57 o                         
   3  12   6         88.49         99.71        13.43 o                         
  -3  -7   7         15.13         18.43         9.61 o                         
  -2  -7   7        399.85        368.42        24.77 o                         
  -1  -7   7          1.80         -7.46         7.46 o                         
   0  -7   7          0.22         19.63         7.35 o                         
   1  -7   7        108.56        122.51        14.43 o                         
   2  -7   7        273.96        255.34        20.21 o                         
   3  -7   7        218.79        235.00        20.15 o                         
  -4  -6   7         27.29         39.44        10.55 o                         
  -3  -6   7          0.52         -1.91         7.17 o                         
  -2  -6   7        301.96        326.83        20.76 o                         
  -1  -6   7        284.32        278.17        19.47 o                         
   0  -6   7        131.38         92.30        12.96 o                         
   1  -6   7         26.47         29.90         9.79 o                         
   2  -6   7         40.80         56.82        11.36 o                         
   3  -6   7        197.16        214.43        17.83 o                         
   4  -6   7         20.88         16.17         9.32 o                         
   5  -6   7          0.94          2.67         8.84 o                         
  -5  -5   7          1.27          1.26         8.20 o                         
  -4  -5   7        149.63        134.08        15.28 o                         
  -3  -5   7         85.71         66.61        11.96 o                         
  -2  -5   7        141.06        131.25        13.33 o                         
  -1  -5   7        400.84        426.87        21.54 o                         
   0  -5   7        811.01        771.50        29.24 o                         
   1  -5   7          3.71         23.40         7.31 o                         
   2  -5   7         98.65        113.14        13.41 o                         
   3  -5   7       1041.13       1078.61        35.24 o                         
   4  -5   7         14.01          0.68         7.80 o                         
   5  -5   7         66.23         51.43        11.63 o                         
   6  -5   7          0.84          0.00         8.27 o                         
  -6  -4   7         33.56         53.06        10.74 o                         
  -5  -4   7         62.73         69.21        11.26 o                         
  -4  -4   7        137.14        147.06        15.24 o                         
  -3  -4   7         18.70         30.16         8.24 o                         
  -2  -4   7        213.32        191.37        15.23 o                         
  -1  -4   7          9.96          0.00         6.13 o                         
   0  -4   7          7.83         -0.34         6.52 o                         
   1  -4   7        106.66        139.96        12.95 o                         
   2  -4   7          0.09         -0.81         6.59 o                         
   3  -4   7        994.45       1011.22        33.42 o                         
   4  -4   7         39.57         35.39         9.68 o                         
   5  -4   7        128.26        110.25        13.59 o                         
   6  -4   7         13.43         23.82         9.53 o                         
  -6  -3   7         71.14         96.09        12.69 o                         
  -5  -3   7         15.77         20.73         7.90 o                         
  -4  -3   7        128.05        117.37        13.24 o                         
  -3  -3   7         10.04          8.74         6.65 o                         
  -2  -3   7          0.97          6.76         6.51 o                         
  -1  -3   7       1010.99       1026.27        30.65 o                         
   0  -3   7         16.00         28.25         7.43 o                         
   1  -3   7       3100.90       3163.67        52.45 o                         
   2  -3   7        377.18        396.38        19.29 o                         
   3  -3   7         23.75         29.84         8.22 o                         
   4  -3   7        129.11        140.30        14.50 o                         
   5  -3   7        689.53        679.39        28.63 o                         
   6  -3   7          6.51         22.27         8.63 o                         
   7  -3   7          2.12         -6.78         6.78 o                         
  -7  -2   7        205.15        177.91        18.58 o                         
  -6  -2   7         87.75         56.80        12.28 o                         
  -5  -2   7          7.23          0.94         7.35 o                         
  -4  -2   7         32.41         31.52         8.27 o                         
  -3  -2   7          7.98         12.57         6.91 o                         
  -2  -2   7        112.61        107.89        11.10 o                         
  -1  -2   7        348.65        324.39        16.76 o                         
   0  -2   7        661.40        725.73        24.34 o                         
   1  -2   7        246.83        283.10        15.47 o                         
   2  -2   7        136.63        124.29        11.76 o                         
   3  -2   7         30.54         21.21         7.59 o                         
   4  -2   7        454.38        441.71        21.44 o                         
   5  -2   7        547.01        584.24        25.26 o                         
   6  -2   7        245.54        254.11        18.98 o                         
   7  -2   7         16.00         -2.09         8.85 o                         
  -7  -1   7         69.69         47.69        11.80 o                         
  -6  -1   7         21.39         24.82         8.79 o                         
  -5  -1   7         12.60         16.38         7.61 o                         
  -4  -1   7        187.80        191.76        15.05 o                         
  -3  -1   7        189.63        181.04        14.00 o                         
  -2  -1   7       1097.20       1071.27        29.27 o                         
  -1  -1   7         23.58         14.37         6.60 o                         
   0  -1   7          6.70          7.35         5.66 o                         
   1  -1   7        699.53        657.90        22.06 o                         
   2  -1   7        153.12        159.67        11.75 o                         
   3  -1   7        571.83        569.03        21.94 o                         
   4  -1   7         61.30         68.92         9.53 o                         
   5  -1   7        251.54        288.74        17.38 o                         
   6  -1   7        479.11        454.46        23.90 o                         
   7  -1   7          1.47         -0.70         7.96 o                         
   8  -1   7         35.45         33.55        10.87 o                         
  -7   0   7        194.31        178.92        17.65 o                         
  -6   0   7        299.57        312.52        20.23 o                         
  -5   0   7         10.57         18.59         7.54 o                         
  -4   0   7        296.60        307.30        17.98 o                         
  -3   0   7         28.81         37.64         7.75 o                         
  -2   0   7        584.18        549.38        20.91 o                         
  -1   0   7         98.42         66.33         8.27 o                         
   0   0   7         63.00         66.04         8.12 o                         
   1   0   7        299.10        321.23        15.18 o                         
   2   0   7        229.20        211.74        13.19 o                         
   3   0   7       1524.51       1650.15        34.99 o                         
   4   0   7         54.70         62.24         8.54 o                         
   5   0   7         60.84         49.14         8.95 o                         
   6   0   7        938.19        901.91        32.20 o                         
   7   0   7         85.78         56.73        11.70 o                         
   8   0   7        185.18        195.58        19.18 o                         
  -7   1   7          5.13         -3.38         7.27 o                         
  -6   1   7         44.87         46.94        10.86 o                         
  -5   1   7        475.54        488.36        23.30 o                         
  -4   1   7        707.18        689.84        26.30 o                         
  -3   1   7        176.18        187.08        12.93 o                         
  -2   1   7         49.95         20.68         7.88 o                         
  -1   1   7          2.82         -3.62         5.15 o                         
   0   1   7        340.88        391.41        15.78 o                         
   1   1   7        934.71        913.44        24.11 o                         
   2   1   7         23.96         22.67         6.28 o                         
   3   1   7        628.50        638.75        22.06 o                         
   4   1   7          4.04          6.81         5.71 o                         
   5   1   7          5.39          7.15         5.81 o                         
   6   1   7        840.04        797.44        29.86 o                         
   7   1   7         63.34         69.03        10.63 o                         
   8   1   7          8.25         12.62         8.84 o                         
  -7   2   7         10.60         19.24         8.22 o                         
  -6   2   7        417.22        401.54        22.83 o                         
  -5   2   7         40.43         45.23         8.85 o                         
  -4   2   7        560.08        565.66        22.95 o                         
  -3   2   7        140.35        144.26        12.19 o                         
  -2   2   7         27.05         32.67         7.74 o                         
  -1   2   7        327.33        344.76        15.63 o                         
   0   2   7        108.04        117.58         9.89 o                         
   1   2   7       1051.24       1041.25        24.92 o                         
   2   2   7        685.33        697.33        21.07 o                         
   3   2   7         52.13         57.90         8.04 o                         
   4   2   7       1081.91       1064.54        29.55 o                         
   5   2   7       1303.61       1310.97        34.14 o                         
   6   2   7          1.57          9.19         7.22 o                         
   7   2   7         54.70         77.77        11.23 o                         
   8   2   7        219.98        207.79        18.54 o                         
  -7   3   7          0.81         -4.90         7.10 o                         
  -6   3   7        345.35        284.80        20.10 o                         
  -5   3   7        136.79        102.03        12.85 o                         
  -4   3   7        383.38        387.30        19.19 o                         
  -3   3   7         78.93         77.97         9.63 o                         
  -2   3   7          0.62         20.65         5.28 o                         
  -1   3   7        486.73        495.72        18.16 o                         
   0   3   7        997.18       1073.55        25.92 o                         
   1   3   7        339.74        349.48        15.29 o                         
   2   3   7         26.26         21.07         5.91 o                         
   3   3   7        945.91        950.40        26.13 o                         
   4   3   7         42.28         20.05         7.49 o                         
   5   3   7        327.98        315.03        17.99 o                         
   6   3   7        367.86        363.74        20.16 o                         
   7   3   7        362.82        317.52        20.96 o                         
   8   3   7        520.11        548.39        28.16 o                         
  -7   4   7         20.75         17.53         9.39 o                         
  -6   4   7         78.56         78.26        12.12 o                         
  -5   4   7         63.72         68.42        10.21 o                         
  -4   4   7        180.82        163.02        13.12 o                         
  -3   4   7        399.31        368.95        18.75 o                         
  -2   4   7        500.71        471.53        19.14 o                         
  -1   4   7        403.25        432.56        17.69 o                         
   0   4   7         30.26         49.63         6.93 o                         
   1   4   7        779.16        793.49        22.75 o                         
   2   4   7        145.01        154.88        11.02 o                         
   3   4   7          0.96         -4.21         5.34 o                         
   4   4   7        168.47        198.84        13.38 o                         
   5   4   7          0.10          0.42         6.76 o                         
   6   4   7       1254.73       1269.95        37.02 o                         
   7   4   7         35.53         38.08         9.95 o                         
   8   4   7        125.30        102.63        14.29 o                         
  -7   5   7          0.46          0.00         7.77 o                         
  -6   5   7         83.60         93.21        12.82 o                         
  -5   5   7        604.01        538.47        24.95 o                         
  -4   5   7        656.18        588.59        25.20 o                         
  -3   5   7          0.95         -3.87         5.63 o                         
  -2   5   7        613.09        589.87        22.09 o                         
  -1   5   7        393.08        422.61        18.12 o                         
   0   5   7         14.45         -4.69         5.92 o                         
   1   5   7        225.16        216.87        13.66 o                         
   2   5   7         50.96         50.89         7.83 o                         
   3   5   7          6.18          0.92         5.49 o                         
   4   5   7        767.30        722.93        25.13 o                         
   5   5   7         45.94         38.71         8.16 o                         
   6   5   7        401.28        405.47        21.89 o                         
   7   5   7        541.05        567.75        26.77 o                         
   8   5   7         10.03         16.64         8.82 o                         
  -6   6   7        124.35         90.12        13.56 o                         
  -5   6   7          5.36         17.77         7.07 o                         
  -4   6   7        365.39        335.79        19.61 o                         
  -3   6   7          4.27          6.04         6.46 o                         
  -2   6   7        100.58         99.94        11.57 o                         
  -1   6   7        213.13        230.50        14.19 o                         
   0   6   7         19.42         -1.26         6.04 o                         
   1   6   7         36.85         36.09         7.07 o                         
   2   6   7         86.48         80.54         9.27 o                         
   3   6   7        526.03        536.65        21.76 o                         
   4   6   7        560.91        538.52        22.85 o                         
   5   6   7          5.76         10.07         7.41 o                         
   6   6   7        257.90        274.95        18.67 o                         
   7   6   7         21.32         21.49         9.22 o                         
   8   6   7          0.75          0.00         8.59 o                         
  -6   7   7         82.89         68.58        13.33 o                         
  -5   7   7         10.66         24.08         8.45 o                         
  -4   7   7         14.65          4.42         6.99 o                         
  -3   7   7        278.72        257.52        17.44 o                         
  -2   7   7        269.81        245.68        16.41 o                         
  -1   7   7        724.00        720.78        25.39 o                         
   0   7   7        445.53        428.44        19.87 o                         
   1   7   7        114.36        110.80        11.15 o                         
   2   7   7          1.30         -2.73         5.94 o                         
   3   7   7        309.04        277.00        17.27 o                         
   4   7   7        159.46        130.17        13.19 o                         
   5   7   7         28.30         36.05         9.09 o                         
   6   7   7         95.31         76.61        12.48 o                         
   7   7   7         35.99         56.23        10.55 o                         
  -5   8   7          0.43          8.09         7.61 o                         
  -4   8   7         85.51         93.55        12.23 o                         
  -3   8   7        444.15        409.29        22.30 o                         
  -2   8   7         29.37         41.85         8.40 o                         
  -1   8   7         13.19         24.71         7.82 o                         
   0   8   7        235.02        203.44        14.94 o                         
   1   8   7        303.86        271.23        17.20 o                         
   2   8   7         94.63         74.57        10.44 o                         
   3   8   7         47.61         30.29         8.93 o                         
   4   8   7         46.08         65.84         9.92 o                         
   5   8   7          2.42          3.58         6.94 o                         
   6   8   7         32.84          2.20        10.53 o                         
   7   8   7         27.30         29.92        10.15 o                         
  -5   9   7         14.27         14.58         9.81 o                         
  -4   9   7          6.48         -7.14         8.48 o                         
  -3   9   7         80.78         63.09        11.94 o                         
  -2   9   7          0.20          2.39         6.57 o                         
  -1   9   7        349.68        406.49        21.41 o                         
   0   9   7         68.26         68.27         9.95 o                         
   1   9   7         73.86         62.75        10.76 o                         
   2   9   7         81.84         87.45        10.92 o                         
   3   9   7         90.56        102.45        13.03 o                         
   4   9   7         84.14         72.67        12.01 o                         
   5   9   7         44.59         45.49        10.52 o                         
   6   9   7         41.59         69.71        10.96 o                         
  -4  10   7         30.22         42.33        11.63 o                         
  -3  10   7         66.69         80.47        12.65 o                         
  -2  10   7          8.80         15.71         7.74 o                         
  -1  10   7        261.76        243.65        18.88 o                         
   0  10   7         52.02         58.14        10.57 o                         
   1  10   7        197.37        199.98        16.73 o                         
   2  10   7          9.35          6.28         6.39 o                         
   3  10   7         36.62         30.70        10.13 o                         
   4  10   7          6.65         18.04         7.75 o                         
   5  10   7         22.84         21.18         8.72 o                         
   6  10   7         74.18         63.22        12.23 o                         
  -2  11   7          2.58          3.84         7.17 o                         
  -1  11   7        136.78        172.18        16.49 o                         
   0  11   7          4.86         -5.95         5.95 o                         
   1  11   7         20.62         16.78         8.69 o                         
   2  11   7        112.25         99.49        12.69 o                         
   3  11   7          0.42          4.76         7.44 o                         
   4  11   7         83.55         96.82        13.63 o                         
   0  12   7        208.66        218.81        20.42 o                         
   1  12   7         16.06          0.00         7.85 o                         
   2  12   7         28.80         26.38        10.42 o                         
  -1  -7   8          1.48         20.15         8.59 o                         
   0  -7   8        148.00        112.32        16.39 o                         
   1  -7   8         49.41         66.44        12.09 o                         
  -3  -6   8         84.82         73.53        13.53 o                         
  -2  -6   8          1.09         -7.01         7.01 o                         
  -1  -6   8         96.29         86.69        13.63 o                         
   0  -6   8         10.45         -7.28         7.28 o                         
   1  -6   8         46.01         49.11        10.45 o                         
   2  -6   8         36.25         51.46        10.42 o                         
   3  -6   8          7.74         22.95         8.41 o                         
  -4  -5   8        224.51        233.22        19.61 o                         
  -3  -5   8        107.87        145.43        14.42 o                         
  -2  -5   8          0.44         11.28         7.30 o                         
  -1  -5   8        267.70        247.93        18.95 o                         
   0  -5   8        224.53        184.70        16.75 o                         
   1  -5   8         76.38         78.05        12.82 o                         
   2  -5   8        114.03        101.67        13.54 o                         
   3  -5   8         80.11         71.74        12.17 o                         
   4  -5   8        633.21        736.01        32.23 o                         
   5  -5   8          0.19         -7.96         7.96 o                         
  -5  -4   8         49.23         51.39        10.79 o                         
  -4  -4   8         30.68         33.32         9.84 o                         
  -3  -4   8        105.29        121.48        14.13 o                         
  -2  -4   8         27.42         44.55        10.10 o                         
  -1  -4   8        123.20        117.14        13.63 o                         
   0  -4   8          3.10          5.68         7.25 o                         
   1  -4   8        130.02        154.38        13.87 o                         
   2  -4   8        311.78        335.47        19.84 o                         
   3  -4   8          0.19          9.50         6.86 o                         
   4  -4   8        221.70        249.95        18.66 o                         
   5  -4   8          5.64         -6.25         6.25 o                         
   6  -4   8         10.12          0.00         9.47 o                         
  -6  -3   8         10.20         13.27         8.50 o                         
  -5  -3   8         53.60         65.21        11.70 o                         
  -4  -3   8          1.64         11.70         6.73 o                         
  -3  -3   8        551.85        620.39        26.64 o                         
  -2  -3   8         12.65         -7.83         7.83 o                         
  -1  -3   8         19.58         19.29         8.50 o                         
   0  -3   8         80.50         52.93        10.34 o                         
   1  -3   8       1377.56       1383.08        37.19 o                         
   2  -3   8          1.50         -6.52         6.52 o                         
   3  -3   8         16.51         12.57         8.12 o                         
   4  -3   8         55.22         55.07        10.31 o                         
   5  -3   8        109.14        109.42        13.27 o                         
   6  -3   8         78.21         85.73        13.61 o                         
  -6  -2   8         35.04         30.33        10.11 o                         
  -5  -2   8        621.61        625.71        29.18 o                         
  -4  -2   8          5.44         -5.18         7.04 o                         
  -3  -2   8         65.67         78.22        10.65 o                         
  -2  -2   8         20.22         27.83         7.43 o                         
  -1  -2   8        886.43        858.55        28.90 o                         
   0  -2   8        513.58        493.84        21.80 o                         
   1  -2   8         46.23         88.37         9.90 o                         
   2  -2   8        533.02        490.12        21.81 o                         
   3  -2   8         26.48         40.16         7.93 o                         
   4  -2   8        234.02        214.02        16.20 o                         
   5  -2   8        403.11        405.02        22.62 o                         
   6  -2   8          6.65         -1.07         7.33 o                         
   7  -2   8        105.51        114.80        14.90 o                         
  -6  -1   8          1.99          5.95         7.65 o                         
  -5  -1   8        187.39        183.94        16.00 o                         
  -4  -1   8        101.26        113.95        12.48 o                         
  -3  -1   8         75.60         70.15        11.00 o                         
  -2  -1   8        115.26        111.53        12.31 o                         
  -1  -1   8       1211.06       1324.99        33.63 o                         
   0  -1   8        253.04        296.15        16.39 o                         
   1  -1   8        373.61        387.20        18.61 o                         
   2  -1   8        287.03        290.14        16.68 o                         
   3  -1   8        250.92        266.70        16.49 o                         
   4  -1   8          2.10          5.40         6.59 o                         
   5  -1   8         39.39         30.76         8.75 o                         
   6  -1   8         85.40        104.03        13.53 o                         
   7  -1   8        102.06         90.49        13.32 o                         
  -7   0   8         16.96          6.60        10.44 o                         
  -6   0   8        222.83        280.45        19.43 o                         
  -5   0   8          1.04          3.25         6.41 o                         
  -4   0   8         96.83         72.93        10.84 o                         
  -3   0   8        388.73        367.11        19.47 o                         
  -2   0   8         48.94         53.89         8.38 o                         
  -1   0   8        782.68        763.32        25.29 o                         
   0   0   8        233.16        236.19        14.32 o                         
   1   0   8        189.03        208.41        14.53 o                         
   2   0   8         68.43         70.15         9.16 o                         
   3   0   8        341.87        356.62        18.03 o                         
   4   0   8          1.18         -1.20         6.73 o                         
   5   0   8        442.68        420.59        21.60 o                         
   6   0   8         20.36         35.91         9.30 o                         
   7   0   8        195.15        164.22        16.42 o                         
   8   0   8          1.68          4.13         7.30 o                         
  -7   1   8         47.80         31.26        12.25 o                         
  -6   1   8          4.03         -5.66         7.98 o                         
  -5   1   8         28.06         27.17         8.45 o                         
  -4   1   8        184.26        180.20        14.26 o                         
  -3   1   8        430.47        453.71        21.52 o                         
  -2   1   8        351.74        389.31        18.37 o                         
  -1   1   8        237.40        223.07        13.90 o                         
   0   1   8        581.23        584.33        21.18 o                         
   1   1   8         85.32         90.02         9.55 o                         
   2   1   8        744.10        775.30        24.63 o                         
   3   1   8        155.34        158.47        12.27 o                         
   4   1   8        404.82        402.45        19.60 o                         
   5   1   8         45.00         36.20         9.32 o                         
   6   1   8         46.68         58.74         9.73 o                         
   7   1   8         42.47         26.30        10.68 o                         
   8   1   8          8.60         22.74         9.22 o                         
  -7   2   8        130.20        124.59        16.08 o                         
  -6   2   8        664.32        703.13        30.37 o                         
  -5   2   8         93.44         94.42        11.75 o                         
  -4   2   8         56.99         54.45        10.19 o                         
  -3   2   8         11.01         19.47         6.78 o                         
  -2   2   8         10.99         15.11         6.55 o                         
  -1   2   8        119.72        123.31        10.60 o                         
   0   2   8        743.02        719.47        23.12 o                         
   1   2   8        195.40        202.31        12.69 o                         
   2   2   8       2690.71       2730.75        45.23 o                         
   3   2   8         23.71         31.62         7.09 o                         
   4   2   8        486.11        491.29        21.31 o                         
   5   2   8        352.97        346.64        18.98 o                         
   6   2   8         32.57         60.42        10.84 o                         
   7   2   8         45.71         75.12        11.54 o                         
   8   2   8        104.82        101.36        14.87 o                         
  -7   3   8         54.83         44.47        11.89 o                         
  -6   3   8         97.95         90.38        13.32 o                         
  -5   3   8          9.09          7.20         7.72 o                         
  -4   3   8        134.00        111.88        12.20 o                         
  -3   3   8         32.06         48.90         9.14 o                         
  -2   3   8       1889.56       1893.69        39.48 o                         
  -1   3   8         92.63         86.99         9.40 o                         
   0   3   8        959.75        948.83        26.47 o                         
   1   3   8        214.99        207.91        13.24 o                         
   2   3   8        941.06        908.54        26.36 o                         
   3   3   8         79.91         81.65         9.63 o                         
   4   3   8        511.93        559.25        22.36 o                         
   5   3   8         76.92         82.04        10.62 o                         
   6   3   8        121.41        148.34        13.93 o                         
   7   3   8        230.43        247.15        18.40 o                         
   8   3   8          5.57         15.70         9.42 o                         
  -7   4   8         16.65         18.64         8.79 o                         
  -6   4   8          2.62          1.65         8.63 o                         
  -5   4   8        280.92        228.26        17.57 o                         
  -4   4   8         30.83         12.57         8.27 o                         
  -3   4   8          7.98         16.80         6.93 o                         
  -2   4   8         95.27        100.85        10.78 o                         
  -1   4   8        303.94        323.56        16.39 o                         
   0   4   8          7.72         15.08         6.04 o                         
   1   4   8         56.31         46.57         7.62 o                         
   2   4   8        891.20        859.62        25.81 o                         
   3   4   8        413.29        446.28        19.48 o                         
   4   4   8         59.51         63.66         9.34 o                         
   5   4   8        115.71        127.58        12.40 o                         
   6   4   8        789.78        762.08        29.65 o                         
   7   4   8        225.70        235.34        18.54 o                         
   8   4   8          0.00          0.00         7.10 o                         
  -6   5   8          6.78         17.06         6.94 o                         
  -5   5   8        800.97        731.91        30.28 o                         
  -4   5   8          1.95         -6.73         6.73 o                         
  -3   5   8        328.23        324.16        18.59 o                         
  -2   5   8         91.59         79.02        10.57 o                         
  -1   5   8          4.14         13.16         6.39 o                         
   0   5   8        243.05        265.40        15.44 o                         
   1   5   8         66.42         90.62         9.35 o                         
   2   5   8        127.35        117.82        11.34 o                         
   3   5   8        402.15        437.51        19.90 o                         
   4   5   8        293.05        307.57        17.14 o                         
   5   5   8        512.13        520.20        23.40 o                         
   6   5   8        218.97        208.78        17.43 o                         
   7   5   8         47.89         51.30        10.78 o                         
   8   5   8         93.99        127.06        15.24 o                         
  -6   6   8         10.23         -5.08         9.14 o                         
  -5   6   8         76.60        107.24        13.01 o                         
  -4   6   8         67.84         35.54        10.16 o                         
  -3   6   8        307.09        298.32        18.17 o                         
  -2   6   8         35.00         57.98         8.92 o                         
  -1   6   8        122.33        131.61        11.72 o                         
   0   6   8         49.83         53.71         9.19 o                         
   1   6   8         77.81         80.08         9.84 o                         
   2   6   8         43.04         44.11         9.19 o                         
   3   6   8        603.42        635.50        24.11 o                         
   4   6   8        236.14        233.30        16.17 o                         
   5   6   8        250.43        259.19        17.93 o                         
   6   6   8         84.23         67.58        11.70 o                         
   7   6   8        242.92        242.36        19.95 o                         
  -6   7   8         25.08         33.38        10.02 o                         
  -5   7   8         14.97          6.52         8.56 o                         
  -4   7   8        257.64        228.36        17.91 o                         
  -3   7   8        698.52        715.49        28.74 o                         
  -2   7   8          0.52          4.43         6.47 o                         
  -1   7   8        477.96        441.67        21.60 o                         
   0   7   8        178.41        152.31        13.22 o                         
   1   7   8         22.40          9.74         6.94 o                         
   2   7   8         63.60         76.91        10.44 o                         
   3   7   8          9.71          6.60         7.48 o                         
   4   7   8         86.37         96.04        11.49 o                         
   5   7   8        450.69        481.66        24.24 o                         
   6   7   8          0.17         13.41         7.28 o                         
   7   7   8        106.20        129.18        15.34 o                         
  -5   8   8         21.16         39.89        10.81 o                         
  -4   8   8         28.01         16.30         9.50 o                         
  -3   8   8        381.09        410.59        22.41 o                         
  -2   8   8         82.37        111.40        12.44 o                         
  -1   8   8        130.25        145.82        13.82 o                         
   0   8   8          6.39          1.38         5.76 o                         
   1   8   8         37.71         36.23         8.77 o                         
   2   8   8        175.18        184.38        14.77 o                         
   3   8   8        137.75        141.22        12.88 o                         
   4   8   8          5.56         10.03         7.61 o                         
   5   8   8        211.42        234.79        18.97 o                         
   6   8   8         16.66          6.51         7.96 o                         
   7   8   8         63.87         61.96        12.40 o                         
  -4   9   8         11.35         21.52         9.50 o                         
  -3   9   8          0.67         32.90         8.07 o                         
  -2   9   8        457.90        418.00        23.69 o                         
  -1   9   8        276.47        267.08        18.71 o                         
   0   9   8        352.62        315.47        20.16 o                         
   1   9   8         29.16         48.59         8.95 o                         
   2   9   8        206.26        212.41        16.91 o                         
   3   9   8         29.85         24.06         9.06 o                         
   4   9   8          2.93          5.83         7.14 o                         
   5   9   8         44.26         61.64        10.81 o                         
   6   9   8          6.53         19.32         7.35 o                         
  -3  10   8          1.50          6.39         7.41 o                         
  -2  10   8        348.06        310.61        21.31 o                         
  -1  10   8        148.57        127.09        14.77 o                         
   0  10   8         44.28         28.72         9.58 o                         
   1  10   8          2.71         -6.91         6.91 o                         
   2  10   8         14.54         20.52         8.54 o                         
   3  10   8        181.00        154.28        16.00 o                         
   4  10   8         10.15          4.08         8.63 o                         
   5  10   8        114.53         96.44        14.27 o                         
  -2  11   8         47.44         42.38        11.52 o                         
  -1  11   8         23.76         34.11         8.59 o                         
   0  11   8         71.76         52.96        11.83 o                         
   1  11   8         50.86         63.13        11.30 o                         
   2  11   8          1.13         -7.48         7.48 o                         
   3  11   8        115.02        125.70        15.21 o                         
   4  11   8        157.78        158.52        16.64 o                         
  -1  -6   9         13.59         17.46         9.26 o                         
   0  -6   9         13.06         30.34         9.76 o                         
   1  -6   9         89.70         63.58        13.90 o                         
  -3  -5   9        266.43        294.69        22.83 o                         
  -2  -5   9          3.42         -7.85         7.85 o                         
  -1  -5   9         14.79          8.71         7.96 o                         
   0  -5   9         32.94         23.80         9.74 o                         
   1  -5   9         65.48         62.72        12.67 o                         
   2  -5   9         72.35         60.21        12.78 o                         
   3  -5   9        252.62        296.03        21.81 o                         
  -4  -4   9         14.46          6.54         7.98 o                         
  -3  -4   9         24.36         37.17        10.31 o                         
  -2  -4   9        200.69        208.13        17.56 o                         
  -1  -4   9         15.14         14.94         8.19 o                         
   0  -4   9        127.62        137.30        14.73 o                         
   1  -4   9         44.60         59.58        10.57 o                         
   2  -4   9        191.70        204.48        16.73 o                         
   3  -4   9        412.84        448.23        25.16 o                         
   4  -4   9        104.04         92.01        14.68 o                         
   5  -4   9         27.33         20.02         8.67 o                         
  -5  -3   9        140.67        151.01        16.17 o                         
  -4  -3   9          4.10         -8.56         8.56 o                         
  -3  -3   9         18.18         40.00         9.47 o                         
  -2  -3   9        143.54        156.90        14.73 o                         
  -1  -3   9          3.60         22.09         6.81 o                         
   0  -3   9          4.59         -1.81         6.46 o                         
   1  -3   9          0.48         11.41         7.27 o                         
   2  -3   9         25.46         21.67         8.56 o                         
   3  -3   9        403.51        454.88        23.82 o                         
   4  -3   9         27.41          1.15         8.40 o                         
   5  -3   9        164.85        171.30        17.25 o                         
  -5  -2   9        251.14        268.64        20.21 o                         
  -4  -2   9          0.41         -1.73         8.17 o                         
  -3  -2   9          7.83          8.32         8.75 o                         
  -2  -2   9        322.28        320.05        20.41 o                         
  -1  -2   9         26.96         13.67         8.12 o                         
   0  -2   9        521.37        559.69        24.03 o                         
   1  -2   9         57.14         63.17         9.97 o                         
   2  -2   9         51.17         26.78         9.73 o                         
   3  -2   9        754.84        789.28        29.47 o                         
   4  -2   9         96.84         95.68        12.20 o                         
   5  -2   9        168.39        175.38        16.96 o                         
   6  -2   9         22.30         17.99        10.66 o                         
  -6  -1   9         29.30         42.41        10.73 o                         
  -5  -1   9        251.60        302.51        21.00 o                         
  -4  -1   9         15.69         25.08         8.11 o                         
  -3  -1   9          4.19          8.37         6.86 o                         
  -2  -1   9        331.98        332.74        19.92 o                         
  -1  -1   9          2.86         12.61         6.70 o                         
   0  -1   9        179.91        191.90        14.76 o                         
   1  -1   9        118.07        116.24        12.23 o                         
   2  -1   9         31.05         30.66         7.82 o                         
   3  -1   9          4.89          5.13         7.38 o                         
   4  -1   9         57.22         50.34        10.96 o                         
   5  -1   9        226.96        252.08        18.85 o                         
   6  -1   9        258.14        220.42        19.37 o                         
   7  -1   9         24.28         23.01         9.21 o                         
  -6   0   9          1.49         -5.15         7.59 o                         
  -5   0   9        312.11        335.15        21.68 o                         
  -4   0   9        870.86        881.99        32.53 o                         
  -3   0   9        221.31        233.22        17.25 o                         
  -2   0   9        111.37         92.98        12.15 o                         
  -1   0   9         87.62         93.97        10.58 o                         
   0   0   9        751.26        744.28        26.72 o                         
   1   0   9        215.64        225.67        14.97 o                         
   2   0   9         37.63         45.52         8.80 o                         
   3   0   9         54.50         42.49         9.81 o                         
   4   0   9        151.33        166.77        14.11 o                         
   5   0   9        980.79        961.84        34.05 o                         
   6   0   9        113.51         90.78        13.38 o                         
   7   0   9        137.19        153.47        16.39 o                         
  -6   1   9        189.61        195.40        17.53 o                         
  -5   1   9         60.67         50.89        11.34 o                         
  -4   1   9       1018.86       1053.29        35.24 o                         
  -3   1   9        946.22        923.93        31.20 o                         
  -2   1   9          2.19         -5.00         5.95 o                         
  -1   1   9         98.30        110.67        11.31 o                         
   0   1   9        268.39        310.48        16.75 o                         
   1   1   9        194.75        196.43        14.09 o                         
   2   1   9         10.80         16.38         6.02 o                         
   3   1   9        720.91        649.81        24.90 o                         
   4   1   9         56.29         43.42        10.26 o                         
   5   1   9        535.12        570.27        25.60 o                         
   6   1   9         98.07        117.04        13.74 o                         
   7   1   9        184.08        167.99        16.93 o                         
  -6   2   9        119.86        147.52        16.00 o                         
  -5   2   9        194.10        181.74        16.38 o                         
  -4   2   9         15.35         21.34         7.59 o                         
  -3   2   9         64.40         59.24        10.03 o                         
  -2   2   9        438.10        436.49        20.76 o                         
  -1   2   9        154.90        168.88        13.38 o                         
   0   2   9         15.24         10.83         7.75 o                         
   1   2   9        531.44        517.37        20.91 o                         
   2   2   9        248.94        267.59        16.42 o                         
   3   2   9        227.71        194.14        14.53 o                         
   4   2   9         87.34         87.87        11.26 o                         
   5   2   9         16.30         18.03         7.18 o                         
   6   2   9        253.15        262.02        19.27 o                         
   7   2   9          0.43         10.41         7.18 o                         
  -6   3   9          6.03         -6.26         7.40 o                         
  -5   3   9        101.44        100.02        14.29 o                         
  -4   3   9         63.28         53.61        10.34 o                         
  -3   3   9        572.91        563.43        24.40 o                         
  -2   3   9       1515.22       1513.67        37.46 o                         
  -1   3   9        220.88        212.26        14.87 o                         
   0   3   9        148.39        131.66        12.56 o                         
   1   3   9        864.68        857.99        26.73 o                         
   2   3   9          0.79          0.78         5.37 o                         
   3   3   9        519.42        528.31        21.91 o                         
   4   3   9          0.01          4.26         6.47 o                         
   5   3   9        133.66        142.77        13.40 o                         
   6   3   9        372.59        336.30        21.18 o                         
   7   3   9        195.36        190.72        17.85 o                         
  -6   4   9         16.85         39.44        10.44 o                         
  -5   4   9          7.02          0.34         7.09 o                         
  -4   4   9        719.57        720.25        29.26 o                         
  -3   4   9        359.49        385.00        20.52 o                         
  -2   4   9       1077.42       1019.11        31.49 o                         
  -1   4   9        119.84        114.91        11.49 o                         
   0   4   9        106.56         95.81        10.44 o                         
   1   4   9        402.02        434.29        19.60 o                         
   2   4   9        120.60        108.05        11.83 o                         
   3   4   9        421.96        420.83        20.26 o                         
   4   4   9          1.96          2.69         5.28 o                         
   5   4   9         17.76         19.71         7.18 o                         
   6   4   9         46.61         57.71         9.98 o                         
   7   4   9         12.70         20.26         7.78 o                         
  -6   5   9         18.47         -9.13         9.92 o                         
  -5   5   9          0.27         -6.81         6.81 o                         
  -4   5   9        266.40        276.13        18.69 o                         
  -3   5   9         34.74         34.35         9.29 o                         
  -2   5   9          5.99          6.52         6.08 o                         
  -1   5   9        888.34        922.83        29.53 o                         
   0   5   9        530.76        490.54        21.73 o                         
   1   5   9        136.80        131.84        11.91 o                         
   2   5   9          7.83         17.44         6.36 o                         
   3   5   9         88.45         99.20        11.46 o                         
   4   5   9        165.97        162.55        14.05 o                         
   5   5   9        482.46        435.46        22.98 o                         
   6   5   9        151.83        153.08        15.97 o                         
   7   5   9          0.33         11.31         7.41 o                         
  -5   6   9          0.24          2.69         8.19 o                         
  -4   6   9        227.32        215.03        16.96 o                         
  -3   6   9         34.48         34.97         8.72 o                         
  -2   6   9         87.38         93.00        11.46 o                         
  -1   6   9       1392.53       1360.08        36.85 o                         
   0   6   9       3578.81       3642.26        58.72 o                         
   1   6   9          5.33         15.49         6.73 o                         
   2   6   9        135.49        101.09        11.05 o                         
   3   6   9        203.08        201.39        15.03 o                         
   4   6   9         45.31         41.70         9.56 o                         
   5   6   9        224.99        232.02        17.14 o                         
   6   6   9         20.59         28.79         8.87 o                         
   7   6   9          1.67         -6.46         6.46 o                         
  -5   7   9         13.92          5.13         8.98 o                         
  -4   7   9          9.14         -0.47         7.83 o                         
  -3   7   9         12.27          9.45         7.85 o                         
  -2   7   9        254.73        252.91        18.29 o                         
  -1   7   9        144.31        123.53        13.11 o                         
   0   7   9         66.13         54.32         9.21 o                         
   1   7   9         73.14         67.25        10.52 o                         
   2   7   9          2.19         -6.49         6.49 o                         
   3   7   9        786.56        747.35        29.24 o                         
   4   7   9         51.93         55.39        10.79 o                         
   5   7   9        127.43        123.99        13.82 o                         
   6   7   9         46.21         46.14        10.57 o                         
   7   7   9         23.53         17.44         9.79 o                         
  -4   8   9         57.89         75.88        12.69 o                         
  -3   8   9          0.15         23.32         7.46 o                         
  -2   8   9        249.35        259.90        18.48 o                         
  -1   8   9        273.38        314.06        19.61 o                         
   0   8   9        152.57        154.52        14.08 o                         
   1   8   9       2509.99       2408.03        50.96 o                         
   2   8   9        889.56        839.48        30.57 o                         
   3   8   9        192.19        187.36        16.08 o                         
   4   8   9          0.25         -5.37         5.37 o                         
   5   8   9         76.29         52.33        11.39 o                         
   6   8   9         44.16         50.57        10.74 o                         
  -4   9   9         33.04         43.97        10.79 o                         
  -3   9   9          6.16          6.18         8.04 o                         
  -2   9   9         25.90         36.38         9.76 o                         
  -1   9   9        180.50        167.69        15.89 o                         
   0   9   9          7.25          2.14         7.72 o                         
   1   9   9        697.18        637.54        28.50 o                         
   2   9   9        215.94        218.72        18.03 o                         
   3   9   9         35.27         11.89         9.90 o                         
   4   9   9        119.31        132.95        15.03 o                         
   5   9   9          1.11         -2.49         6.96 o                         
   6   9   9         58.84         52.35        11.94 o                         
  -3  10   9         64.66         54.89        12.99 o                         
  -2  10   9         72.44         92.29        13.03 o                         
  -1  10   9         38.35         32.38        10.36 o                         
   0  10   9         35.96         14.52         9.84 o                         
   1  10   9         37.07         33.24         9.92 o                         
   2  10   9         60.31         57.62        10.94 o                         
   3  10   9        449.99        440.35        25.60 o                         
   4  10   9         50.21         60.00        11.88 o                         
   5  10   9         80.24         49.48        11.63 o                         
  -1  11   9         38.61         46.12        10.94 o                         
   0  11   9         20.94         10.28         8.09 o                         
   1  11   9         55.17         55.68        11.76 o                         
   2  11   9        585.81        638.72        30.60 o                         
   3  11   9        624.96        649.09        31.60 o                         
   0  -5  10         39.12         41.38        11.47 o                         
  -2  -4  10        217.64        238.22        20.20 o                         
  -1  -4  10         88.88        115.33        14.79 o                         
   0  -4  10         22.50         29.47        10.57 o                         
   1  -4  10          2.39         19.68         8.48 o                         
   2  -4  10          1.91         -7.12         7.12 o                         
   3  -4  10        139.96        103.57        16.44 o                         
  -3  -3  10        267.62        251.36        20.44 o                         
  -2  -3  10         91.87         74.74        12.75 o                         
  -1  -3  10        154.96        160.17        15.66 o                         
   0  -3  10         22.39         25.42         9.08 o                         
   1  -3  10        631.45        611.70        28.03 o                         
   2  -3  10        103.33         88.22        13.51 o                         
   3  -3  10        360.49        387.35        23.74 o                         
   4  -3  10         45.44         50.80        12.07 o                         
  -4  -2  10         83.64         88.21        12.91 o                         
  -3  -2  10          9.50          4.89         7.52 o                         
  -2  -2  10        180.34        212.81        17.01 o                         
  -1  -2  10        574.72        549.48        26.51 o                         
   0  -2  10          9.58         -0.11         7.38 o                         
   1  -2  10        630.70        624.06        28.56 o                         
   2  -2  10          0.11         -0.11         7.83 o                         
   3  -2  10        320.35        326.28        21.12 o                         
   4  -2  10        104.04         61.72        13.17 o                         
   5  -2  10         30.73         11.49         9.19 o                         
  -5  -1  10         60.24         58.21        13.50 o                         
  -4  -1  10         28.53         40.68        10.60 o                         
  -3  -1  10          1.21         -2.27         6.89 o                         
  -2  -1  10        219.31        180.67        17.54 o                         
  -1  -1  10       1389.39       1350.94        39.13 o                         
   0  -1  10         50.99         72.24        10.39 o                         
   1  -1  10        342.91        340.57        20.44 o                         
   2  -1  10         78.19         92.56        11.17 o                         
   3  -1  10        425.84        449.13        23.30 o                         
   4  -1  10        117.90        122.97        13.75 o                         
   5  -1  10         13.86         11.23         8.33 o                         
   6  -1  10        106.34         78.34        13.80 o                         
  -5   0  10        310.09        265.89        22.12 o                         
  -4   0  10        104.17        110.60        13.59 o                         
  -3   0  10          7.09          7.04         7.69 o                         
  -2   0  10        332.64        379.10        21.68 o                         
  -1   0  10        274.59        259.82        18.06 o                         
   0   0  10        258.88        261.70        17.74 o                         
   1   0  10        182.10        164.47        14.21 o                         
   2   0  10        379.04        396.40        20.68 o                         
   3   0  10        228.20        228.94        17.53 o                         
   4   0  10        610.53        671.67        28.38 o                         
   5   0  10        106.60        123.24        14.29 o                         
   6   0  10        288.65        351.77        22.87 o                         
  -5   1  10         66.74         91.12        12.86 o                         
  -4   1  10        740.66        767.13        31.34 o                         
  -3   1  10          5.90         -2.31         6.83 o                         
  -2   1  10        237.19        217.39        17.14 o                         
  -1   1  10         61.28         57.64        10.60 o                         
   0   1  10        463.30        428.95        21.26 o                         
   1   1  10        316.88        336.07        19.00 o                         
   2   1  10        152.01        160.87        14.18 o                         
   3   1  10        355.25        351.77        20.26 o                         
   4   1  10        547.97        488.65        24.63 o                         
   5   1  10         86.99        106.14        13.01 o                         
   6   1  10        115.92        106.93        15.34 o                         
   7   1  10          2.42         -5.45         9.27 o                         
  -5   2  10         23.69         28.97         8.75 o                         
  -4   2  10        131.02        140.35        15.16 o                         
  -3   2  10        178.57        214.56        15.99 o                         
  -2   2  10        510.53        523.93        24.08 o                         
  -1   2  10         70.72         62.69        10.08 o                         
   0   2  10        456.18        461.54        22.15 o                         
   1   2  10        222.59        214.74        15.28 o                         
   2   2  10        508.75        489.47        22.43 o                         
   3   2  10         49.52         58.94        10.42 o                         
   4   2  10        850.18        825.79        30.58 o                         
   5   2  10          1.99         -6.41         6.41 o                         
   6   2  10        974.75       1034.60        37.04 o                         
   7   2  10          0.06         -5.34         6.94 o                         
  -5   3  10         32.36         19.21         9.85 o                         
  -4   3  10        137.58        105.41        13.77 o                         
  -3   3  10        646.23        672.22        27.85 o                         
  -2   3  10        519.43        511.00        23.79 o                         
  -1   3  10         92.18        101.98        11.83 o                         
   0   3  10         32.82         23.56         8.82 o                         
   1   3  10         31.87         29.74         8.30 o                         
   2   3  10        119.80        118.92        12.07 o                         
   3   3  10         55.17         68.43        10.60 o                         
   4   3  10        812.30        787.01        29.94 o                         
   5   3  10          9.58          9.13         7.41 o                         
   6   3  10        162.72        168.36        16.00 o                         
   7   3  10         30.92         34.39        10.45 o                         
  -5   4  10         26.18         26.13         8.96 o                         
  -4   4  10        326.45        262.75        19.48 o                         
  -3   4  10        461.14        479.07        23.80 o                         
  -2   4  10          0.73         -7.06         7.06 o                         
  -1   4  10        546.69        533.42        23.35 o                         
   0   4  10        476.67        491.53        22.10 o                         
   1   4  10         47.01         64.34         9.85 o                         
   2   4  10       1002.96        978.43        30.78 o                         
   3   4  10         40.21         35.92         7.96 o                         
   4   4  10        124.97        128.50        13.25 o                         
   5   4  10          3.04          6.89         7.64 o                         
   6   4  10        510.29        520.71        27.17 o                         
   7   4  10        343.19        314.97        23.82 o                         
  -5   5  10        146.22        150.17        16.04 o                         
  -4   5  10         27.40         38.38         9.97 o                         
  -3   5  10        447.95        449.55        24.08 o                         
  -2   5  10          5.45         -6.54         6.54 o                         
  -1   5  10       1983.04       1860.05        44.10 o                         
   0   5  10        176.89        184.56        14.74 o                         
   1   5  10        415.84        414.86        20.65 o                         
   2   5  10         40.82         38.16         8.72 o                         
   3   5  10         11.10         -0.76         6.81 o                         
   4   5  10          4.93          8.46         6.85 o                         
   5   5  10        174.38        177.34        15.76 o                         
   6   5  10        367.11        388.32        23.92 o                         
   7   5  10         99.59         91.15        15.68 o                         
  -5   6  10        130.25        177.48        17.75 o                         
  -4   6  10        134.39        163.33        15.24 o                         
  -3   6  10        500.05        515.46        25.44 o                         
  -2   6  10          0.81         -5.99         5.99 o                         
  -1   6  10        567.57        556.95        25.55 o                         
   0   6  10        299.60        289.58        18.97 o                         
   1   6  10        630.76        576.47        25.70 o                         
   2   6  10          0.50         -4.06         6.04 o                         
   3   6  10        137.69        148.08        13.93 o                         
   4   6  10        323.79        278.69        19.34 o                         
   5   6  10          0.13         -3.38         6.31 o                         
   6   6  10        277.47        230.32        20.81 o                         
  -4   7  10         37.71         32.67         9.81 o                         
  -3   7  10        151.18        170.72        16.02 o                         
  -2   7  10         57.78         74.97        10.97 o                         
  -1   7  10        482.12        462.03        23.77 o                         
   0   7  10        834.42        798.26        30.29 o                         
   1   7  10        410.47        413.81        22.32 o                         
   2   7  10        103.19         90.94        12.14 o                         
   3   7  10        117.04        114.33        13.08 o                         
   4   7  10        344.01        338.20        21.10 o                         
   5   7  10         12.43          7.40         9.27 o                         
   6   7  10         55.07         60.00        11.49 o                         
  -4   8  10         81.06         49.08        12.86 o                         
  -3   8  10        182.10        208.00        17.85 o                         
  -2   8  10          5.17         -1.96         6.93 o                         
  -1   8  10         36.72         41.80         9.66 o                         
   0   8  10        416.29        430.90        23.72 o                         
   1   8  10       1446.96       1418.02        40.28 o                         
   2   8  10         13.59         26.07         7.95 o                         
   3   8  10        140.16        136.67        14.43 o                         
   4   8  10         29.63         48.03         9.77 o                         
   5   8  10          0.42         -6.05         6.05 o                         
   6   8  10         16.98         20.02         9.08 o                         
  -3   9  10         87.40        102.50        13.40 o                         
  -2   9  10         34.99         37.17        11.39 o                         
  -1   9  10        466.86        445.54        25.23 o                         
   0   9  10        165.52        163.79        16.26 o                         
   1   9  10        123.64        116.24        13.88 o                         
   2   9  10        108.49        106.22        13.88 o                         
   3   9  10        180.67        182.65        16.75 o                         
   4   9  10        284.66        265.76        20.83 o                         
   5   9  10         45.71         64.24        11.54 o                         
  -2  10  10          6.37         13.35         8.95 o                         
  -1  10  10        201.07        186.04        17.72 o                         
   0  10  10          0.25         -1.25         7.44 o                         
   1  10  10          4.00         -2.44         8.43 o                         
   2  10  10        726.98        680.60        31.51 o                         
   3  10  10        217.50        223.33        19.43 o                         
   4  10  10         34.57         44.66        11.17 o                         
   1  11  10         95.08        122.21        15.15 o                         
  -2  -3  11         60.41         48.34        12.49 o                         
  -1  -3  11         61.36         74.02        12.85 o                         
   0  -3  11          0.38         -6.36         8.64 o                         
   1  -3  11         65.27         48.25        11.81 o                         
   2  -3  11        659.83        692.88        32.20 o                         
   3  -3  11          9.50         -8.64         8.64 o                         
  -3  -2  11        137.14        183.49        16.75 o                         
  -2  -2  11         20.11         17.67         9.47 o                         
  -1  -2  11         44.82         47.93        10.83 o                         
   0  -2  11        161.03        148.57        16.28 o                         
   1  -2  11         15.26         30.36         8.54 o                         
   2  -2  11        307.63        312.93        21.78 o                         
   3  -2  11         15.48         14.95         8.96 o                         
   4  -2  11         75.89         88.00        13.01 o                         
  -4  -1  11          7.82         14.86         8.24 o                         
  -3  -1  11        112.07        101.12        14.40 o                         
  -2  -1  11        203.75        216.32        18.29 o                         
  -1  -1  11        219.71        219.30        18.25 o                         
   0  -1  11        166.37        180.30        16.57 o                         
   1  -1  11        143.39        141.72        15.07 o                         
   2  -1  11        393.57        412.43        23.67 o                         
   3  -1  11         19.31         42.98         9.74 o                         
   4  -1  11        177.96        167.57        16.64 o                         
   5  -1  11          4.13         -7.57         7.57 o                         
  -4   0  11         19.36         49.44        10.79 o                         
  -3   0  11        258.57        248.59        19.76 o                         
  -2   0  11          3.92         22.28         7.65 o                         
  -1   0  11        238.32        228.70        18.27 o                         
   0   0  11         78.55         95.33        12.35 o                         
   1   0  11        107.25         94.13        13.14 o                         
   2   0  11        234.77        277.73        18.74 o                         
   3   0  11          3.76         16.31         8.38 o                         
   4   0  11        227.96        232.96        18.69 o                         
   5   0  11         52.05         62.22        11.55 o                         
  -4   1  11          4.77         15.18         8.98 o                         
  -3   1  11        130.31        129.31        15.41 o                         
  -2   1  11        128.98        124.81        14.03 o                         
  -1   1  11        171.92        171.89        15.81 o                         
   0   1  11        934.51        876.26        32.28 o                         
   1   1  11         48.96         50.00         9.37 o                         
   2   1  11          6.31         12.20         8.07 o                         
   3   1  11         11.85          7.41         6.65 o                         
   4   1  11        459.26        416.67        24.13 o                         
   5   1  11        193.08        223.07        18.63 o                         
   6   1  11         20.86         30.83        10.05 o                         
  -4   2  11          2.53          4.98         8.58 o                         
  -3   2  11        145.33        148.75        14.98 o                         
  -2   2  11         55.82         86.36        11.67 o                         
  -1   2  11        565.74        585.82        26.15 o                         
   0   2  11        154.00        137.87        14.08 o                         
   1   2  11         44.37         34.50         9.13 o                         
   2   2  11        283.75        265.69        18.51 o                         
   3   2  11         33.24         31.36         9.40 o                         
   4   2  11        305.51        295.92        19.95 o                         
   5   2  11        150.75        192.42        16.25 o                         
   6   2  11        254.96        241.91        20.66 o                         
  -5   3  11         28.82         29.66        10.39 o                         
  -4   3  11         14.18          9.90         8.54 o                         
  -3   3  11        443.67        480.93        25.31 o                         
  -2   3  11         71.89         84.50        12.12 o                         
  -1   3  11         19.17         36.28         8.96 o                         
   0   3  11        308.13        335.99        19.76 o                         
   1   3  11         33.98         11.85         7.93 o                         
   2   3  11        759.71        724.11        28.30 o                         
   3   3  11         34.29         30.00         8.25 o                         
   4   3  11        291.68        329.01        20.87 o                         
   5   3  11        329.69        340.99        22.41 o                         
   6   3  11         30.66          6.46         9.81 o                         
  -4   4  11          5.53          2.49         7.96 o                         
  -3   4  11         54.42         71.18        11.18 o                         
  -2   4  11         34.46         45.18         9.27 o                         
  -1   4  11          6.82         -6.25         6.55 o                         
   0   4  11        872.61        824.35        30.45 o                         
   1   4  11          0.18         -5.89         5.89 o                         
   2   4  11        932.77        836.69        30.34 o                         
   3   4  11          5.76         -6.81         6.81 o                         
   4   4  11        193.46        236.99        17.91 o                         
   5   4  11         27.44         23.69         9.08 o                         
   6   4  11         49.92         37.30        10.81 o                         
  -4   5  11          6.01         10.15         7.98 o                         
  -3   5  11         22.80          4.58         8.56 o                         
  -2   5  11        175.29        169.26        15.94 o                         
  -1   5  11        296.84        292.09        19.40 o                         
   0   5  11        456.90        471.08        23.85 o                         
   1   5  11         84.02         53.24        10.49 o                         
   2   5  11        527.00        487.45        24.27 o                         
   3   5  11          3.84          3.98         7.54 o                         
   4   5  11         74.46         78.53        12.06 o                         
   5   5  11         91.69        105.04        13.24 o                         
   6   5  11          0.87         -8.30         8.30 o                         
  -4   6  11          5.02         -2.61         7.04 o                         
  -3   6  11        115.26         99.05        12.70 o                         
  -2   6  11         78.77        101.98        12.59 o                         
  -1   6  11         18.98         29.52         7.65 o                         
   0   6  11         28.45         13.88         8.77 o                         
   1   6  11         45.12         71.23         9.69 o                         
   2   6  11         74.32         79.84        11.36 o                         
   3   6  11        606.79        594.42        26.93 o                         
   4   6  11        286.69        239.30        18.93 o                         
   5   6  11        119.65         99.41        14.52 o                         
   6   6  11         71.56         83.34        12.96 o                         
  -3   7  11        130.75        124.70        15.11 o                         
  -2   7  11          4.57          9.82         7.93 o                         
  -1   7  11        363.89        361.36        22.17 o                         
   0   7  11        149.82        140.93        14.74 o                         
   1   7  11         45.39         29.52         8.72 o                         
   2   7  11        172.29        182.76        15.99 o                         
   3   7  11        179.88        183.88        17.27 o                         
   4   7  11        508.38        480.19        25.54 o                         
   5   7  11         22.38         34.10         9.85 o                         
  -3   8  11        275.01        263.51        21.18 o                         
  -2   8  11         11.59         22.48         8.61 o                         
  -1   8  11          2.04         -7.01         7.01 o                         
   0   8  11         20.34         11.31         8.43 o                         
   1   8  11         33.10         25.49         9.11 o                         
   2   8  11        121.88        128.52        14.92 o                         
   3   8  11        120.30         98.26        13.80 o                         
   4   8  11          4.85          3.71         9.13 o                         
   5   8  11        387.50        382.43        24.79 o                         
  -2   9  11         43.08         22.56        10.62 o                         
  -1   9  11          7.41          6.33         8.48 o                         
   0   9  11        194.60        198.20        17.48 o                         
   1   9  11         40.75         42.91        10.42 o                         
   2   9  11         22.94         14.66        10.26 o                         
   3   9  11         31.84         36.31        10.39 o                         
   4   9  11         23.14         15.65         8.87 o                         
   0  10  11        122.34        147.94        16.25 o                         
   1  10  11         33.25         46.83        10.66 o                         
   2  10  11        128.86        120.38        15.31 o                         
   0  -2  12         28.68         13.32        10.79 o                         
   1  -2  12         81.06         73.03        13.54 o                         
  -2  -1  12        106.32        100.31        13.38 o                         
  -1  -1  12         18.69         -8.77         8.77 o                         
   0  -1  12        124.70        168.81        17.01 o                         
   1  -1  12          3.44          6.28         7.02 o                         
   2  -1  12         38.74         48.25        10.41 o                         
   3  -1  12        148.85        141.40        16.89 o                         
  -2   0  12        270.21        279.32        20.89 o                         
  -1   0  12          0.43         11.08         8.14 o                         
   0   0  12        141.03        177.82        16.83 o                         
   1   0  12          5.26         17.93         8.48 o                         
   2   0  12         72.89         88.68        11.62 o                         
   3   0  12         38.34         29.97         9.74 o                         
   4   0  12          2.31         34.13         9.32 o                         
  -3   1  12         82.72         83.90        13.64 o                         
  -2   1  12        235.76        226.86        19.71 o                         
  -1   1  12          0.24          4.27         6.54 o                         
   0   1  12        380.09        369.36        22.35 o                         
   1   1  12          6.22         12.99         7.82 o                         
   2   1  12         85.33         78.56        13.50 o                         
   3   1  12         78.80         95.07        12.74 o                         
   4   1  12         72.59         75.88        12.90 o                         
  -3   2  12         60.80         66.80        13.37 o                         
  -2   2  12        214.79        271.50        19.27 o                         
  -1   2  12         64.88         67.74        12.52 o                         
   0   2  12        267.28        242.55        19.06 o                         
   1   2  12          3.02          1.12         6.94 o                         
   2   2  12         50.98         68.84        10.65 o                         
   3   2  12         52.96         50.05        11.46 o                         
   4   2  12          8.84         -1.23         8.87 o                         
   5   2  12         31.11         25.00         9.61 o                         
  -3   3  12         11.14         30.54         9.55 o                         
  -2   3  12        214.96        203.88        17.99 o                         
  -1   3  12         30.22         29.89         9.27 o                         
   0   3  12         38.25         31.73         9.24 o                         
   1   3  12        247.05        234.83        18.63 o                         
   2   3  12        123.08        109.07        13.50 o                         
   3   3  12        172.08        202.62        17.15 o                         
   4   3  12          0.21         -3.75         6.91 o                         
   5   3  12        175.69        153.00        16.86 o                         
  -3   4  12         39.54         47.17        11.08 o                         
  -2   4  12        219.57        187.32        17.06 o                         
  -1   4  12         73.26         53.97        12.49 o                         
   0   4  12        287.20        268.15        19.81 o                         
   1   4  12        315.04        269.69        19.48 o                         
   2   4  12        340.72        339.29        21.25 o                         
   3   4  12        135.15        160.64        16.07 o                         
   4   4  12         35.05         34.86        10.37 o                         
   5   4  12         19.14         32.27        10.32 o                         
  -3   5  12          1.38          9.05         8.27 o                         
  -2   5  12        109.14        117.34        13.27 o                         
  -1   5  12         40.32         64.97        11.02 o                         
   0   5  12          3.70         16.34         7.44 o                         
   1   5  12         82.29         67.80        12.57 o                         
   2   5  12         42.73         33.06         9.56 o                         
   3   5  12        262.49        257.15        19.00 o                         
   4   5  12         17.03         13.74         8.75 o                         
   5   5  12         22.89         11.70         9.63 o                         
  -3   6  12         11.37         11.91         9.26 o                         
  -2   6  12         30.07         22.46         9.85 o                         
  -1   6  12         14.58         23.79         8.56 o                         
   0   6  12        351.64        346.67        21.73 o                         
   1   6  12        610.93        617.07        28.63 o                         
   2   6  12         10.84          8.40         7.70 o                         
   3   6  12        105.94        136.09        14.79 o                         
   4   6  12         23.57         13.63         9.18 o                         
   5   6  12        126.26        116.46        16.28 o                         
  -2   7  12          3.61         10.34         7.62 o                         
  -1   7  12         46.51         33.29        10.49 o                         
   0   7  12         49.55         28.53         9.95 o                         
   1   7  12          3.41         -5.79         6.51 o                         
   2   7  12         23.40         -1.07         8.69 o                         
   3   7  12        163.86        204.25        17.61 o                         
   4   7  12         29.34         38.32         9.19 o                         
  -1   8  12          3.66         23.24         9.05 o                         
   0   8  12         35.88         15.07        10.05 o                         
   1   8  12        111.28         90.36        13.50 o                         
   2   8  12         36.47         67.28        10.97 o                         
   3   8  12        187.41        169.78        16.97 o                         
   4   8  12          2.05          0.00         8.24 o                         
   0   9  12          6.16         -7.43         7.43 o                         
   1   9  12        136.16        151.64        16.21 o                         
   2   9  12          3.31          2.62         8.67 o                         
  -1   1  13         28.41         55.97        10.79 o                         
   0   1  13         26.43         28.61         8.98 o                         
   1   1  13         52.48         72.29        12.52 o                         
   2   1  13         18.85         23.46         9.64 o                         
  -1   2  13         74.86         65.00        11.96 o                         
   0   2  13          8.66         -7.74         7.74 o                         
   1   2  13          5.93         18.85         7.78 o                         
   2   2  13        140.95        117.92        15.34 o                         
   3   2  13         10.29         14.34         8.46 o                         
  -2   3  13         35.10         52.12        11.89 o                         
  -1   3  13        102.78         87.12        14.48 o                         
   0   3  13         35.46         39.94        10.99 o                         
   1   3  13          9.00         -3.71         8.53 o                         
   2   3  13         25.14          4.98         9.85 o                         
   3   3  13         70.37         71.75        12.30 o                         
  -2   4  13          0.43         13.33         7.48 o                         
  -1   4  13         21.54         15.32         8.95 o                         
   0   4  13          7.19          7.46         8.71 o                         
   1   4  13         79.92         62.72        12.06 o                         
   2   4  13          5.39         -7.69         7.69 o                         
   3   4  13          1.06         10.18         7.51 o                         
   4   4  13        243.40        258.07        20.89 o                         
  -2   5  13          0.26          6.73         8.20 o                         
  -1   5  13        309.48        350.21        23.30 o                         
   0   5  13         53.21         35.10        11.04 o                         
   1   5  13         28.76         42.09         8.66 o                         
   2   5  13         29.66         41.17        10.23 o                         
   3   5  13         43.10         58.87        12.54 o                         
   4   5  13         79.39         90.81        13.88 o                         
  -1   6  13          9.21          3.93         8.92 o                         
   0   6  13         30.00         39.60         9.97 o                         
   1   6  13        148.19        168.92        16.39 o                         
   2   6  13         23.75         27.91         9.01 o                         
   3   6  13         12.62         29.90         9.50 o                         
   0   7  13         66.24         65.80        12.64 o                         
   1   7  13         45.00         46.70        11.41 o                         
   2   7  13         22.07         30.02         9.92 o                         
                                                                                
