# Supplementary material for: Isotypic MnII and FeII binuclear complexes of the ligand 5,6-bis­(pyridin-2-yl)-pyrazine-2,3-di­carb­oxy­lic acid
Source: Acta Crystallogr E Crystallogr Commun. 2016 Sep 9;72(Pt 10):1412–6. doi: 10.1107/S2056989016014055 (PMC5050766; doi:10.1107/S2056989016014055)
Supplement: Supplementary file 3 [file e-72-01412-IIsup3.hkl]

data_II                                                                         
_shelx_title ' L3-FE'                                                           
_shelx_refln_list_code          4                                               
_shelx_F_calc_maximum      119.52                                               
_exptl_crystal_F_000       460.00                                               
_reflns_d_resolution_high  0.8184                                               
                                                                                
loop_                                                                           
 _space_group_symop_operation_xyz                                               
 'x, y, z'                                                                      
 '-x, -y, -z'                                                                   
                                                                                
_cell_length_a     8.0933                                                       
_cell_length_b    10.3403                                                       
_cell_length_c    11.5679                                                       
_cell_angle_alpha  69.500                                                       
_cell_angle_beta   83.593                                                       
_cell_angle_gamma  84.238                                                       
                                                                                
_shelx_F_squared_multiplier     1.000                                           
                                                                                
loop_                                                                           
 _refln_index_h                                                                 
 _refln_index_k                                                                 
 _refln_index_l                                                                 
 _refln_F_squared_calc                                                          
 _refln_F_squared_meas                                                          
 _refln_F_squared_sigma                                                         
 _refln_observed_status                                                         
   1   0   0       1518.69       1214.21        40.42 o                         
   2   0   0        132.83        100.37         7.66 o                         
   3   0   0       1419.72       1138.83        17.53 o                         
   4   0   0       3004.66       3273.56       231.11 o                         
   5   0   0        521.92        554.09        13.12 o                         
   6   0   0          2.81         10.03        11.03 o                         
   7   0   0        158.09        166.03        14.04 o                         
   8   0   0        571.50        613.48        25.00 o                         
   9   0   0        171.20        200.04        21.26 o                         
  -9   1   0        319.15        355.30        44.49 o                         
  -8   1   0        431.50        471.23        48.14 o                         
  -7   1   0        217.17        225.63        24.84 o                         
  -6   1   0         13.99         12.92        11.38 o                         
  -5   1   0        896.39        853.13       118.77 o                         
  -4   1   0        197.49        169.05         9.10 o                         
  -3   1   0        128.77        130.66         6.52 o                         
  -2   1   0       4474.64       4350.42       274.00 o                         
  -1   1   0        190.80        165.10         9.70 o                         
   0   1   0       4394.58       3732.00       126.80 o                         
   1   1   0       1594.63       1263.40       137.51 o                         
   2   1   0        543.53        528.08        39.61 o                         
   3   1   0       2444.73       2086.96        65.23 o                         
   4   1   0        283.50        250.88        13.37 o                         
   5   1   0        473.39        424.34        85.10 o                         
   6   1   0          0.56         -0.70         8.81 o                         
   7   1   0        543.59        639.78        16.75 o                         
   8   1   0          9.73         13.40        15.36 o                         
   9   1   0         84.16         82.70        17.05 o                         
  -9   2   0        198.95        191.99        20.73 o                         
  -8   2   0          7.76          1.82        13.02 o                         
  -7   2   0        160.12        182.57        14.47 o                         
  -6   2   0          6.94          8.28        11.44 o                         
  -5   2   0        110.90        117.49        10.30 o                         
  -4   2   0        804.80        721.89        72.54 o                         
  -3   2   0       1116.15       1148.14       104.49 o                         
  -2   2   0       4015.53       3817.81        82.24 o                         
  -1   2   0         34.01         27.30         9.24 o                         
   0   2   0        965.10        906.34        18.94 o                         
   3   2   0          4.18          2.18         6.19 o                         
   4   2   0       3239.82       2942.32       202.86 o                         
   5   2   0       1662.78       1775.31       118.34 o                         
   6   2   0         87.98         86.18        11.31 o                         
   7   2   0         82.77         81.26        11.78 o                         
   8   2   0         56.41         66.91        15.53 o                         
   9   2   0          1.16         -6.13        20.29 o                         
  -9   3   0        640.04        779.10        37.98 o                         
  -8   3   0        121.48        113.83        18.94 o                         
  -7   3   0       1635.78       1980.83        51.54 o                         
  -6   3   0         18.28          7.11         9.41 o                         
  -5   3   0       1523.42       1612.23       165.94 o                         
  -4   3   0         30.73         28.91         8.07 o                         
  -3   3   0       1436.38       1654.98        31.04 o                         
  -2   3   0         24.88         10.44         5.65 o                         
  -1   3   0        377.05        345.01         9.60 o                         
   0   3   0         82.16        103.03         8.99 o                         
   1   3   0      14286.10      16505.79       453.98 o                         
   2   3   0      10160.39      10679.60       333.15 o                         
   3   3   0       1444.28       1330.17        19.24 o                         
   4   3   0        101.82         83.78         8.19 o                         
   5   3   0        915.18        849.08       129.38 o                         
   6   3   0        103.88        104.71        11.81 o                         
   7   3   0        586.68        674.42        18.38 o                         
   8   3   0          8.15         -6.54        14.66 o                         
   9   3   0         56.78         67.17        23.99 o                         
  -8   4   0         81.01         78.59        21.60 o                         
  -7   4   0         48.05         50.66        13.24 o                         
  -6   4   0        247.30        260.10        17.84 o                         
  -5   4   0       1222.20       1080.22        63.06 o                         
  -4   4   0        827.88        890.06       105.93 o                         
  -3   4   0          5.35          8.63         6.38 o                         
  -2   4   0        926.81        934.53        22.18 o                         
  -1   4   0         99.94         96.06        10.33 o                         
   0   4   0         31.59         22.03         5.71 o                         
   1   4   0         35.93         45.43         5.94 o                         
   2   4   0       4071.35       4280.43       122.32 o                         
   3   4   0       4610.27       4716.28       426.49 o                         
   4   4   0         64.05         81.15         9.87 o                         
   5   4   0        476.79        493.83        36.00 o                         
   6   4   0        558.71        483.14        35.43 o                         
   7   4   0        463.79        455.91        36.90 o                         
   8   4   0         53.44         51.02        15.44 o                         
   9   4   0         10.18         -8.16        20.24 o                         
  -8   5   0          1.28         -0.10        20.49 o                         
  -7   5   0       1380.25       1552.82       108.95 o                         
  -6   5   0         99.50        111.94        16.35 o                         
  -5   5   0        994.71       1100.34        17.32 o                         
  -4   5   0         11.45         15.51         9.58 o                         
  -3   5   0       1937.77       1902.78        43.33 o                         
  -2   5   0        627.18        642.01        56.71 o                         
  -1   5   0        185.31        205.93         9.38 o                         
   0   5   0        778.05        780.15        37.09 o                         
   1   5   0        244.53        230.48        11.49 o                         
   2   5   0        495.56        583.36        12.13 o                         
   3   5   0       9526.77      10423.51       455.91 o                         
   4   5   0       1404.33       1563.39        30.28 o                         
   5   5   0        750.62        805.05        26.23 o                         
   6   5   0         16.97         19.13        13.37 o                         
   7   5   0        516.03        527.96        19.15 o                         
   8   5   0        113.73        103.65        22.00 o                         
   9   5   0        177.62        174.45        24.46 o                         
  -8   6   0          8.42         11.51        28.33 o                         
  -7   6   0        663.37        590.38        24.76 o                         
  -6   6   0        163.69        142.43        11.96 o                         
  -5   6   0        799.69        774.00       123.50 o                         
  -4   6   0        105.26        124.40        12.05 o                         
  -3   6   0          2.37          4.86         8.23 o                         
  -2   6   0       1227.22       1232.13        44.43 o                         
  -1   6   0        200.92        253.08        11.01 o                         
   0   6   0       1664.03       1873.67        20.99 o                         
   1   6   0         98.90        121.30         8.03 o                         
   2   6   0         21.90         25.43         9.56 o                         
   3   6   0       1198.61       1296.63        15.01 o                         
   4   6   0        279.68        331.17        10.43 o                         
   5   6   0         12.85         15.41        10.68 o                         
   6   6   0        137.32        137.90        16.44 o                         
   7   6   0        749.73        793.57        23.61 o                         
   8   6   0         77.54         92.15        28.29 o                         
  -7   7   0        236.27        203.94        25.84 o                         
  -6   7   0         92.92         84.50        14.26 o                         
  -5   7   0        228.41        242.43        16.99 o                         
  -4   7   0        325.23        335.68        12.63 o                         
  -3   7   0        383.92        395.06        15.39 o                         
  -2   7   0       1381.50       1461.90        74.79 o                         
  -1   7   0        159.31        177.48        12.94 o                         
   0   7   0        427.88        464.59        13.78 o                         
   1   7   0        182.18        203.84         9.19 o                         
   2   7   0         30.01         35.70         9.39 o                         
   3   7   0         22.55         21.58         8.07 o                         
   4   7   0        647.84        671.58        13.79 o                         
   5   7   0       4107.30       3651.85        56.95 o                         
   6   7   0         73.06         84.08        13.11 o                         
   7   7   0        554.25        631.77        25.97 o                         
   8   7   0          5.23         26.63        28.03 o                         
  -6   8   0       1022.35       1013.44       102.27 o                         
  -5   8   0        121.67        105.88        15.84 o                         
  -4   8   0        585.74        627.92        19.99 o                         
  -3   8   0       1550.61       1639.06        22.40 o                         
  -2   8   0       1327.97       1427.07        25.01 o                         
  -1   8   0         42.59         45.66        13.63 o                         
   0   8   0        394.11        412.09         8.36 o                         
   1   8   0         25.95         26.40         7.30 o                         
   2   8   0        299.38        325.15        17.48 o                         
   3   8   0         75.09         88.74        14.01 o                         
   4   8   0        212.08        203.66        23.60 o                         
   5   8   0       1091.16       1141.04        29.03 o                         
   6   8   0        200.92        163.77        16.96 o                         
   7   8   0          2.67        -10.18        20.03 o                         
  -5   9   0        395.44        334.94        21.74 o                         
  -4   9   0        162.84        164.65        17.75 o                         
  -3   9   0         95.89         99.72        21.34 o                         
  -2   9   0         34.89         44.76        23.03 o                         
  -1   9   0          4.46          3.21        13.15 o                         
   0   9   0        212.94        225.04        11.47 o                         
   1   9   0        413.39        419.99        19.68 o                         
   2   9   0        289.69        310.48        17.41 o                         
   3   9   0        120.73        110.02        16.82 o                         
   4   9   0         60.36         36.31        13.41 o                         
   5   9   0        319.48        352.55        22.31 o                         
   6   9   0        278.01        258.67        25.17 o                         
  -4  10   0        660.67        654.93        22.59 o                         
  -3  10   0         26.04         30.64        17.53 o                         
  -2  10   0       1016.10        973.50        43.70 o                         
  -1  10   0        108.93         98.95        13.18 o                         
   0  10   0        829.02        822.51        54.02 o                         
   1  10   0         94.82         89.33        13.33 o                         
   2  10   0        598.76        687.22        40.07 o                         
   3  10   0         76.72         97.20        17.24 o                         
   4  10   0         18.57          7.58        17.31 o                         
   5  10   0          6.55        -17.49        20.63 o                         
  -3  11   0         13.39         26.85        28.03 o                         
  -2  11   0        128.37        115.78        21.18 o                         
  -1  11   0         85.37         89.09        20.23 o                         
   0  11   0        251.35        220.63        16.32 o                         
   1  11   0         84.53         67.09        24.51 o                         
   2  11   0          2.23         -0.24        20.80 o                         
   3  11   0        259.71        244.84        21.52 o                         
   4  11   0         67.07         61.28        35.64 o                         
  -3 -11   1          5.63          1.56        24.00 o                         
  -2 -11   1        122.52        124.56        27.96 o                         
  -1 -11   1        136.52        158.55        25.88 o                         
   0 -11   1        589.98        559.09        17.64 o                         
   1 -11   1       1098.80       1086.21        24.87 o                         
   2 -11   1        204.18        170.33        18.26 o                         
  -5 -10   1         89.35         79.75        28.77 o                         
  -4 -10   1          1.17         -1.46        25.49 o                         
  -3 -10   1         21.49          5.84        22.06 o                         
  -2 -10   1        812.40        825.92        63.09 o                         
  -1 -10   1        102.98        113.50        13.67 o                         
   0 -10   1        316.54        334.83        16.06 o                         
   1 -10   1          2.62         -9.16        13.58 o                         
   2 -10   1        617.54        629.63        23.47 o                         
   3 -10   1        101.08        106.39        20.63 o                         
   4 -10   1          3.67        -22.50        39.07 o                         
  -6  -9   1          9.51          2.60        27.16 o                         
  -5  -9   1         53.61         25.35        17.98 o                         
  -4  -9   1         22.57         22.76        13.39 o                         
  -3  -9   1        115.04        122.48        19.25 o                         
  -2  -9   1       1299.46       1488.38        60.06 o                         
  -1  -9   1          0.16          1.12        10.28 o                         
   0  -9   1        259.82        266.27        13.61 o                         
   1  -9   1        963.61        962.17        70.27 o                         
   2  -9   1         75.93         59.55        15.31 o                         
   3  -9   1        544.79        501.44        30.16 o                         
   4  -9   1        157.72        110.40        23.19 o                         
   5  -9   1        387.64        387.50        28.85 o                         
  -7  -8   1         36.54         51.69        19.25 o                         
  -6  -8   1        421.92        423.34        18.60 o                         
  -5  -8   1        549.33        556.19        21.35 o                         
  -4  -8   1       1202.72       1272.45        24.44 o                         
  -3  -8   1        101.32         93.86        14.37 o                         
  -2  -8   1         36.04         42.95        11.52 o                         
  -1  -8   1          2.65          4.22         8.67 o                         
   0  -8   1        397.71        425.02        12.40 o                         
   1  -8   1        668.55        726.35        19.81 o                         
   2  -8   1        121.45        125.06        14.34 o                         
   3  -8   1        687.18        679.09        14.29 o                         
   4  -8   1          6.14         29.62        18.62 o                         
   5  -8   1        243.85        256.01        22.25 o                         
   6  -8   1          1.92          7.54        39.05 o                         
  -8  -7   1          8.79         -2.36        28.57 o                         
  -7  -7   1          8.82         11.12        17.10 o                         
  -6  -7   1         48.77         39.49        14.74 o                         
  -5  -7   1       1037.15       1113.12        22.17 o                         
  -4  -7   1        438.09        437.42        22.40 o                         
  -3  -7   1         36.47         28.01        11.67 o                         
  -2  -7   1         99.18        113.90        12.09 o                         
  -1  -7   1        618.55        662.22        29.32 o                         
   0  -7   1       2004.29       2242.75        48.35 o                         
   1  -7   1        501.34        479.15        10.94 o                         
   2  -7   1         26.12         28.57         8.28 o                         
   3  -7   1       1892.08       2030.45       143.72 o                         
   4  -7   1        121.85         97.47        16.16 o                         
   5  -7   1        580.51        622.65        24.00 o                         
   6  -7   1         20.06         28.28        21.22 o                         
   7  -7   1        110.03        106.91        35.07 o                         
  -8  -6   1         41.65         37.97        25.21 o                         
  -7  -6   1        499.22        544.06        21.63 o                         
  -6  -6   1        316.36        366.44        14.42 o                         
  -5  -6   1         47.76         45.51         7.76 o                         
  -4  -6   1        687.07        645.41        25.92 o                         
  -3  -6   1         45.16         56.48         9.74 o                         
  -2  -6   1       1293.58       1467.90        41.21 o                         
  -1  -6   1         49.07         54.21         7.14 o                         
   0  -6   1        701.54        741.95        67.52 o                         
   1  -6   1       1019.92       1072.64        72.54 o                         
   2  -6   1        126.68        141.99         8.89 o                         
   3  -6   1       1073.51       1209.36        76.76 o                         
   4  -6   1         30.73         28.23        13.99 o                         
   5  -6   1       1323.59       1442.39        21.18 o                         
   6  -6   1         40.21         50.48        18.68 o                         
   7  -6   1        140.74        142.85        15.48 o                         
  -8  -5   1         42.61         47.97        21.53 o                         
  -7  -5   1        435.09        444.08        40.45 o                         
  -6  -5   1         16.49         22.17        10.83 o                         
  -5  -5   1          0.22         -0.74         8.99 o                         
  -4  -5   1       1895.98       1778.17        41.18 o                         
  -3  -5   1        151.44        185.18         8.69 o                         
  -2  -5   1        631.29        660.07        14.28 o                         
  -1  -5   1          0.65          0.35         6.26 o                         
   0  -5   1        504.66        511.62        10.81 o                         
   1  -5   1       2649.66       3035.88        28.53 o                         
   2  -5   1        981.31       1179.12        16.56 o                         
   3  -5   1       1201.15       1328.35        55.67 o                         
   4  -5   1         29.66         33.13         9.57 o                         
   5  -5   1       1299.63       1231.16       126.66 o                         
   6  -5   1         49.69         38.41        13.20 o                         
   7  -5   1        226.93        239.38        38.55 o                         
   8  -5   1         90.70         82.24        20.75 o                         
  -9  -4   1        546.36        685.89        44.25 o                         
  -8  -4   1         68.67         75.18        16.07 o                         
  -7  -4   1        147.67        156.32        14.08 o                         
  -6  -4   1        138.75        149.19        12.16 o                         
  -5  -4   1        360.05        400.56        13.91 o                         
  -4  -4   1        297.04        325.46        11.75 o                         
  -3  -4   1          5.91          8.79         6.09 o                         
  -2  -4   1       4034.28       4404.65       228.49 o                         
  -1  -4   1        731.38        740.27        50.72 o                         
   0  -4   1         36.41         35.43         8.37 o                         
   1  -4   1       1314.57       1526.84       104.56 o                         
   2  -4   1        665.58        742.34        38.89 o                         
   3  -4   1        568.79        523.26        42.16 o                         
   4  -4   1        806.12        917.42        21.47 o                         
   5  -4   1        616.68        646.81        72.34 o                         
   6  -4   1       1553.58       1596.31       153.45 o                         
   7  -4   1        570.41        623.08        18.47 o                         
   8  -4   1        221.95        268.13        22.12 o                         
  -9  -3   1        195.74        170.30        20.92 o                         
  -8  -3   1        128.93        139.04        18.68 o                         
  -7  -3   1        234.93        212.65        18.54 o                         
  -6  -3   1        430.82        459.85        14.68 o                         
  -5  -3   1          4.39          2.42         9.28 o                         
  -4  -3   1        483.52        431.91        63.33 o                         
  -3  -3   1        484.33        522.64        61.04 o                         
  -2  -3   1      10683.16      12101.78       873.94 o                         
  -1  -3   1       1471.19       1326.24        64.76 o                         
   0  -3   1        333.65        327.57        36.90 o                         
   1  -3   1          3.15          4.28         5.79 o                         
   2  -3   1       3820.96       4693.81        67.90 o                         
   3  -3   1       2236.71       2483.25        82.73 o                         
   4  -3   1       1583.81       1741.55       164.67 o                         
   5  -3   1        574.87        552.93        27.88 o                         
   6  -3   1         43.69         34.08        13.11 o                         
   7  -3   1       1679.94       1923.78       113.62 o                         
   8  -3   1         79.28         86.89        18.92 o                         
   9  -3   1         50.18         58.99        26.71 o                         
  -9  -2   1         12.96          5.91        23.89 o                         
  -8  -2   1        138.09        156.53        15.46 o                         
  -7  -2   1        148.73        140.85        11.97 o                         
  -6  -2   1        490.26        445.11        23.55 o                         
  -5  -2   1        697.19        653.98        35.41 o                         
  -4  -2   1       2022.30       1834.60        42.82 o                         
  -3  -2   1        602.11        719.02        40.20 o                         
  -2  -2   1       1618.98       1649.96        25.48 o                         
  -1  -2   1          6.57          3.19         6.55 o                         
   0  -2   1       1209.53       1350.88        35.44 o                         
   1  -2   1        289.82        362.49        11.47 o                         
   2  -2   1       1846.40       2202.50        26.85 o                         
   3  -2   1       6564.69       6736.70       323.28 o                         
   4  -2   1        146.86        110.98         6.49 o                         
   5  -2   1       1019.19        979.79        99.68 o                         
   6  -2   1       1016.05        976.57        91.08 o                         
   7  -2   1        171.61        196.02        14.37 o                         
   8  -2   1        407.26        439.70        53.95 o                         
   9  -2   1        188.37        205.40        33.23 o                         
  -9  -1   1          8.56          3.14        14.52 o                         
  -8  -1   1        443.67        429.08        32.21 o                         
  -7  -1   1        207.43        212.98        14.42 o                         
  -6  -1   1       1577.31       1313.81       111.79 o                         
  -5  -1   1        510.24        493.73        13.05 o                         
  -4  -1   1       1029.16        888.82        65.51 o                         
  -3  -1   1        134.50         96.42         8.53 o                         
  -2  -1   1        349.74        291.77        14.14 o                         
  -1  -1   1       6122.39       4772.79        75.04 o                         
   0  -1   1       1312.64        895.64       193.38 o                         
   1  -1   1       6609.23       6067.64        70.63 o                         
   2  -1   1         66.19         81.07         8.92 o                         
   3  -1   1       7153.94       7392.96       323.49 o                         
   4  -1   1        305.20        353.25        53.85 o                         
   5  -1   1          1.89         -3.51         7.79 o                         
   6  -1   1        234.22        275.14        12.67 o                         
   7  -1   1        307.70        309.02        20.50 o                         
   8  -1   1        955.76       1169.85        22.51 o                         
   9  -1   1          0.08        -13.59        21.94 o                         
  -9   0   1        143.64        137.95        17.70 o                         
  -8   0   1         28.78         19.43        13.20 o                         
  -7   0   1        575.59        578.22       102.50 o                         
  -6   0   1        868.25        899.01       147.66 o                         
  -5   0   1         15.45         22.97         7.69 o                         
  -4   0   1        595.09        529.90        43.24 o                         
  -3   0   1        476.37        453.65        39.80 o                         
  -2   0   1        325.86        267.01        24.01 o                         
  -1   0   1        874.78        601.97        21.42 o                         
   1   0   1       1587.72       1258.81        96.64 o                         
   2   0   1        779.96        782.27        45.35 o                         
   3   0   1         21.91         17.39         6.99 o                         
   4   0   1        416.65        368.04        11.96 o                         
   5   0   1       1462.33       1621.69        55.33 o                         
   6   0   1        597.95        679.93        39.45 o                         
   7   0   1          3.94          2.70        13.05 o                         
   8   0   1        924.05       1053.27        21.22 o                         
   9   0   1        173.70        160.43        21.30 o                         
  -9   1   1        224.92        260.56        18.02 o                         
  -8   1   1        127.12        141.62        19.41 o                         
  -7   1   1          2.00         -7.83        13.57 o                         
  -6   1   1       1384.59       1190.35       219.68 o                         
  -5   1   1         86.54         92.41        10.00 o                         
  -4   1   1       1439.93       1454.09        19.92 o                         
  -3   1   1          2.48          3.11         5.46 o                         
  -2   1   1       5262.17       5197.06        80.89 o                         
  -1   1   1       2455.61       1506.47        28.44 o                         
   0   1   1       1679.35       1314.77        37.90 o                         
   1   1   1       3430.96       2472.49       218.90 o                         
   2   1   1        109.30         99.92         7.97 o                         
   3   1   1        165.03        122.54         6.42 o                         
   4   1   1         37.54         34.76         6.46 o                         
   5   1   1       2573.93       2952.14        87.96 o                         
   6   1   1        772.62        775.43       141.32 o                         
   7   1   1        287.00        249.44        30.64 o                         
   8   1   1        225.69        283.10        16.57 o                         
   9   1   1          0.78        -13.33        16.59 o                         
  -9   2   1         54.61         37.10        20.72 o                         
  -8   2   1        138.75        147.22        18.90 o                         
  -7   2   1        108.32         98.70        10.22 o                         
  -6   2   1        686.50        618.79        22.63 o                         
  -5   2   1         86.34         83.22        10.03 o                         
  -4   2   1       1399.35       1454.62        24.76 o                         
  -3   2   1        282.50        236.84        29.89 o                         
  -2   2   1       3001.67       2884.54       118.86 o                         
  -1   2   1        575.55        642.32        50.20 o                         
   0   2   1         22.57         19.74         4.55 o                         
   1   2   1       8731.64       7900.08       806.67 o                         
   2   2   1        205.18        246.41        22.92 o                         
   3   2   1          5.36          4.07         6.31 o                         
   4   2   1        103.23         90.20         8.31 o                         
   5   2   1       1114.59       1235.32        66.35 o                         
   6   2   1        724.24        774.00        44.69 o                         
   7   2   1         96.44         84.36        11.27 o                         
   8   2   1        412.50        382.11        14.46 o                         
   9   2   1          3.72         -4.41        20.23 o                         
  -9   3   1        202.41        204.31        22.96 o                         
  -8   3   1        201.87        220.65        19.48 o                         
  -7   3   1        238.40        236.74        37.11 o                         
  -6   3   1        139.39        114.38         8.81 o                         
  -5   3   1         96.98         89.35         8.22 o                         
  -4   3   1       3636.36       4452.20       167.42 o                         
  -3   3   1        128.32        107.56        15.59 o                         
  -2   3   1       2031.82       1724.13        21.11 o                         
  -1   3   1       1281.51       1303.59        91.30 o                         
   0   3   1       2561.99       2657.73        32.42 o                         
   1   3   1         58.54         50.33         6.66 o                         
   2   3   1       2431.97       2463.23       290.14 o                         
   3   3   1        660.09        618.56        81.95 o                         
   4   3   1        873.23        957.51        40.31 o                         
   5   3   1         98.30         88.44        15.20 o                         
   6   3   1        586.60        569.22        26.26 o                         
   7   3   1         44.98         41.81        10.92 o                         
   8   3   1         20.86         23.28        14.39 o                         
   9   3   1         19.13          6.85        17.07 o                         
  -8   4   1         94.17         87.80        21.69 o                         
  -7   4   1          1.43         10.47        13.12 o                         
  -6   4   1        211.78        192.82        13.62 o                         
  -5   4   1         42.57         41.33         9.65 o                         
  -4   4   1       1380.83       1532.24        56.60 o                         
  -3   4   1       1072.19       1030.45        56.08 o                         
  -2   4   1       1044.44       1249.08        19.19 o                         
  -1   4   1        682.01        748.27        21.98 o                         
   0   4   1       1077.42       1211.88        17.55 o                         
   1   4   1        288.28        238.53         8.39 o                         
   2   4   1       2745.89       2983.41        75.12 o                         
   3   4   1       2991.96       3261.04        64.25 o                         
   4   4   1          9.38          8.55         6.51 o                         
   5   4   1        347.39        349.59        18.91 o                         
   6   4   1        792.00        820.67        42.19 o                         
   7   4   1        357.54        339.41        15.51 o                         
   8   4   1         55.00         59.08        18.32 o                         
   9   4   1         93.81         81.02        17.66 o                         
  -8   5   1        342.01        359.74        34.04 o                         
  -7   5   1         65.62         47.96        13.16 o                         
  -6   5   1        363.91        320.33        15.33 o                         
  -5   5   1        673.23        594.42        12.63 o                         
  -4   5   1        353.01        316.25        39.32 o                         
  -3   5   1       1335.38       1374.51       200.13 o                         
  -2   5   1         48.45         47.79         6.84 o                         
  -1   5   1         29.48         37.45         8.15 o                         
   0   5   1       1569.34       1736.13       116.69 o                         
   1   5   1       5232.13       6139.96        85.51 o                         
   2   5   1          9.63         11.87         6.19 o                         
   3   5   1       1954.47       2333.95        45.34 o                         
   4   5   1        499.31        535.75        36.89 o                         
   5   5   1         35.94         31.81         9.30 o                         
   6   5   1         12.99          4.07        10.92 o                         
   7   5   1          2.72         11.14        12.97 o                         
   8   5   1        366.39        438.85        21.09 o                         
   9   5   1        135.17        139.68        26.92 o                         
  -8   6   1         80.39         64.83        23.20 o                         
  -7   6   1        105.31         92.87        15.51 o                         
  -6   6   1         66.22         60.58        13.54 o                         
  -5   6   1        155.55        158.18        14.21 o                         
  -4   6   1          1.57          6.53         9.45 o                         
  -3   6   1       1408.38       1663.62        36.84 o                         
  -2   6   1         55.00         62.04         8.23 o                         
  -1   6   1       2765.10       2992.33       129.74 o                         
   0   6   1        127.89        137.63         8.39 o                         
   1   6   1       1858.20       1948.64        82.79 o                         
   2   6   1        234.15        247.63        15.57 o                         
   3   6   1        793.86        916.75        20.02 o                         
   4   6   1        202.94        214.56        16.04 o                         
   5   6   1         10.32         11.76        11.06 o                         
   6   6   1        219.20        204.60        12.31 o                         
   7   6   1         12.81          6.52        18.61 o                         
   8   6   1        840.84        948.43        33.89 o                         
  -7   7   1          4.46         -1.89        20.50 o                         
  -6   7   1        374.75        335.67        83.38 o                         
  -5   7   1        194.64        191.43        16.78 o                         
  -4   7   1         33.90         32.25        13.93 o                         
  -3   7   1         72.43         78.55         9.85 o                         
  -2   7   1        781.56        821.97        44.78 o                         
  -1   7   1       1277.50       1388.72        17.21 o                         
   0   7   1        151.37        148.79         8.43 o                         
   1   7   1       1020.72       1110.25        43.79 o                         
   2   7   1         51.42         53.35         7.96 o                         
   3   7   1          7.60         11.16         6.35 o                         
   4   7   1        120.39        124.02         9.41 o                         
   5   7   1       1037.13       1002.05        69.08 o                         
   6   7   1        173.60        199.44        13.59 o                         
   7   7   1         21.56         14.35        15.05 o                         
   8   7   1         37.68         43.31        20.61 o                         
  -6   8   1        258.67        225.11        24.83 o                         
  -5   8   1          7.27         13.23        16.36 o                         
  -4   8   1        790.47        877.50        19.56 o                         
  -3   8   1        113.83        132.14        14.22 o                         
  -2   8   1         32.58         39.87        11.35 o                         
  -1   8   1        631.91        681.51        19.64 o                         
   0   8   1          8.53          8.99         7.21 o                         
   1   8   1        408.18        446.16        25.39 o                         
   2   8   1         97.61        100.24         8.57 o                         
   3   8   1        585.63        591.18        14.24 o                         
   4   8   1        920.35        899.06        44.43 o                         
   5   8   1        582.08        497.49        13.69 o                         
   6   8   1          9.93          1.46        11.34 o                         
   7   8   1          3.42          3.36        14.09 o                         
  -6   9   1        169.62        119.38        29.02 o                         
  -5   9   1          0.37        -19.50        24.31 o                         
  -4   9   1        111.31        104.31        15.50 o                         
  -3   9   1          1.80          0.54        16.82 o                         
  -2   9   1          0.39         11.42        16.07 o                         
  -1   9   1       1392.29       1532.31        24.41 o                         
   0   9   1        231.49        213.38         9.24 o                         
   1   9   1         11.25          7.96         7.93 o                         
   2   9   1         98.78         93.92        11.47 o                         
   3   9   1       1608.72       1643.70        71.22 o                         
   4   9   1         76.49         77.08        13.40 o                         
   5   9   1          2.75          7.64        14.74 o                         
   6   9   1        151.10        122.01        12.39 o                         
   7   9   1         21.32          1.60        17.68 o                         
  -4  10   1        111.98         94.19        20.84 o                         
  -3  10   1         84.24         82.51        17.14 o                         
  -2  10   1        587.49        590.16        20.34 o                         
  -1  10   1          9.48          8.45        10.60 o                         
   0  10   1        123.99        102.86        13.64 o                         
   1  10   1        415.28        418.87        30.75 o                         
   2  10   1         18.55         22.38        15.02 o                         
   3  10   1        322.40        357.15        19.62 o                         
   4  10   1        105.89         95.35        17.54 o                         
   5  10   1          6.27          7.35        17.21 o                         
   6  10   1        447.36        405.68        29.49 o                         
  -3  11   1         47.39         68.33        22.94 o                         
  -2  11   1          2.78         19.95        14.24 o                         
  -1  11   1         10.54          0.62        12.32 o                         
   0  11   1        319.27        297.99        15.83 o                         
   1  11   1        578.83        539.56        47.31 o                         
   2  11   1         97.00        104.16        17.56 o                         
   3  11   1         33.13         29.55        18.30 o                         
   4  11   1        346.01        263.96        33.99 o                         
   0  12   1         28.37         16.37        20.01 o                         
   1  12   1         90.63        100.41        28.39 o                         
   2  12   1         17.73         41.24        28.34 o                         
  -1 -11   2        216.31        221.66        24.61 o                         
   0 -11   2         17.17         37.04        23.46 o                         
  -4 -10   2         45.67         16.27        24.24 o                         
  -3 -10   2         70.02         58.33        18.96 o                         
  -2 -10   2        241.98        217.74        19.38 o                         
  -1 -10   2        294.92        296.81        16.43 o                         
   0 -10   2         60.15         50.39        19.38 o                         
   1 -10   2        287.48        252.10        16.19 o                         
   2 -10   2         18.75         12.30        25.17 o                         
   3 -10   2        133.13        113.37        25.88 o                         
  -5  -9   2         87.55         68.98        20.93 o                         
  -4  -9   2        108.07         94.09        18.57 o                         
  -3  -9   2        212.87        211.80        16.90 o                         
  -2  -9   2        227.05        246.71        20.44 o                         
  -1  -9   2        440.11        422.87        13.20 o                         
   0  -9   2         97.27         90.35        11.85 o                         
   1  -9   2        118.92        123.42        15.33 o                         
   2  -9   2         37.46         32.70        13.39 o                         
   3  -9   2        556.06        544.25        25.87 o                         
   4  -9   2        204.70        188.17        21.05 o                         
   5  -9   2         17.09         25.31        20.14 o                         
  -6  -8   2        245.78        260.03        25.39 o                         
  -5  -8   2          5.47         11.85        20.41 o                         
  -4  -8   2        459.47        507.18        51.13 o                         
  -3  -8   2        491.78        520.09        35.90 o                         
  -2  -8   2        401.05        403.96        33.74 o                         
  -1  -8   2        371.27        404.80        15.48 o                         
   0  -8   2         79.70         73.26         9.94 o                         
   1  -8   2        211.46        245.79        14.62 o                         
   2  -8   2          9.67          1.05        13.27 o                         
   3  -8   2        365.73        408.66        17.52 o                         
   4  -8   2        430.61        453.63        20.12 o                         
   5  -8   2         64.87         44.68        21.82 o                         
   6  -8   2         93.99        100.80        46.10 o                         
  -7  -7   2         18.50          8.72        15.33 o                         
  -6  -7   2        135.97        140.76        16.19 o                         
  -5  -7   2        448.73        373.75        50.70 o                         
  -4  -7   2         38.50         26.57        11.86 o                         
  -3  -7   2        240.01        234.59        13.03 o                         
  -2  -7   2         15.64         12.65        12.41 o                         
  -1  -7   2       1086.48       1338.57        25.64 o                         
   0  -7   2        228.28        252.28         9.29 o                         
   1  -7   2        571.30        572.72        32.48 o                         
   2  -7   2        306.92        322.99        14.93 o                         
   3  -7   2         19.20         12.28        14.07 o                         
   4  -7   2        287.84        311.83        17.31 o                         
   5  -7   2        459.06        417.96        51.61 o                         
   6  -7   2        359.65        359.05        16.22 o                         
   7  -7   2         79.07         71.13        28.59 o                         
  -8  -6   2          6.13          5.47        23.12 o                         
  -7  -6   2         22.05         24.27        14.71 o                         
  -6  -6   2        301.95        328.27        17.07 o                         
  -5  -6   2         94.40         79.01         9.74 o                         
  -4  -6   2        835.00        845.55       116.46 o                         
  -3  -6   2        988.02       1044.57       139.58 o                         
  -2  -6   2         52.03         71.07        12.11 o                         
  -1  -6   2        287.29        286.51         8.88 o                         
   0  -6   2        988.76       1183.28        36.03 o                         
   1  -6   2       2153.38       2389.01        43.44 o                         
   2  -6   2        566.95        589.79        12.87 o                         
   3  -6   2        405.95        456.76        13.59 o                         
   4  -6   2        185.23        194.91        10.52 o                         
   5  -6   2        239.84        213.26        12.39 o                         
   6  -6   2        400.60        369.63        14.52 o                         
   7  -6   2         35.53         20.82        17.78 o                         
  -8  -5   2        112.08        135.36        25.57 o                         
  -7  -5   2         43.41         39.73        18.39 o                         
  -6  -5   2         76.31         91.77        15.86 o                         
  -5  -5   2         65.20         60.37         8.52 o                         
  -4  -5   2         39.76         37.82         9.18 o                         
  -3  -5   2        104.96        108.33        10.37 o                         
  -2  -5   2          2.90          2.15         9.66 o                         
  -1  -5   2       1053.10       1069.48        76.27 o                         
   0  -5   2       1988.78       2403.80        85.10 o                         
   1  -5   2       2894.23       3307.08       205.12 o                         
   2  -5   2          1.22          2.42         9.62 o                         
   3  -5   2        247.21        242.14        30.48 o                         
   4  -5   2        110.93        107.65         9.89 o                         
   5  -5   2         52.94         58.86        11.39 o                         
   6  -5   2        600.01        635.71        28.02 o                         
   7  -5   2         70.59         73.84        20.26 o                         
   8  -5   2          1.28        -23.10        25.98 o                         
  -8  -4   2        385.39        412.71        23.90 o                         
  -7  -4   2         13.23         15.18        11.23 o                         
  -6  -4   2         41.85         44.44        13.49 o                         
  -5  -4   2        171.90        173.02        12.15 o                         
  -4  -4   2          9.38          9.22         7.41 o                         
  -3  -4   2        131.69        134.44         8.52 o                         
  -2  -4   2         83.59         81.05        16.51 o                         
  -1  -4   2       4656.62       4699.38       267.40 o                         
   0  -4   2         31.32         23.70         8.09 o                         
   1  -4   2       4664.51       5365.17       135.74 o                         
   2  -4   2          6.21          9.76         7.75 o                         
   3  -4   2        723.74        744.15        79.02 o                         
   4  -4   2         14.38          9.51         6.86 o                         
   5  -4   2        124.73        140.82        10.07 o                         
   6  -4   2        816.38        938.12        17.73 o                         
   7  -4   2         29.04         32.71        15.28 o                         
   8  -4   2        320.50        287.74        35.27 o                         
  -9  -3   2        207.39        169.36        40.21 o                         
  -8  -3   2         98.73        112.01        19.10 o                         
  -7  -3   2          6.68         12.51        12.85 o                         
  -6  -3   2          3.20          8.18        13.38 o                         
  -5  -3   2        219.77        218.47        12.62 o                         
  -4  -3   2        113.87        129.26         8.85 o                         
  -3  -3   2       4301.53       4317.29        50.91 o                         
  -2  -3   2        155.56        182.51         8.29 o                         
  -1  -3   2        273.35        271.73         9.09 o                         
   0  -3   2         73.40         82.85        10.71 o                         
   1  -3   2       1862.65       2034.28       108.86 o                         
   2  -3   2       1572.15       1679.63        83.03 o                         
   3  -3   2       1334.25       1590.49        97.25 o                         
   4  -3   2        768.47        842.96        14.29 o                         
   5  -3   2         82.90         91.02        13.42 o                         
   6  -3   2        403.68        411.79        40.34 o                         
   7  -3   2          3.88          6.80        13.26 o                         
   8  -3   2        264.95        250.38        15.83 o                         
   9  -3   2         52.42         42.75        20.02 o                         
  -9  -2   2        112.55        103.76        20.23 o                         
  -8  -2   2       1083.38       1280.77        72.72 o                         
  -7  -2   2        146.69        151.56        16.03 o                         
  -6  -2   2         87.89         79.60         9.78 o                         
  -5  -2   2          7.80          4.93         9.22 o                         
  -4  -2   2        500.65        502.79        22.17 o                         
  -3  -2   2        598.60        581.78        22.09 o                         
  -2  -2   2        716.04        765.85        13.84 o                         
  -1  -2   2          6.50         11.63         6.22 o                         
   0  -2   2       3515.35       2981.23       780.66 o                         
   1  -2   2        445.69        536.85        15.13 o                         
   2  -2   2        997.59       1052.93        16.74 o                         
   3  -2   2       2646.17       3095.21       167.29 o                         
   4  -2   2       2521.78       2513.09       306.65 o                         
   5  -2   2         46.57         50.78         7.01 o                         
   6  -2   2         67.72         71.57         9.68 o                         
   7  -2   2          0.91          1.13        10.30 o                         
   8  -2   2        570.99        587.54        51.97 o                         
   9  -2   2         94.44        109.64        20.44 o                         
  -9  -1   2         19.80          2.86        20.08 o                         
  -8  -1   2        460.75        533.20        66.95 o                         
  -7  -1   2         40.14         24.90        13.45 o                         
  -6  -1   2        739.06        724.86        46.16 o                         
  -5  -1   2          1.23          3.37         9.26 o                         
  -4  -1   2        512.73        543.40        25.78 o                         
  -3  -1   2         27.43         22.16         8.22 o                         
  -2  -1   2        409.68        434.10        14.44 o                         
  -1  -1   2         76.52         68.68         9.13 o                         
   0  -1   2          9.15          8.69         9.86 o                         
   1  -1   2       3648.11       4034.23       246.99 o                         
   2  -1   2       9077.08      10099.37       512.09 o                         
   3  -1   2       1742.55       1855.23       131.81 o                         
   4  -1   2       1293.88       1213.07       168.45 o                         
   5  -1   2        363.10        386.49        49.25 o                         
   6  -1   2        453.29        471.32        63.54 o                         
   7  -1   2          2.61          6.51        11.00 o                         
   8  -1   2        489.46        530.84        47.65 o                         
   9  -1   2        119.39        122.53        17.55 o                         
  -9   0   2          4.33         38.69        19.55 o                         
  -8   0   2         29.33         31.83        16.47 o                         
  -7   0   2        110.68        106.21        11.72 o                         
  -6   0   2       1608.07       1810.75        26.00 o                         
  -5   0   2        218.45        201.95        10.87 o                         
  -4   0   2        589.26        626.93        20.68 o                         
  -3   0   2          8.96          7.02         8.15 o                         
  -2   0   2        149.62        138.36        10.86 o                         
  -1   0   2         14.75          5.68        11.45 o                         
   0   0   2        511.95        405.98        28.11 o                         
   1   0   2        624.33        527.12        15.04 o                         
   2   0   2        274.99        258.40         9.82 o                         
   3   0   2        190.52        189.76         9.04 o                         
   4   0   2       3230.69       3411.98       306.01 o                         
   5   0   2          0.07         24.87         9.53 o                         
   6   0   2        373.25        443.06        13.15 o                         
   7   0   2          0.78         -2.41         9.38 o                         
   8   0   2         21.28         32.27        10.99 o                         
   9   0   2        223.47        223.64        28.75 o                         
  -9   1   2         60.57         26.16        32.49 o                         
  -8   1   2         13.82         20.73        17.99 o                         
  -7   1   2       1069.26       1235.07        91.75 o                         
  -6   1   2        563.70        712.71        30.30 o                         
  -5   1   2        334.14        376.26        27.50 o                         
  -4   1   2        445.99        445.24        24.67 o                         
  -3   1   2        456.06        549.97        33.81 o                         
  -2   1   2          5.14          3.60         6.40 o                         
  -1   1   2       5677.19       4725.54        81.33 o                         
   0   1   2        410.04        325.01        11.76 o                         
   1   1   2         10.61         11.20         5.49 o                         
   2   1   2        252.75        277.63        10.65 o                         
   3   1   2        110.66         95.57         6.09 o                         
   4   1   2       4278.92       3732.24       180.80 o                         
   5   1   2        694.60        895.63        54.12 o                         
   6   1   2        591.79        560.68        56.99 o                         
   7   1   2        148.67        144.77        13.76 o                         
   8   1   2        267.35        254.32        13.68 o                         
   9   1   2        222.10        216.61        17.54 o                         
  -9   2   2        197.95        186.87        18.24 o                         
  -8   2   2        199.15        256.57        19.22 o                         
  -7   2   2          4.43          1.88         9.69 o                         
  -6   2   2       2282.81       2518.47        62.46 o                         
  -5   2   2       1117.82        812.44        72.50 o                         
  -4   2   2          0.22          0.99         7.64 o                         
  -3   2   2         23.28         10.54         5.85 o                         
  -2   2   2       4733.80       4843.06       235.74 o                         
  -1   2   2       5459.21       5491.27        58.87 o                         
   0   2   2         44.48         36.08         7.34 o                         
   1   2   2        776.20        795.23        91.42 o                         
   2   2   2        124.56        135.75         7.77 o                         
   3   2   2         30.71         24.18         6.45 o                         
   4   2   2        238.38        191.82        28.20 o                         
   5   2   2       1349.28       1427.00        58.24 o                         
   6   2   2       1012.18        900.89        14.33 o                         
   7   2   2        313.37        329.71        44.60 o                         
   8   2   2         91.25         91.54        13.08 o                         
   9   2   2          4.42         23.84        20.21 o                         
  -9   3   2         53.62         50.52        23.03 o                         
  -8   3   2        314.66        368.50        28.65 o                         
  -7   3   2          3.50          8.16        11.24 o                         
  -6   3   2       1295.56       1129.84        58.32 o                         
  -5   3   2       1598.39       1659.37        21.41 o                         
  -4   3   2         79.61         64.67        12.34 o                         
  -3   3   2       5145.33       5055.80       515.22 o                         
  -2   3   2        272.30        275.50         9.52 o                         
  -1   3   2          8.64          4.34         6.28 o                         
   0   3   2        523.52        557.07        10.91 o                         
   1   3   2       1058.96        993.73        18.53 o                         
   2   3   2        774.80        959.14        38.92 o                         
   3   3   2        173.43        223.58         9.35 o                         
   4   3   2        798.53        819.72        27.94 o                         
   5   3   2        823.71        946.36        51.43 o                         
   6   3   2       1980.77       1838.83       140.63 o                         
   7   3   2         43.62         37.76         9.38 o                         
   8   3   2        155.54        152.99        15.80 o                         
   9   3   2         31.89         52.55        25.98 o                         
  -8   4   2         13.10         16.74        21.48 o                         
  -7   4   2         94.55         90.68        13.52 o                         
  -6   4   2          2.46         -1.26        13.73 o                         
  -5   4   2       3338.86       3324.58       566.16 o                         
  -4   4   2       1919.19       2084.43        23.01 o                         
  -3   4   2        872.02        798.99        19.26 o                         
  -2   4   2       1229.80       1253.72        21.00 o                         
  -1   4   2        413.84        346.35        17.50 o                         
   0   4   2        220.42        207.05         5.96 o                         
   1   4   2        430.40        401.83        16.78 o                         
   2   4   2        551.85        543.03        57.18 o                         
   3   4   2         99.94        117.48         8.58 o                         
   4   4   2        679.64        719.70        35.05 o                         
   5   4   2        130.99        119.40         8.67 o                         
   6   4   2        466.59        518.68        37.16 o                         
   7   4   2        107.71         97.12        11.44 o                         
   8   4   2         99.71        101.09        13.04 o                         
   9   4   2         96.15        106.82        24.54 o                         
  -8   5   2         46.99         79.03        24.97 o                         
  -7   5   2        432.97        432.94        29.38 o                         
  -6   5   2        289.19        309.30        18.68 o                         
  -5   5   2         37.95         30.47         9.45 o                         
  -4   5   2        386.55        421.93        13.47 o                         
  -3   5   2       1603.53       1527.75       183.44 o                         
  -2   5   2       1150.99       1046.89        19.31 o                         
  -1   5   2        567.20        556.13        52.79 o                         
   0   5   2        110.43        110.83         9.89 o                         
   1   5   2        831.28        893.27        20.62 o                         
   2   5   2        974.35        997.84        63.72 o                         
   3   5   2        537.14        593.61        11.94 o                         
   4   5   2          5.50          5.70         7.51 o                         
   5   5   2         68.04         60.94         9.50 o                         
   6   5   2         16.27         17.99        10.90 o                         
   7   5   2        295.97        297.49        21.87 o                         
   8   5   2         20.46         22.02        18.55 o                         
   9   5   2        224.65        245.97        21.19 o                         
  -8   6   2         30.31         17.99        26.37 o                         
  -7   6   2         51.63         36.48        17.63 o                         
  -6   6   2        182.10        157.35        21.29 o                         
  -5   6   2         29.61         24.06        11.17 o                         
  -4   6   2        896.04        998.91        48.37 o                         
  -3   6   2       2175.44       2373.93        99.92 o                         
  -2   6   2        292.21        280.17        28.86 o                         
  -1   6   2        731.78        859.94        14.45 o                         
   0   6   2        119.92        123.81         5.28 o                         
   1   6   2       1708.26       1784.48        90.23 o                         
   2   6   2       1710.83       1979.91       122.55 o                         
   3   6   2        109.84        112.50         5.98 o                         
   4   6   2         17.31         25.28         7.84 o                         
   5   6   2        102.04        100.81        11.66 o                         
   6   6   2        234.38        241.15        14.57 o                         
   7   6   2       1254.44       1324.82        24.58 o                         
   8   6   2         88.65         81.57        19.02 o                         
   9   6   2         90.53        121.65        28.71 o                         
  -7   7   2          9.27         12.74        20.29 o                         
  -6   7   2         17.32         14.39        15.11 o                         
  -5   7   2        300.03        272.45        34.65 o                         
  -4   7   2        391.87        425.26        19.77 o                         
  -3   7   2        755.62        755.03        77.78 o                         
  -2   7   2        426.91        377.08        10.29 o                         
  -1   7   2       1553.49       1683.66        25.60 o                         
   0   7   2        258.77        257.83        14.62 o                         
   1   7   2        258.11        260.48         7.35 o                         
   2   7   2        700.53        690.74        78.58 o                         
   3   7   2        180.02        186.09         7.36 o                         
   4   7   2         11.08          5.29         8.88 o                         
   5   7   2         13.57         11.14        10.73 o                         
   6   7   2         18.60          7.47        15.66 o                         
   7   7   2         70.57         61.92        13.34 o                         
   8   7   2          0.19         -4.16        25.26 o                         
  -6   8   2         48.98         40.65        17.83 o                         
  -5   8   2         95.36        111.93        23.76 o                         
  -4   8   2        101.12        100.05        13.37 o                         
  -3   8   2         25.86         17.98        11.37 o                         
  -2   8   2       1168.43       1355.90        19.65 o                         
  -1   8   2         42.04         39.29         8.08 o                         
   0   8   2        905.69       1008.21        19.68 o                         
   1   8   2        212.64        222.44        16.20 o                         
   2   8   2         86.87         92.00        11.57 o                         
   3   8   2          9.30          0.85        12.15 o                         
   4   8   2        371.07        342.33        18.32 o                         
   5   8   2         29.30         22.56         9.81 o                         
   6   8   2        144.12        134.50        12.00 o                         
   7   8   2         95.00         98.06        17.40 o                         
   8   8   2         45.24         39.71        23.37 o                         
  -6   9   2          8.49          1.51        28.36 o                         
  -5   9   2        265.63        254.29        26.51 o                         
  -4   9   2          0.80          7.27        18.59 o                         
  -3   9   2          3.63          5.90        16.23 o                         
  -2   9   2        787.42        855.93        29.66 o                         
  -1   9   2       1453.30       1508.92        45.77 o                         
   0   9   2        647.56        693.54        13.19 o                         
   1   9   2        139.17        130.81         8.38 o                         
   2   9   2         54.62         53.56         9.81 o                         
   3   9   2         20.49         19.07        12.57 o                         
   4   9   2        678.83        679.04        19.12 o                         
   5   9   2          0.61          3.34        12.45 o                         
   6   9   2         11.13          7.99        11.90 o                         
   7   9   2         12.33         27.95        21.97 o                         
  -5  10   2          1.54         12.32        23.12 o                         
  -4  10   2         21.61          4.91        24.95 o                         
  -3  10   2        293.28        272.36        15.92 o                         
  -2  10   2        105.50        105.92        22.26 o                         
  -1  10   2        650.34        557.27        11.11 o                         
   0  10   2        104.67        100.65        11.53 o                         
   1  10   2        123.71        114.77        11.69 o                         
   2  10   2        746.07        785.62        25.39 o                         
   3  10   2         22.96         13.71        15.04 o                         
   4  10   2        356.26        350.14        19.52 o                         
   5  10   2        128.68        115.22        17.62 o                         
   6  10   2         19.88         17.68        20.92 o                         
  -3  11   2        143.07        133.51        20.81 o                         
  -2  11   2         63.13         54.69        16.90 o                         
  -1  11   2        121.25        110.13        15.06 o                         
   0  11   2       1761.92       1906.08        54.89 o                         
   1  11   2         48.09         44.80        17.32 o                         
   2  11   2        296.21        320.72        22.03 o                         
   3  11   2        110.07        103.88        15.28 o                         
   4  11   2        192.35        170.16        24.60 o                         
   5  11   2         46.50         79.80        27.49 o                         
  -1  12   2          0.36         25.05        17.60 o                         
   0  12   2        135.43        137.52        22.25 o                         
   1  12   2          1.64        -18.90        18.90 o                         
   2  12   2        197.05        213.84        23.37 o                         
   3  12   2        117.21        112.86        23.38 o                         
  -3 -10   3        176.30        159.46        25.26 o                         
  -2 -10   3         16.78          8.81        26.91 o                         
  -1 -10   3         43.35         45.50        18.63 o                         
   0 -10   3        452.61        429.82        22.11 o                         
   1 -10   3         67.05         58.30        20.76 o                         
   2 -10   3        389.99        358.52        21.00 o                         
  -5  -9   3        318.30        294.60        30.50 o                         
  -4  -9   3          0.55        -17.65        26.39 o                         
  -3  -9   3        210.61        185.44        19.58 o                         
  -2  -9   3         24.04         23.29        22.55 o                         
  -1  -9   3        361.14        389.72        16.95 o                         
   0  -9   3        298.30        307.96        16.31 o                         
   1  -9   3         56.93         52.94        18.87 o                         
   2  -9   3         15.24         10.23        21.37 o                         
   3  -9   3          1.59         15.42        16.15 o                         
   4  -9   3        634.12        573.44        24.47 o                         
  -6  -8   3         33.97         32.35        28.33 o                         
  -5  -8   3          8.10         14.76        21.75 o                         
  -4  -8   3          1.19          0.46        19.29 o                         
  -3  -8   3         99.95         97.77        14.42 o                         
  -2  -8   3        492.50        573.07        19.96 o                         
  -1  -8   3         64.03         68.61        13.63 o                         
   0  -8   3         82.99         89.23        11.71 o                         
   1  -8   3          7.85         -3.29        16.26 o                         
   2  -8   3        454.44        419.08        18.27 o                         
   3  -8   3          4.17          6.90        15.24 o                         
   4  -8   3        358.88        408.75        24.66 o                         
   5  -8   3        108.48        122.92        25.21 o                         
  -7  -7   3         41.11         65.20        22.76 o                         
  -6  -7   3          7.82         13.78        16.90 o                         
  -5  -7   3        775.73        783.81        29.32 o                         
  -4  -7   3        125.12        132.38        16.98 o                         
  -3  -7   3        491.76        534.93        30.68 o                         
  -2  -7   3          2.69         -0.12        14.43 o                         
  -1  -7   3        556.53        578.70        49.70 o                         
   0  -7   3        315.90        336.15        12.50 o                         
   1  -7   3         42.61         32.85        11.46 o                         
   2  -7   3        180.22        179.60        23.75 o                         
   3  -7   3         48.11         47.52        16.31 o                         
   4  -7   3        117.35        110.65        22.22 o                         
   5  -7   3        634.14        631.19        22.25 o                         
   6  -7   3        245.28        201.23        29.67 o                         
  -7  -6   3         37.21         62.09        19.74 o                         
  -6  -6   3         30.75         18.15        12.66 o                         
  -5  -6   3        297.25        295.52        17.70 o                         
  -4  -6   3         30.89         25.93        13.84 o                         
  -3  -6   3         10.26         12.31        14.20 o                         
  -2  -6   3         77.56         94.58        12.38 o                         
  -1  -6   3         52.14         54.23         8.52 o                         
   0  -6   3        306.25        332.70        13.34 o                         
   1  -6   3        121.51        129.23        12.09 o                         
   2  -6   3        310.26        324.32        13.09 o                         
   3  -6   3         20.40         26.47        13.81 o                         
   4  -6   3        401.13        408.05        28.37 o                         
   5  -6   3        215.35        214.42        13.93 o                         
   6  -6   3        352.98        341.49        20.75 o                         
   7  -6   3         28.26         11.37        25.21 o                         
  -8  -5   3          0.18        -12.42        28.08 o                         
  -7  -5   3        234.71        255.95        18.38 o                         
  -6  -5   3        207.84        189.74        17.92 o                         
  -5  -5   3        262.17        275.70        12.17 o                         
  -4  -5   3        204.10        204.42        10.44 o                         
  -3  -5   3        202.06        199.34        25.14 o                         
  -2  -5   3         22.21         20.53         8.08 o                         
  -1  -5   3        244.76        243.40        10.93 o                         
   0  -5   3        768.26        872.36        16.06 o                         
   1  -5   3          0.16          4.38         9.64 o                         
   2  -5   3       1097.93       1228.04        17.57 o                         
   3  -5   3        340.43        344.81        16.48 o                         
   4  -5   3          8.92          6.47        10.88 o                         
   5  -5   3         50.87         42.29         9.88 o                         
   6  -5   3        281.69        277.62        15.79 o                         
   7  -5   3        986.89        990.16        86.20 o                         
   8  -5   3        198.52        229.04        43.67 o                         
  -8  -4   3        618.25        692.03        30.14 o                         
  -7  -4   3         15.68          2.92        18.33 o                         
  -6  -4   3         43.79         33.48        12.77 o                         
  -5  -4   3        119.56        135.57        11.33 o                         
  -4  -4   3        263.25        269.15        10.57 o                         
  -3  -4   3         85.51         87.43        11.04 o                         
  -2  -4   3        517.87        474.35        14.03 o                         
  -1  -4   3          1.10         -1.05         5.56 o                         
   0  -4   3       2549.53       2958.67        45.67 o                         
   1  -4   3         85.89        114.30         8.65 o                         
   2  -4   3        133.28        135.35        10.50 o                         
   3  -4   3         16.04         16.84         6.85 o                         
   4  -4   3        782.86        822.10        50.35 o                         
   5  -4   3         56.48         72.48        11.44 o                         
   6  -4   3        195.79        161.14        25.56 o                         
   7  -4   3        252.76        225.91        13.91 o                         
   8  -4   3         82.38         63.74        20.56 o                         
  -8  -3   3         23.02         19.23        17.90 o                         
  -7  -3   3         42.27         51.76        16.67 o                         
  -6  -3   3        183.62        164.15        12.55 o                         
  -5  -3   3        360.92        387.21        33.50 o                         
  -4  -3   3         69.24         75.32         9.64 o                         
  -3  -3   3        288.43        268.35         9.82 o                         
  -2  -3   3        662.40        632.40        28.10 o                         
  -1  -3   3        764.86        729.25        49.22 o                         
   0  -3   3         40.75         65.15         8.82 o                         
   1  -3   3          0.80          2.56         8.03 o                         
   2  -3   3        109.99        108.32         7.44 o                         
   3  -3   3         52.42         54.42         9.76 o                         
   4  -3   3         39.72         42.89         7.95 o                         
   5  -3   3        439.86        493.84        13.57 o                         
   6  -3   3          2.44          0.44         9.68 o                         
   7  -3   3       1611.50       1722.85       164.17 o                         
   8  -3   3         61.30         57.18        22.45 o                         
   9  -3   3         23.99         -2.69        28.30 o                         
  -9  -2   3         99.38        119.72        28.70 o                         
  -8  -2   3          1.55         -5.87        21.49 o                         
  -7  -2   3        433.52        524.01        21.51 o                         
  -6  -2   3         17.71         15.81        11.05 o                         
  -5  -2   3         41.01         39.96        11.58 o                         
  -4  -2   3        650.33        643.90        16.33 o                         
  -3  -2   3        542.56        466.36        13.60 o                         
  -2  -2   3       2679.28       2315.53       260.29 o                         
  -1  -2   3          1.69          0.51         5.32 o                         
   0  -2   3       1725.85       1513.83        24.40 o                         
   1  -2   3        248.58        284.47         9.99 o                         
   2  -2   3       3519.73       3691.28       219.88 o                         
   3  -2   3        388.94        357.31        14.08 o                         
   4  -2   3         28.64         38.76         7.95 o                         
   5  -2   3        323.54        338.39        19.49 o                         
   6  -2   3        261.86        258.33        35.85 o                         
   7  -2   3          1.72         14.15        12.80 o                         
   8  -2   3         40.58         31.79        18.50 o                         
   9  -2   3        235.42        220.52        18.29 o                         
  -9  -1   3        176.74        208.19        27.81 o                         
  -8  -1   3         17.71          9.83        15.29 o                         
  -7  -1   3        565.02        719.71        21.13 o                         
  -6  -1   3          3.50         -0.03        11.40 o                         
  -5  -1   3         24.52         19.35         9.58 o                         
  -4  -1   3          1.37          4.14         9.46 o                         
  -3  -1   3       2346.99       2253.18       202.04 o                         
  -2  -1   3       1667.28       1340.99        82.41 o                         
  -1  -1   3        858.83        701.33        24.30 o                         
   0  -1   3       4696.53       4038.80       119.73 o                         
   1  -1   3       2264.24       2320.62       227.79 o                         
   2  -1   3        587.65        525.37        12.25 o                         
   3  -1   3       1867.41       1903.07        87.72 o                         
   4  -1   3          2.72          1.89         5.40 o                         
   5  -1   3         72.41         70.94         8.04 o                         
   6  -1   3         16.75         17.95         9.27 o                         
   7  -1   3         77.05         83.22        13.89 o                         
   8  -1   3         78.43         72.35        15.10 o                         
   9  -1   3        349.38        383.59        21.32 o                         
  -9   0   3         23.19         26.22        19.51 o                         
  -8   0   3        142.87        132.53        18.58 o                         
  -7   0   3        355.49        348.29        65.79 o                         
  -6   0   3         58.26         59.60        11.73 o                         
  -5   0   3        239.40        247.08        11.36 o                         
  -4   0   3        947.06        877.78        88.76 o                         
  -3   0   3         80.37         66.96         8.96 o                         
  -2   0   3        212.86        177.85        11.78 o                         
   0   0   3       8423.08       8196.81       969.76 o                         
   1   0   3       3413.39       3748.92        48.77 o                         
   2   0   3       4093.61       4145.82        81.41 o                         
   3   0   3         26.38         22.09         8.11 o                         
   4   0   3       1418.25       1423.75        39.69 o                         
   5   0   3         89.26         91.75         8.12 o                         
   6   0   3        106.01        108.08        11.64 o                         
   7   0   3        125.81        113.81         9.96 o                         
   8   0   3         94.45         74.38        13.11 o                         
   9   0   3          1.58         11.13        22.27 o                         
  -9   1   3         88.78        138.22        24.86 o                         
  -8   1   3          1.97          4.87        17.95 o                         
  -7   1   3        784.98        803.22        93.92 o                         
  -6   1   3         87.94         92.96        11.83 o                         
  -5   1   3       1497.39       1221.22       273.96 o                         
  -4   1   3          1.26          4.63         6.33 o                         
  -3   1   3          2.16          4.66         7.94 o                         
  -2   1   3         55.86         31.42         7.51 o                         
  -1   1   3       1458.55        895.91       226.44 o                         
   0   1   3        944.00        867.73        35.70 o                         
   1   1   3        258.66        297.18        11.75 o                         
   2   1   3       1112.05       1118.57        18.41 o                         
   3   1   3       1488.89       1320.62        17.70 o                         
   4   1   3          6.89          6.02         5.41 o                         
   5   1   3          5.27         47.89         7.72 o                         
   6   1   3          0.06         -0.90         8.91 o                         
   7   1   3        138.28        126.13        13.61 o                         
   8   1   3          4.74          6.66        12.59 o                         
   9   1   3         51.05         57.03        20.62 o                         
  -9   2   3         90.94        116.69        28.16 o                         
  -8   2   3        153.15        152.62        18.18 o                         
  -7   2   3         18.21          5.96        15.96 o                         
  -6   2   3        661.27        666.99        32.30 o                         
  -5   2   3          2.19          1.86         7.64 o                         
  -4   2   3          5.39          0.19         7.92 o                         
  -3   2   3        964.89        961.55        17.33 o                         
  -2   2   3       6852.41       6692.52        69.61 o                         
  -1   2   3        239.48        211.49        10.90 o                         
   0   2   3       5197.83       4919.46       130.83 o                         
   1   2   3        636.54        672.24        25.63 o                         
   2   2   3        294.50        282.21         9.14 o                         
   3   2   3        239.37        223.59         7.79 o                         
   4   2   3       1854.06       1991.29       113.58 o                         
   5   2   3        855.68        901.57        15.64 o                         
   6   2   3        165.72        173.24        11.72 o                         
   7   2   3         87.02         76.35         9.64 o                         
   8   2   3          1.96          9.78        15.22 o                         
   9   2   3          0.60        -15.78        16.64 o                         
  -9   3   3        110.29        120.89        23.53 o                         
  -8   3   3        216.91        180.95        32.49 o                         
  -7   3   3        246.37        254.79        26.95 o                         
  -6   3   3        827.99        690.70        41.98 o                         
  -5   3   3         95.55         95.29         9.74 o                         
  -4   3   3       1160.89       1042.85       160.38 o                         
  -3   3   3       1037.17       1159.11        44.61 o                         
  -2   3   3        243.83        222.29        10.51 o                         
  -1   3   3       1190.10       1199.39        19.07 o                         
   0   3   3       1319.13       1025.89        42.97 o                         
   1   3   3       5947.07       5531.38       213.58 o                         
   2   3   3        530.52        573.31        61.45 o                         
   3   3   3        194.66        159.49        22.94 o                         
   4   3   3         98.43         83.54         6.01 o                         
   5   3   3       3747.08       3933.44        55.72 o                         
   6   3   3         11.23         17.76         8.93 o                         
   7   3   3         96.55         82.30        10.90 o                         
   8   3   3          4.08          1.94        14.32 o                         
   9   3   3        219.45        235.75        21.42 o                         
  -8   4   3         68.00         58.10        17.66 o                         
  -7   4   3         11.35         14.79        14.74 o                         
  -6   4   3         20.05         11.23        13.73 o                         
  -5   4   3        146.37        135.49        21.05 o                         
  -4   4   3       1484.90       1330.76       112.20 o                         
  -3   4   3         53.96         52.93        10.65 o                         
  -2   4   3          2.38         13.05         6.56 o                         
  -1   4   3       1709.69       1608.51        88.13 o                         
   0   4   3        816.88        829.12        12.54 o                         
   1   4   3          2.41          9.58         4.10 o                         
   2   4   3        566.55        573.30        64.43 o                         
   3   4   3       1749.67       1797.16       225.44 o                         
   4   4   3        215.84        211.42         8.08 o                         
   5   4   3        269.86        269.43         9.55 o                         
   6   4   3         52.73         52.81         9.28 o                         
   7   4   3         30.98         40.88        10.93 o                         
   8   4   3          4.17         19.17        14.46 o                         
   9   4   3         17.67         28.95        17.05 o                         
  -8   5   3        150.71        184.96        25.66 o                         
  -7   5   3        728.79        673.49        94.34 o                         
  -6   5   3        103.40         91.40        14.93 o                         
  -5   5   3          1.26          4.13        11.16 o                         
  -4   5   3        260.79        275.29        12.84 o                         
  -3   5   3        131.04        131.57        20.08 o                         
  -2   5   3        664.57        621.01        59.91 o                         
  -1   5   3        522.69        549.69        64.44 o                         
   0   5   3        130.00        138.19         7.14 o                         
   1   5   3       2531.04       2545.12        93.65 o                         
   2   5   3         38.80         37.01         5.56 o                         
   3   5   3       1465.25       1657.07        99.41 o                         
   4   5   3         45.15         51.00         8.00 o                         
   5   5   3       1784.93       1826.31       281.84 o                         
   6   5   3        186.25        185.29        14.18 o                         
   7   5   3        456.08        511.54        18.45 o                         
   8   5   3          2.80         12.34        14.78 o                         
   9   5   3         90.72         85.48        17.89 o                         
  -8   6   3         38.17         35.82        20.29 o                         
  -7   6   3        308.62        296.52        42.62 o                         
  -6   6   3          2.03         -7.50        11.49 o                         
  -5   6   3         60.64         58.88        13.90 o                         
  -4   6   3       1715.60       1559.39       267.54 o                         
  -3   6   3        108.76        139.21        12.17 o                         
  -2   6   3        163.07        157.07        17.80 o                         
  -1   6   3          0.83          4.51         7.79 o                         
   0   6   3        788.67        689.69        17.52 o                         
   1   6   3        603.41        614.03        53.88 o                         
   2   6   3        536.05        581.70        48.86 o                         
   3   6   3        429.82        438.33        27.11 o                         
   4   6   3        100.51         98.24         9.16 o                         
   5   6   3          2.45          5.54         8.93 o                         
   6   6   3         58.37         55.83        11.20 o                         
   7   6   3        230.72        222.48        19.14 o                         
   8   6   3        132.70        144.57        15.88 o                         
   9   6   3          1.06         20.56        22.81 o                         
  -7   7   3         16.99         24.35        20.41 o                         
  -6   7   3        108.45        124.65        18.84 o                         
  -5   7   3       1206.96       1140.40       150.71 o                         
  -4   7   3         10.01          0.36        13.80 o                         
  -3   7   3        382.01        365.19        59.49 o                         
  -2   7   3        100.57        101.80        18.95 o                         
  -1   7   3         21.00         20.24         7.74 o                         
   0   7   3         24.94         23.38         7.78 o                         
   1   7   3       1023.84       1179.38        37.72 o                         
   2   7   3         27.08         36.15         9.77 o                         
   3   7   3        835.56        880.16        11.40 o                         
   4   7   3         57.22         51.90         6.61 o                         
   5   7   3        334.49        343.84        19.68 o                         
   6   7   3        356.46        334.45        14.63 o                         
   7   7   3        582.78        595.80        16.32 o                         
   8   7   3        205.72        208.56        25.83 o                         
  -6   8   3        691.51        716.82        69.90 o                         
  -5   8   3        210.24        187.77        22.49 o                         
  -4   8   3         12.68         25.26        16.09 o                         
  -3   8   3        105.78         97.18        10.09 o                         
  -2   8   3       2508.27       2777.75        87.19 o                         
  -1   8   3         52.16         46.79         6.68 o                         
   0   8   3        529.59        569.16        32.13 o                         
   1   8   3        139.58        134.81         7.07 o                         
   2   8   3         66.72         65.51         8.25 o                         
   3   8   3         77.43         66.88         7.38 o                         
   4   8   3        178.70        169.38         8.91 o                         
   5   8   3         98.09        107.03        12.78 o                         
   6   8   3         53.28         42.41        12.80 o                         
   7   8   3        157.24        149.31        12.69 o                         
   8   8   3        265.67        276.30        29.16 o                         
  -6   9   3        300.87        345.57        28.99 o                         
  -5   9   3         12.12          2.56        15.27 o                         
  -4   9   3        471.30        439.05        34.65 o                         
  -3   9   3         68.76         57.48        13.36 o                         
  -2   9   3         74.07         77.17        15.49 o                         
  -1   9   3          2.89          3.70        10.33 o                         
   0   9   3         51.98         49.74         8.08 o                         
   1   9   3          5.88          6.51        13.53 o                         
   2   9   3        556.55        601.52        15.74 o                         
   3   9   3        622.66        669.69        23.32 o                         
   4   9   3          4.22          1.10         9.76 o                         
   5   9   3        368.38        341.36        16.12 o                         
   6   9   3        130.26        145.26        16.98 o                         
   7   9   3         50.42         62.45        15.54 o                         
  -5  10   3          0.30         16.25        23.09 o                         
  -4  10   3        965.27        984.34        48.92 o                         
  -3  10   3        536.78        507.89        21.44 o                         
  -2  10   3        323.29        273.65        14.81 o                         
  -1  10   3        621.75        593.52        40.02 o                         
   0  10   3         55.65         70.89        14.85 o                         
   1  10   3        146.35        143.17        16.38 o                         
   2  10   3        100.53        108.25        13.33 o                         
   3  10   3        603.64        606.79        30.16 o                         
   4  10   3          2.12        -10.49        14.51 o                         
   5  10   3         42.83         59.23        20.60 o                         
   6  10   3        142.20        132.79        15.68 o                         
  -3  11   3         65.37         59.95        24.93 o                         
  -2  11   3         32.04         27.52        13.53 o                         
  -1  11   3        559.68        490.85        13.44 o                         
   0  11   3        158.86        142.23        16.50 o                         
   1  11   3         67.15         64.31        18.64 o                         
   2  11   3        163.06        149.05        15.41 o                         
   3  11   3         13.08         28.13        17.18 o                         
   4  11   3        203.23        191.47        20.36 o                         
   5  11   3         68.62         64.98        27.42 o                         
  -1  12   3         41.49         58.14        17.59 o                         
   0  12   3        235.72        207.81        19.06 o                         
   1  12   3         27.18         20.69        20.45 o                         
   2  12   3         64.72         48.45        20.81 o                         
   3  12   3         74.29         93.08        24.26 o                         
  -1 -10   4         39.04         18.76        30.36 o                         
   0 -10   4         14.97         14.16        20.73 o                         
  -4  -9   4          2.83          8.05        24.30 o                         
  -3  -9   4         92.91         90.62        26.98 o                         
  -2  -9   4        108.20        121.87        25.33 o                         
  -1  -9   4        468.04        479.89        19.87 o                         
   0  -9   4        197.57        184.94        16.20 o                         
   1  -9   4          8.57         12.30        13.73 o                         
   2  -9   4         23.91         20.70        20.47 o                         
   3  -9   4        473.64        463.10        23.51 o                         
  -5  -8   4          5.48         -5.27        26.12 o                         
  -4  -8   4        177.43        181.88        23.61 o                         
  -3  -8   4         59.05         36.60        17.03 o                         
  -2  -8   4        660.26        761.78        23.66 o                         
  -1  -8   4         10.07         10.22        15.74 o                         
   0  -8   4        146.12        145.75        15.77 o                         
   1  -8   4         37.36         39.90        15.28 o                         
   2  -8   4         14.54         12.52        18.62 o                         
   3  -8   4        371.45        351.23        18.74 o                         
   4  -8   4          0.61        -13.15        20.41 o                         
   5  -8   4         28.51         28.22        23.08 o                         
  -6  -7   4          2.07         -1.45        25.67 o                         
  -5  -7   4         22.36          7.44        22.16 o                         
  -4  -7   4        320.34        343.07        21.48 o                         
  -3  -7   4          1.70         -1.28        17.12 o                         
  -2  -7   4        497.48        558.51        19.85 o                         
  -1  -7   4         15.40         13.30        11.56 o                         
   0  -7   4          1.19          1.07         8.84 o                         
   1  -7   4         99.39         97.81        12.05 o                         
   2  -7   4        413.81        375.90        43.77 o                         
   3  -7   4        144.43        138.82        13.94 o                         
   4  -7   4        154.52        142.45        13.53 o                         
   5  -7   4        276.01        258.51        22.22 o                         
   6  -7   4         32.87         26.93        22.84 o                         
  -7  -6   4         40.77         43.34        22.82 o                         
  -6  -6   4        205.67        232.16        22.60 o                         
  -5  -6   4          0.17          3.73        18.46 o                         
  -4  -6   4        448.46        453.30        20.23 o                         
  -3  -6   4          8.27         15.82        14.23 o                         
  -2  -6   4        195.36        217.26        15.46 o                         
  -1  -6   4        131.90        144.33        20.74 o                         
   0  -6   4        207.68        218.86        12.67 o                         
   1  -6   4        318.04        342.69        13.83 o                         
   2  -6   4        184.80        182.13        12.13 o                         
   3  -6   4         95.51        103.60        11.67 o                         
   4  -6   4        359.46        361.87        17.31 o                         
   5  -6   4        705.07        664.04        26.33 o                         
   6  -6   4        264.71        249.95        15.94 o                         
   7  -6   4         25.64         28.66        34.54 o                         
  -7  -5   4         90.19        101.49        18.85 o                         
  -6  -5   4        255.58        270.22        18.21 o                         
  -5  -5   4        115.27        100.52        13.40 o                         
  -4  -5   4        184.42        184.31        15.12 o                         
  -3  -5   4        652.53        674.68        42.78 o                         
  -2  -5   4          7.72          5.13        11.84 o                         
  -1  -5   4         18.65         16.71         9.64 o                         
   0  -5   4        737.54        553.74        13.56 o                         
   1  -5   4       1805.58       1968.75        29.76 o                         
   2  -5   4          2.70          2.07         9.36 o                         
   3  -5   4        300.97        340.90        13.13 o                         
   4  -5   4        121.84        109.22        10.02 o                         
   5  -5   4        254.58        274.52        16.67 o                         
   6  -5   4          0.92          5.56        15.01 o                         
   7  -5   4         36.29         47.53        25.16 o                         
  -8  -4   4         36.42         62.35        27.02 o                         
  -7  -4   4         31.03         37.29        23.24 o                         
  -6  -4   4         75.02         75.02        13.03 o                         
  -5  -4   4        134.73        140.48        12.94 o                         
  -4  -4   4        165.10        156.52        10.24 o                         
  -3  -4   4         54.34         61.37        13.17 o                         
  -2  -4   4         20.08         19.92         9.91 o                         
  -1  -4   4        458.31        432.19        47.11 o                         
   0  -4   4        571.48        601.58        16.79 o                         
   1  -4   4        910.77       1000.73        41.34 o                         
   2  -4   4         60.66         75.09         8.40 o                         
   3  -4   4         63.27         72.30        11.75 o                         
   4  -4   4         15.65         17.62        11.53 o                         
   5  -4   4         76.91         96.34        11.44 o                         
   6  -4   4       1027.86       1081.07        73.61 o                         
   7  -4   4          2.16        -14.26        17.45 o                         
   8  -4   4        423.22        411.40        40.45 o                         
  -8  -3   4        161.23        167.77        26.40 o                         
  -7  -3   4         76.70         83.47        19.03 o                         
  -6  -3   4        654.00        748.77        38.59 o                         
  -5  -3   4         12.58         18.49        13.02 o                         
  -4  -3   4        165.07        171.25        11.57 o                         
  -3  -3   4        357.34        403.11        20.51 o                         
  -2  -3   4        512.52        515.91        16.36 o                         
  -1  -3   4       2010.42       1991.42        60.21 o                         
   0  -3   4        469.17        490.99        15.44 o                         
   1  -3   4       1724.89       1645.91       138.04 o                         
   2  -3   4          1.84          6.21         7.76 o                         
   3  -3   4        591.95        618.65        13.28 o                         
   4  -3   4         46.98         40.02        11.54 o                         
   5  -3   4         58.60         66.43         9.54 o                         
   6  -3   4        362.89        378.06        25.91 o                         
   7  -3   4        157.87        147.60        18.76 o                         
   8  -3   4         48.91         53.51        17.88 o                         
  -8  -2   4        349.31        349.04        24.40 o                         
  -7  -2   4        133.71        142.70        19.09 o                         
  -6  -2   4         20.77         17.27        14.00 o                         
  -5  -2   4          0.34         -0.98        11.22 o                         
  -4  -2   4       1022.88        974.58        59.89 o                         
  -3  -2   4          1.48          3.18         8.15 o                         
  -2  -2   4        488.07        405.55        15.37 o                         
  -1  -2   4          3.26         -0.50         6.91 o                         
   0  -2   4         14.98         26.41         8.40 o                         
   1  -2   4        570.44        526.91        82.98 o                         
   2  -2   4         35.10         33.47         7.93 o                         
   3  -2   4         92.10         85.92        10.03 o                         
   4  -2   4        605.16        695.14        13.69 o                         
   5  -2   4        446.18        471.44        13.61 o                         
   6  -2   4        383.54        421.11        40.10 o                         
   7  -2   4          1.65          5.32        11.26 o                         
   8  -2   4        225.25        243.89        44.10 o                         
   9  -2   4          1.93          0.17        22.67 o                         
  -9  -1   4        139.02        161.43        40.92 o                         
  -8  -1   4        389.13        437.91        24.21 o                         
  -7  -1   4        121.24        113.26        16.87 o                         
  -6  -1   4        103.46         95.14        14.55 o                         
  -5  -1   4         88.73         97.66        12.51 o                         
  -4  -1   4       3966.11       4146.57       198.51 o                         
  -3  -1   4        127.70        103.27        10.94 o                         
  -2  -1   4        257.33        163.06        32.44 o                         
  -1  -1   4       1817.84       1354.36       114.65 o                         
   0  -1   4          4.29          8.56         7.35 o                         
   1  -1   4       1192.27       1194.81        80.29 o                         
   2  -1   4        159.15        178.51         9.50 o                         
   3  -1   4       2753.71       2772.73        69.97 o                         
   4  -1   4       1014.59       1055.42        18.38 o                         
   5  -1   4        158.19        181.65        11.94 o                         
   6  -1   4          1.23          7.30        11.68 o                         
   7  -1   4          5.25         -8.43        12.93 o                         
   8  -1   4        605.65        666.02        83.56 o                         
   9  -1   4         20.13         29.71        19.78 o                         
  -9   0   4         36.22         11.97        23.39 o                         
  -8   0   4         59.84         95.50        21.20 o                         
  -7   0   4         65.71         65.37        16.22 o                         
  -6   0   4       1734.09       1727.14        72.67 o                         
  -5   0   4         38.42         37.61        11.68 o                         
  -4   0   4        663.82        591.54        44.68 o                         
  -3   0   4        212.40        173.88        31.84 o                         
  -2   0   4       1164.31        938.18       159.58 o                         
   0   0   4        723.86        661.63        52.04 o                         
   1   0   4        122.61        108.28         8.55 o                         
   2   0   4        204.40        241.50        10.40 o                         
   3   0   4       3583.31       3603.54       119.08 o                         
   4   0   4        762.59        771.49        33.31 o                         
   5   0   4          4.98          2.64         7.65 o                         
   6   0   4         99.69         87.85         9.64 o                         
   7   0   4        424.00        427.93        15.12 o                         
   8   0   4        217.23        212.45        15.41 o                         
   9   0   4         22.77         34.37        19.53 o                         
  -9   1   4         32.04         54.38        27.89 o                         
  -8   1   4        118.77        140.20        21.63 o                         
  -7   1   4          0.48          9.30        15.54 o                         
  -6   1   4        336.79        357.67        46.80 o                         
  -5   1   4         31.71         32.35        13.89 o                         
  -4   1   4        373.35        301.20        17.23 o                         
  -3   1   4       2216.52       1849.86        68.35 o                         
  -2   1   4        948.62        814.26        31.23 o                         
  -1   1   4        876.74        609.10        69.36 o                         
   0   1   4         65.80         54.06         9.13 o                         
   1   1   4       3743.50       3839.23        48.58 o                         
   2   1   4          4.26         17.11         6.57 o                         
   3   1   4        752.40        757.34        17.51 o                         
   4   1   4        445.86        454.66        17.04 o                         
   5   1   4        203.12        195.32         7.91 o                         
   6   1   4        165.41        173.36        16.37 o                         
   7   1   4         23.23         21.54        10.74 o                         
   8   1   4         74.02         79.59        17.84 o                         
   9   1   4        367.10        364.51        52.83 o                         
  -9   2   4         49.24         93.49        38.16 o                         
  -8   2   4         50.41         36.30        17.83 o                         
  -7   2   4        140.96        150.72        16.54 o                         
  -6   2   4        474.30        514.25        16.71 o                         
  -5   2   4       1141.33        877.27       194.61 o                         
  -4   2   4         70.98         49.63         9.75 o                         
  -3   2   4       1824.54       1728.30        25.95 o                         
  -2   2   4       1323.16       1286.11        22.62 o                         
  -1   2   4       4966.30       4002.41        58.67 o                         
   0   2   4        548.11        543.46        19.32 o                         
   1   2   4        553.45        538.74        67.58 o                         
   2   2   4       1472.80       1485.15        30.96 o                         
   3   2   4        422.88        379.62        31.91 o                         
   4   2   4        608.10        580.32        19.67 o                         
   5   2   4         65.77         67.54         9.76 o                         
   6   2   4        657.12        579.50        38.96 o                         
   7   2   4         18.57          7.57        10.73 o                         
   8   2   4        712.45        700.55        17.92 o                         
   9   2   4         11.59          6.45        22.30 o                         
  -8   3   4         89.46         79.72        15.42 o                         
  -7   3   4        121.70        117.78        16.61 o                         
  -6   3   4         80.95         87.66        13.94 o                         
  -5   3   4        738.88        708.65        16.75 o                         
  -4   3   4        415.26        400.38        20.12 o                         
  -3   3   4        269.23        219.66         9.90 o                         
  -2   3   4       1293.88       1172.64        26.81 o                         
  -1   3   4       4100.77       4155.71        90.53 o                         
   0   3   4         71.52         89.26         7.82 o                         
   1   3   4        218.73        215.02         9.18 o                         
   2   3   4        594.77        663.13        30.67 o                         
   3   3   4        353.83        308.89        26.10 o                         
   4   3   4        712.13        751.97       100.68 o                         
   5   3   4         10.45         12.52         7.44 o                         
   6   3   4        683.44        741.88        72.55 o                         
   7   3   4         11.67         -4.96        13.19 o                         
   8   3   4         76.84         89.56        14.65 o                         
   9   3   4          2.08         25.17        18.85 o                         
  -8   4   4         61.70         72.31        25.38 o                         
  -7   4   4         46.22         43.22        15.30 o                         
  -6   4   4        369.63        320.73        23.59 o                         
  -5   4   4        644.79        656.24        15.41 o                         
  -4   4   4        255.92        200.87         8.86 o                         
  -3   4   4         39.53         30.44         9.80 o                         
  -2   4   4          2.32         10.26         8.02 o                         
  -1   4   4       8716.66      10174.52       314.34 o                         
   0   4   4         84.47         75.07         7.03 o                         
   1   4   4       1259.94       1108.00        94.46 o                         
   2   4   4        604.84        617.56        93.31 o                         
   3   4   4         40.54         34.21         6.20 o                         
   4   4   4       1394.99       1440.10       210.78 o                         
   5   4   4        531.81        498.56        11.46 o                         
   6   4   4       1341.30       1244.17        68.90 o                         
   7   4   4        130.02        102.35        10.65 o                         
   8   4   4        121.03        129.07        27.90 o                         
   9   4   4         14.47         11.08        19.91 o                         
  -8   5   4        244.12        270.87        24.40 o                         
  -7   5   4         15.16          7.25        15.38 o                         
  -6   5   4        785.71        682.33        39.45 o                         
  -5   5   4         46.91         51.05        11.97 o                         
  -4   5   4        108.65         85.78         8.64 o                         
  -3   5   4       1159.40       1081.22       192.62 o                         
  -2   5   4         19.06         28.84         9.80 o                         
  -1   5   4       1082.67       1128.88        77.53 o                         
   0   5   4         12.87          8.29         4.51 o                         
   1   5   4       1584.47       1866.97        63.41 o                         
   2   5   4        172.43        188.42         7.38 o                         
   3   5   4       1085.57       1351.67        43.87 o                         
   4   5   4        103.21         92.80         8.15 o                         
   5   5   4         20.13         17.04         8.96 o                         
   6   5   4        169.32        164.46        11.77 o                         
   7   5   4         27.49         24.66        13.05 o                         
   8   5   4         41.52         35.35        15.31 o                         
   9   5   4        115.48        111.75        18.08 o                         
  -7   6   4         14.83         26.57        17.67 o                         
  -6   6   4        348.64        372.46        19.88 o                         
  -5   6   4        126.53        133.32        14.16 o                         
  -4   6   4        276.90        239.99        26.55 o                         
  -3   6   4       1206.90       1235.78        24.95 o                         
  -2   6   4         19.55         23.39         8.07 o                         
  -1   6   4          2.13         -0.37         6.78 o                         
   0   6   4       2137.79       2122.03        57.31 o                         
   1   6   4       3903.05       4563.46       215.35 o                         
   2   6   4        321.04        336.53         9.07 o                         
   3   6   4       1042.71       1143.19        13.16 o                         
   4   6   4        856.85        883.59        51.36 o                         
   5   6   4          2.34          2.32        10.89 o                         
   6   6   4        251.71        251.97        10.96 o                         
   7   6   4         53.28         46.00        13.47 o                         
   8   6   4        100.89        108.62        22.33 o                         
   9   6   4        143.95        165.48        23.46 o                         
  -7   7   4         97.87         95.79        25.61 o                         
  -6   7   4        441.46        394.35        70.65 o                         
  -5   7   4        201.57        182.72        18.21 o                         
  -4   7   4        352.24        352.69        34.75 o                         
  -3   7   4        131.08        110.49         8.83 o                         
  -2   7   4         37.59         38.62        11.61 o                         
  -1   7   4        834.33        766.75        62.35 o                         
   0   7   4        357.28        395.28         9.32 o                         
   1   7   4       2769.04       2900.86       351.08 o                         
   2   7   4        647.36        709.32        19.03 o                         
   3   7   4        275.93        263.67        12.10 o                         
   4   7   4          1.74          3.65         6.79 o                         
   5   7   4        140.45        121.02        21.57 o                         
   6   7   4        209.64        193.76        13.92 o                         
   7   7   4         87.05         94.21        18.57 o                         
   8   7   4        171.41        169.56        21.10 o                         
  -6   8   4        194.25        148.39        26.77 o                         
  -5   8   4         83.70         78.34        18.89 o                         
  -4   8   4        760.83        720.92       142.73 o                         
  -3   8   4        443.68        481.34        20.69 o                         
  -2   8   4         39.20         37.24         9.71 o                         
  -1   8   4        156.97        176.70         9.78 o                         
   0   8   4        562.22        664.91        11.61 o                         
   1   8   4        781.11        880.44        42.48 o                         
   2   8   4       1372.11       1460.85       176.23 o                         
   3   8   4         76.81         90.01         7.32 o                         
   4   8   4        166.82        167.15         9.05 o                         
   5   8   4          7.18         13.77        12.40 o                         
   6   8   4        520.77        476.88        17.96 o                         
   7   8   4          0.14        -14.08        20.92 o                         
   8   8   4        196.12        193.53        28.61 o                         
  -6   9   4        544.19        524.31        24.71 o                         
  -5   9   4        283.94        267.55        46.42 o                         
  -4   9   4        349.31        358.07        19.63 o                         
  -3   9   4        218.47        209.00        23.32 o                         
  -2   9   4        178.47        170.34        22.18 o                         
  -1   9   4       1008.46       1046.02        46.90 o                         
   0   9   4         89.60         72.10         8.78 o                         
   1   9   4         48.32         54.50        13.61 o                         
   2   9   4        923.07       1063.04        20.54 o                         
   3   9   4        156.59        149.55        12.89 o                         
   4   9   4       1035.39       1110.68        38.36 o                         
   5   9   4         63.78         57.59        12.49 o                         
   6   9   4        291.62        249.82        15.42 o                         
   7   9   4         33.77         32.33        15.59 o                         
  -5  10   4         42.75         38.99        43.82 o                         
  -4  10   4        158.40        174.43        24.25 o                         
  -3  10   4        389.17        401.87        21.08 o                         
  -2  10   4        290.87        253.41        17.14 o                         
  -1  10   4        243.75        233.53        16.29 o                         
   0  10   4          0.54          5.00        11.20 o                         
   1  10   4         49.43         49.00        11.96 o                         
   2  10   4        431.52        454.61        47.85 o                         
   3  10   4        122.96        120.10        11.72 o                         
   4  10   4        286.72        265.14        15.54 o                         
   5  10   4         88.05         68.17        16.82 o                         
   6  10   4        305.38        283.34        15.10 o                         
  -3  11   4        579.66        434.72        39.31 o                         
  -2  11   4         94.30         78.64        15.12 o                         
  -1  11   4        164.90        169.49        15.36 o                         
   0  11   4        221.72        208.61        11.23 o                         
   1  11   4        422.34        428.13        60.31 o                         
   2  11   4          4.68         27.32        19.57 o                         
   3  11   4          0.93         13.44        17.10 o                         
   4  11   4        889.43        919.21        26.24 o                         
   5  11   4         35.83         50.39        25.66 o                         
  -2  12   4          5.59          2.15        19.79 o                         
  -1  12   4        502.66        543.11        22.59 o                         
   0  12   4         47.18         54.24        20.43 o                         
   1  12   4        184.47        156.24        18.03 o                         
   2  12   4          8.21         18.49        20.24 o                         
   3  12   4          3.16        -15.27        22.78 o                         
  -2  -9   5          2.46         21.08        29.98 o                         
  -1  -9   5        175.45        163.76        22.38 o                         
   0  -9   5        123.50        120.45        18.85 o                         
   1  -9   5         24.66         30.31        16.48 o                         
   2  -9   5        305.49        240.34        22.29 o                         
  -4  -8   5         34.07         57.27        26.70 o                         
  -3  -8   5        290.85        267.64        26.10 o                         
  -2  -8   5         71.29         66.02        22.94 o                         
  -1  -8   5        467.06        463.81        45.01 o                         
   0  -8   5         11.24          8.27        15.23 o                         
   1  -8   5         42.42         44.46        21.74 o                         
   2  -8   5          7.79          4.67        21.73 o                         
   3  -8   5        233.38        249.15        27.76 o                         
   4  -8   5        400.85        328.93        50.91 o                         
  -5  -7   5         91.12         92.00        26.85 o                         
  -4  -7   5         21.62         18.33        24.68 o                         
  -3  -7   5        420.30        381.95        32.53 o                         
  -2  -7   5         90.61         70.01        19.51 o                         
  -1  -7   5        419.08        442.33        28.12 o                         
   0  -7   5        264.25        257.66        14.58 o                         
   1  -7   5         74.77         58.63        16.83 o                         
   2  -7   5          1.29          4.52        15.12 o                         
   3  -7   5        207.97        165.82        17.66 o                         
   4  -7   5        658.56        636.28        23.62 o                         
   5  -7   5         72.64         58.48        20.64 o                         
  -6  -6   5        101.71        106.38        26.74 o                         
  -5  -6   5        406.03        382.09        35.77 o                         
  -4  -6   5        774.06        767.25        26.42 o                         
  -3  -6   5        180.76        190.58        18.06 o                         
  -2  -6   5         25.22         22.02        14.43 o                         
  -1  -6   5        496.58        442.97        57.99 o                         
   0  -6   5         35.11         26.43        14.21 o                         
   1  -6   5        384.49        411.98        15.92 o                         
   2  -6   5         47.58         46.49        14.60 o                         
   3  -6   5          8.26          1.85        13.20 o                         
   4  -6   5       1433.92       1404.26        55.18 o                         
   5  -6   5          3.31          4.74        17.23 o                         
   6  -6   5         53.44         47.29        20.32 o                         
  -7  -5   5         16.66         24.29        23.17 o                         
  -6  -5   5        437.55        452.15        25.41 o                         
  -5  -5   5        214.07        189.96        22.19 o                         
  -4  -5   5        161.72        158.39        19.03 o                         
  -3  -5   5         45.65         60.12        15.86 o                         
  -2  -5   5        129.08        115.84        25.53 o                         
  -1  -5   5       1354.97       1394.74        37.66 o                         
   0  -5   5        132.56         97.65         9.61 o                         
   1  -5   5         24.36         18.18        11.86 o                         
   2  -5   5        873.17       1020.49        19.68 o                         
   3  -5   5        288.11        307.96        15.00 o                         
   4  -5   5         58.69         72.66        13.13 o                         
   5  -5   5        131.50        128.41        13.47 o                         
   6  -5   5        210.59        190.02        21.82 o                         
   7  -5   5        347.52        335.41        27.40 o                         
  -7  -4   5         87.56         89.19        20.48 o                         
  -6  -4   5        513.74        482.83        18.29 o                         
  -5  -4   5        824.63        746.04        65.33 o                         
  -4  -4   5         20.55         15.05        15.09 o                         
  -3  -4   5        380.31        380.99        30.19 o                         
  -2  -4   5        207.36        173.11        13.30 o                         
  -1  -4   5        505.43        485.23        37.40 o                         
   0  -4   5       1056.64       1098.31        19.46 o                         
   1  -4   5       1088.98       1159.38       115.39 o                         
   2  -4   5        752.13        849.36        20.81 o                         
   3  -4   5        171.73        193.91        12.22 o                         
   4  -4   5          5.04         -2.77        11.11 o                         
   5  -4   5         30.94         28.17        12.85 o                         
   6  -4   5        749.08        685.22        42.86 o                         
   7  -4   5        144.87        128.29        17.89 o                         
  -8  -3   5         54.00         64.71        28.94 o                         
  -7  -3   5          0.29          6.00        21.13 o                         
  -6  -3   5        102.47         93.56        13.49 o                         
  -5  -3   5        451.88        446.34        17.51 o                         
  -4  -3   5        168.55        139.67        12.91 o                         
  -3  -3   5       1154.70       1176.58        27.90 o                         
  -2  -3   5         85.43         72.91        11.56 o                         
  -1  -3   5        232.77        211.65        12.77 o                         
   0  -3   5        630.26        565.06        52.24 o                         
   1  -3   5       3544.72       3689.00        96.91 o                         
   2  -3   5       1313.27       1428.00        45.47 o                         
   3  -3   5         39.42         38.02         9.34 o                         
   4  -3   5        319.72        335.49        12.95 o                         
   5  -3   5          9.21          6.12        13.35 o                         
   6  -3   5        348.16        345.13        32.36 o                         
   7  -3   5        240.93        217.58        16.02 o                         
   8  -3   5          1.46         12.21        19.98 o                         
  -8  -2   5        117.98        120.59        26.24 o                         
  -7  -2   5        307.89        296.07        21.49 o                         
  -6  -2   5         66.81         78.71        17.85 o                         
  -5  -2   5        478.35        438.86        19.05 o                         
  -4  -2   5         33.28         34.75        10.82 o                         
  -3  -2   5       1375.99       1236.52        38.02 o                         
  -2  -2   5         46.69         54.24        14.26 o                         
  -1  -2   5       2123.45       1719.88        25.90 o                         
   0  -2   5       2860.32       2585.48       217.34 o                         
   1  -2   5          8.46          7.27         7.74 o                         
   2  -2   5         57.66         56.40         8.09 o                         
   3  -2   5         97.46        103.55         8.39 o                         
   4  -2   5       1173.58       1271.06        73.42 o                         
   5  -2   5         46.50         56.98        11.32 o                         
   6  -2   5        120.28        115.89        11.57 o                         
   7  -2   5        412.73        356.86        14.80 o                         
   8  -2   5          4.75         -1.03        17.34 o                         
  -8  -1   5         94.97        120.95        26.10 o                         
  -7  -1   5         72.97         55.42        21.16 o                         
  -6  -1   5          9.61         -0.07        15.65 o                         
  -5  -1   5        468.43        413.67        55.51 o                         
  -4  -1   5          0.19          2.10        13.70 o                         
  -3  -1   5       3036.67       2319.18        61.82 o                         
  -1  -1   5       1497.60       1276.59       210.80 o                         
   0  -1   5        141.58        154.21        12.15 o                         
   1  -1   5       1353.29       1390.06        22.77 o                         
   2  -1   5       4249.79       4797.36        51.42 o                         
   3  -1   5        244.98        256.60         9.72 o                         
   4  -1   5       1976.47       2095.52        60.52 o                         
   5  -1   5        263.37        295.32        10.83 o                         
   6  -1   5        673.24        742.50        24.85 o                         
   7  -1   5        322.70        313.10        17.17 o                         
   8  -1   5        343.83        345.60        22.02 o                         
   9  -1   5         55.67         38.22        27.64 o                         
  -8   0   5        141.76        190.28        23.21 o                         
  -7   0   5         74.56         75.54        20.64 o                         
  -6   0   5        202.05        186.05        15.30 o                         
  -5   0   5        388.07        386.62        16.87 o                         
  -4   0   5        530.97        401.48        62.42 o                         
  -3   0   5       2468.42       2155.98       152.94 o                         
   0   0   5        227.19        258.24        22.15 o                         
   1   0   5        656.45        872.90        18.04 o                         
   2   0   5       6744.03       6772.00       412.92 o                         
   3   0   5         24.31         23.89         7.74 o                         
   4   0   5       1422.47       1558.94        20.09 o                         
   5   0   5        530.65        579.30        46.50 o                         
   6   0   5        317.49        316.21        28.62 o                         
   7   0   5         21.63         32.00        15.42 o                         
   8   0   5         62.27         53.62        14.88 o                         
   9   0   5         58.83         41.97        20.13 o                         
  -8   1   5        288.55        299.59        23.23 o                         
  -7   1   5        287.84        324.67        35.14 o                         
  -6   1   5          0.87          8.37        13.44 o                         
  -5   1   5         28.50         22.64        11.51 o                         
  -4   1   5          7.66         11.46         9.45 o                         
  -3   1   5       1392.47       1295.62        27.11 o                         
  -2   1   5       1954.17       1487.40       275.42 o                         
  -1   1   5        166.91        144.41        20.50 o                         
   0   1   5       3454.26       4005.38        56.65 o                         
   1   1   5       1925.08       1977.93       156.54 o                         
   2   1   5       3251.33       3620.60       155.57 o                         
   3   1   5         28.08         34.62         6.38 o                         
   4   1   5        923.01        918.77        73.68 o                         
   5   1   5        216.49        193.36         9.65 o                         
   6   1   5       1305.57       1366.20       123.85 o                         
   7   1   5          3.88          4.47        10.85 o                         
   8   1   5         32.77         21.89        12.53 o                         
   9   1   5        824.03        748.65        20.40 o                         
  -8   2   5        339.43        318.87        77.06 o                         
  -7   2   5          1.54          0.33        18.21 o                         
  -6   2   5       1116.48       1192.52        23.72 o                         
  -5   2   5        985.77        839.13        88.31 o                         
  -4   2   5         33.77         33.79         9.62 o                         
  -3   2   5         22.46         12.25         9.75 o                         
  -2   2   5        199.58        150.48        10.32 o                         
  -1   2   5       2410.31       2394.74        52.22 o                         
   0   2   5       1665.97       1595.19       188.71 o                         
   1   2   5       3931.55       4172.92       219.61 o                         
   2   2   5        147.46        114.33         8.68 o                         
   3   2   5       1733.96       1727.83       140.50 o                         
   4   2   5       1178.66       1098.78        47.16 o                         
   5   2   5        180.64        186.93        10.47 o                         
   6   2   5        265.22        277.35        13.34 o                         
   7   2   5        746.55        763.30        16.11 o                         
   8   2   5         74.26         77.83        14.70 o                         
   9   2   5        328.97        365.04        20.88 o                         
  -8   3   5        297.62        365.64        26.31 o                         
  -7   3   5        340.93        384.15        34.43 o                         
  -6   3   5         26.34         23.45        13.82 o                         
  -5   3   5         86.28         64.53        10.83 o                         
  -4   3   5         27.65         22.59         9.64 o                         
  -3   3   5       1079.89       1014.86        49.92 o                         
  -2   3   5       2178.39       2015.94        54.61 o                         
  -1   3   5       1466.69       1293.76        17.29 o                         
   0   3   5       2156.46       2156.74       110.85 o                         
   1   3   5         25.88         24.71         6.63 o                         
   2   3   5        358.26        300.21        34.09 o                         
   3   3   5          0.23          1.81         5.88 o                         
   4   3   5       1309.05       1230.49        90.60 o                         
   5   3   5        688.46        787.89        69.79 o                         
   6   3   5         86.14         72.80         9.37 o                         
   7   3   5        716.21        641.88        35.78 o                         
   8   3   5        242.59        244.98        15.78 o                         
   9   3   5        213.14        236.44        24.86 o                         
  -8   4   5        403.33        395.06        80.82 o                         
  -7   4   5        351.92        411.68        20.62 o                         
  -6   4   5        243.84        270.49        17.57 o                         
  -5   4   5        669.86        790.41        18.66 o                         
  -4   4   5         21.86         19.58        11.76 o                         
  -3   4   5        961.02        921.77        43.94 o                         
  -2   4   5        712.51        679.35       149.09 o                         
  -1   4   5       1232.35       1084.37        21.18 o                         
   0   4   5       2710.94       3062.76       136.43 o                         
   1   4   5          0.94          3.77         6.34 o                         
   2   4   5        704.11        659.70        86.35 o                         
   3   4   5         74.65         79.70        10.90 o                         
   4   4   5        817.63        739.87        13.03 o                         
   5   4   5        818.57        887.90        69.04 o                         
   6   4   5        400.60        437.49        32.29 o                         
   7   4   5        736.16        780.06        74.92 o                         
   8   4   5         83.48         72.96        15.02 o                         
   9   4   5        220.56        227.58        20.73 o                         
  -8   5   5         36.12         61.32        28.94 o                         
  -7   5   5        243.15        235.43        29.97 o                         
  -6   5   5         33.58          9.43        13.77 o                         
  -5   5   5       1387.31       1571.74       119.41 o                         
  -4   5   5         23.44         28.51        11.73 o                         
  -3   5   5        930.07        805.46       130.60 o                         
  -2   5   5         76.86         79.10        10.06 o                         
  -1   5   5        975.71        883.43        80.81 o                         
   0   5   5       1871.80       1987.60        36.94 o                         
   1   5   5        168.78        172.55        13.09 o                         
   2   5   5        755.11        874.07        38.32 o                         
   3   5   5        540.68        544.38        55.42 o                         
   4   5   5        864.61        699.88        12.11 o                         
   5   5   5       1249.65       1159.46        75.85 o                         
   6   5   5          1.28         -2.35        10.82 o                         
   7   5   5         61.28         74.45        13.21 o                         
   8   5   5          3.76         10.94        39.78 o                         
   9   5   5        232.18        255.30        23.40 o                         
  -7   6   5        464.14        445.65        21.36 o                         
  -6   6   5         75.05         68.80        15.60 o                         
  -5   6   5        593.07        508.84        23.56 o                         
  -4   6   5        134.58        113.32        31.35 o                         
  -3   6   5       1185.10       1100.19       240.15 o                         
  -2   6   5         82.63         69.78        10.02 o                         
  -1   6   5          7.98         10.73         7.68 o                         
   0   6   5        319.89        332.53        33.35 o                         
   1   6   5          1.21          3.06         9.28 o                         
   2   6   5       2675.14       3257.76       153.89 o                         
   3   6   5         32.14         31.49         6.63 o                         
   4   6   5        676.93        714.07        65.48 o                         
   5   6   5        120.40        109.86         9.65 o                         
   6   6   5        610.06        575.36        34.72 o                         
   7   6   5        177.34        179.41        15.69 o                         
   8   6   5         58.19         58.06        17.25 o                         
   9   6   5        357.09        419.23        42.29 o                         
  -7   7   5         10.37         12.16        23.31 o                         
  -6   7   5         69.22         61.14        17.80 o                         
  -5   7   5       1047.36        975.13        91.82 o                         
  -4   7   5         95.60        107.43        14.98 o                         
  -3   7   5        616.79        672.62        16.92 o                         
  -2   7   5        218.34        194.93        28.73 o                         
  -1   7   5       1458.54       1457.75        74.95 o                         
   0   7   5       1344.56       1548.31        21.63 o                         
   1   7   5        483.02        533.98        21.14 o                         
   2   7   5        949.71        883.64        54.03 o                         
   3   7   5         15.67         18.32         9.00 o                         
   4   7   5       1087.73       1165.11        34.25 o                         
   5   7   5         21.83         15.65        10.67 o                         
   6   7   5         91.40         67.56        12.86 o                         
   7   7   5        146.42        142.41        15.79 o                         
   8   7   5          6.89         -0.01        24.82 o                         
  -6   8   5         25.00         -0.40        25.65 o                         
  -5   8   5        341.12        335.61        18.08 o                         
  -4   8   5        125.84        143.93        16.67 o                         
  -3   8   5        430.43        441.64        48.43 o                         
  -2   8   5        741.12        636.66        18.71 o                         
  -1   8   5        294.68        267.72        17.49 o                         
   0   8   5         65.46         72.25        10.90 o                         
   1   8   5         16.73         15.76         9.31 o                         
   2   8   5       1033.75       1067.08        50.03 o                         
   3   8   5        261.18        248.40         9.19 o                         
   4   8   5        165.70        176.45        11.11 o                         
   5   8   5         42.85         33.28         8.90 o                         
   6   8   5        109.00         95.40        17.99 o                         
   7   8   5        702.74        676.58        24.10 o                         
   8   8   5          8.66         14.36        22.69 o                         
  -5   9   5        277.83        243.55        22.09 o                         
  -4   9   5        514.34        510.31        58.80 o                         
  -3   9   5        685.37        579.61        14.21 o                         
  -2   9   5         68.70         59.82         9.38 o                         
  -1   9   5       1305.42       1261.42       112.91 o                         
   0   9   5       1123.83       1279.59        38.40 o                         
   1   9   5        235.22        228.31        10.52 o                         
   2   9   5        506.17        579.31        40.96 o                         
   3   9   5         26.10         21.10        11.07 o                         
   4   9   5        179.42        168.17         9.45 o                         
   5   9   5        168.76        133.73        14.91 o                         
   6   9   5        653.13        610.98        28.04 o                         
   7   9   5        184.31        207.91        20.41 o                         
  -5  10   5         57.25         77.57        28.46 o                         
  -4  10   5          1.65         21.54        24.85 o                         
  -3  10   5        325.01        318.49        22.05 o                         
  -2  10   5        359.05        293.65        16.89 o                         
  -1  10   5          0.54         -2.40        11.37 o                         
   0  10   5        347.10        377.60        14.01 o                         
   1  10   5          8.10          7.46        13.13 o                         
   2  10   5        323.41        311.98        12.70 o                         
   3  10   5        346.26        372.44        21.67 o                         
   4  10   5        317.03        313.34        20.24 o                         
   5  10   5        278.38        259.49        19.92 o                         
   6  10   5        131.62         93.14        17.16 o                         
  -3  11   5        124.33        100.07        15.93 o                         
  -2  11   5        345.51        362.04        18.00 o                         
  -1  11   5        143.99        124.97        13.60 o                         
   0  11   5        568.21        598.91        17.07 o                         
   1  11   5          0.05          1.71        15.22 o                         
   2  11   5        363.22        346.21        30.83 o                         
   3  11   5          3.78         17.29        20.87 o                         
   4  11   5        399.05        343.23        26.89 o                         
   5  11   5        205.10        179.47        17.71 o                         
  -2  12   5        227.05        201.45        28.47 o                         
  -1  12   5          0.48         -8.84        15.02 o                         
   0  12   5        317.44        295.37        18.58 o                         
   1  12   5          0.07          3.07        25.06 o                         
   2  12   5        584.80        512.09        35.72 o                         
   3  12   5        130.43        115.62        28.74 o                         
  -3  -8   6          1.71         -8.92        30.03 o                         
  -2  -8   6       1196.10       1132.29        49.82 o                         
  -1  -8   6         62.54         68.30        21.86 o                         
   0  -8   6        255.82        255.54        22.25 o                         
   1  -8   6         16.37         18.53        25.94 o                         
   2  -8   6        339.97        304.32        69.71 o                         
   3  -8   6          4.01        -12.03        28.59 o                         
  -4  -7   6         18.43         20.19        28.82 o                         
  -3  -7   6        248.40        245.60        26.51 o                         
  -2  -7   6        706.04        730.94        49.10 o                         
  -1  -7   6        548.48        536.24        22.25 o                         
   0  -7   6        130.10        131.38        16.41 o                         
   1  -7   6         93.33         89.60        16.09 o                         
   2  -7   6       1206.10       1174.89        27.89 o                         
   3  -7   6          9.49         19.32        21.51 o                         
   4  -7   6         63.44         65.14        17.51 o                         
  -5  -6   6        319.31        288.87        33.86 o                         
  -4  -6   6          6.94          1.63        24.41 o                         
  -3  -6   6         65.56         66.56        21.54 o                         
  -2  -6   6        265.68        249.65        24.93 o                         
  -1  -6   6        181.10        165.05        14.60 o                         
   0  -6   6       1078.40       1168.33        20.33 o                         
   1  -6   6         16.45          4.52        13.73 o                         
   2  -6   6        773.35        701.33       147.25 o                         
   3  -6   6          4.07         -8.90        15.50 o                         
   4  -6   6        423.04        428.22        22.46 o                         
   5  -6   6        309.12        289.67        18.46 o                         
   6  -6   6         72.84         53.04        28.32 o                         
  -6  -5   6         13.95         20.40        32.25 o                         
  -5  -5   6        627.28        675.29        34.12 o                         
  -4  -5   6         44.51         43.90        23.34 o                         
  -3  -5   6         89.66         83.01        18.79 o                         
  -2  -5   6        221.62        235.06        16.19 o                         
  -1  -5   6          1.36          2.35        11.73 o                         
   0  -5   6        788.04        881.33        20.57 o                         
   1  -5   6         24.70         17.68        11.93 o                         
   2  -5   6        314.88        329.15        36.53 o                         
   3  -5   6       1333.14       1411.38        24.44 o                         
   4  -5   6        607.97        579.16        49.56 o                         
   5  -5   6        162.55        152.00        16.46 o                         
   6  -5   6         91.33         72.53        20.45 o                         
  -7  -4   6        318.14        301.71        31.55 o                         
  -6  -4   6         85.42         50.84        22.27 o                         
  -5  -4   6        286.95        304.27        25.93 o                         
  -4  -4   6        552.76        540.29        27.51 o                         
  -3  -4   6        348.93        347.15        20.66 o                         
  -2  -4   6         31.95         37.85        15.76 o                         
  -1  -4   6          5.16          5.29         9.80 o                         
   0  -4   6       1627.63       1517.15        35.95 o                         
   1  -4   6        744.82        744.48        50.96 o                         
   2  -4   6        750.30        706.95        19.28 o                         
   3  -4   6        666.14        777.03        17.79 o                         
   4  -4   6       2096.30       2191.95        62.30 o                         
   5  -4   6        418.46        395.58        15.07 o                         
   6  -4   6         52.91         83.96        20.91 o                         
   7  -4   6          8.05         27.61        24.74 o                         
  -7  -3   6        186.63        185.09        22.57 o                         
  -6  -3   6          4.04          5.44        16.04 o                         
  -5  -3   6        475.71        448.12        24.43 o                         
  -4  -3   6        251.87        222.37        20.50 o                         
  -3  -3   6        538.46        446.21        61.16 o                         
  -2  -3   6        214.82        228.99        19.84 o                         
  -1  -3   6          3.20          0.45        11.92 o                         
   0  -3   6        829.79        730.72       146.58 o                         
   1  -3   6        741.19        754.72       112.83 o                         
   2  -3   6        185.74        188.47        41.09 o                         
   3  -3   6        299.19        320.79        13.08 o                         
   4  -3   6        307.68        300.47        11.21 o                         
   5  -3   6        563.65        537.13        29.65 o                         
   6  -3   6         20.81         15.46        12.96 o                         
   7  -3   6        774.41        746.84        37.47 o                         
   8  -3   6         73.89         71.42        28.26 o                         
  -7  -2   6        129.16        146.43        27.23 o                         
  -6  -2   6         33.01         25.89        20.24 o                         
  -5  -2   6        377.27        368.12        34.52 o                         
  -4  -2   6        372.13        310.82        27.22 o                         
  -3  -2   6         21.38         13.76        23.93 o                         
  -2  -2   6       1803.74       1534.85        73.77 o                         
  -1  -2   6        951.45        763.76       119.95 o                         
   0  -2   6       2366.58       2250.53       187.11 o                         
   1  -2   6        775.68        821.53       146.60 o                         
   2  -2   6       1684.62       1753.49        72.02 o                         
   3  -2   6         49.94         48.57         9.34 o                         
   4  -2   6         21.12         29.27         8.10 o                         
   5  -2   6       2302.62       2282.44        70.03 o                         
   6  -2   6        120.47        105.97        13.46 o                         
   7  -2   6        773.25        666.99        35.39 o                         
   8  -2   6          2.58         10.74        20.01 o                         
  -8  -1   6          1.32          2.24        28.89 o                         
  -7  -1   6        369.32        369.29        25.08 o                         
  -6  -1   6          7.88          6.95        17.58 o                         
  -5  -1   6        435.78        436.70        21.17 o                         
  -4  -1   6        293.16        251.03        22.99 o                         
   0  -1   6        163.13        192.74        45.84 o                         
   1  -1   6          4.95         11.59         9.55 o                         
   2  -1   6         11.37         20.78         9.47 o                         
   3  -1   6        631.06        680.73        14.44 o                         
   4  -1   6        141.37        146.82        10.23 o                         
   5  -1   6       3187.84       2984.62       207.90 o                         
   6  -1   6         10.83         11.88        14.06 o                         
   7  -1   6        469.23        451.46        16.96 o                         
   8  -1   6          0.98          2.61        17.15 o                         
  -8   0   6         33.98         30.82        25.73 o                         
  -7   0   6         67.85         71.53        19.58 o                         
  -6   0   6         78.66         62.89        17.18 o                         
  -5   0   6        338.47        319.31        19.43 o                         
  -4   0   6        419.08        363.28        75.15 o                         
   0   0   6       1872.53       1621.58       182.59 o                         
   1   0   6        189.50        184.72        12.39 o                         
   2   0   6        459.55        465.08        22.85 o                         
   3   0   6       1877.33       2053.18        26.29 o                         
   4   0   6       1156.01       1189.59        59.34 o                         
   5   0   6        371.91        369.64        48.99 o                         
   6   0   6         24.89         10.57        10.88 o                         
   7   0   6       1232.55       1347.40        83.93 o                         
   8   0   6        122.59        124.94        17.05 o                         
   9   0   6         75.47         75.40        22.67 o                         
  -8   1   6         20.96         23.60        25.36 o                         
  -7   1   6        494.42        516.15        23.40 o                         
  -6   1   6          6.21          8.69        16.24 o                         
  -5   1   6       1346.89       1320.28       254.06 o                         
  -4   1   6        455.96        448.06        50.11 o                         
  -3   1   6        540.05        450.20       100.52 o                         
   0   1   6        710.07        753.72        20.74 o                         
   1   1   6        393.09        513.74        22.25 o                         
   2   1   6       2254.94       2103.85        54.77 o                         
   3   1   6       2116.83       2152.97        50.94 o                         
   4   1   6        200.36        202.52        23.82 o                         
   5   1   6         14.21         21.63        11.17 o                         
   6   1   6        162.35        162.26        13.92 o                         
   7   1   6       1463.21       1302.38        34.24 o                         
   8   1   6         97.03         97.85        17.07 o                         
   9   1   6        322.63        292.38        23.22 o                         
  -8   2   6         12.91         15.85        24.94 o                         
  -7   2   6         37.41         52.41        18.97 o                         
  -6   2   6         41.58         27.56        16.27 o                         
  -5   2   6        116.00         95.44        14.50 o                         
  -4   2   6        365.67        326.35        40.18 o                         
  -3   2   6        147.25        138.50        12.96 o                         
  -2   2   6       1227.07       1019.31       129.05 o                         
  -1   2   6        995.39        813.85       250.25 o                         
   0   2   6       4037.65       3764.93       345.74 o                         
   1   2   6        745.28        962.58        18.12 o                         
   2   2   6       1531.22       1513.73        67.46 o                         
   3   2   6        591.16        588.90        27.72 o                         
   4   2   6        166.35        154.68         8.70 o                         
   5   2   6        163.09        208.40        17.03 o                         
   6   2   6          5.44          6.82        10.78 o                         
   7   2   6        220.42        189.66        17.14 o                         
   8   2   6        499.16        516.39        20.91 o                         
   9   2   6        122.55        112.72        17.53 o                         
  -8   3   6         68.73         54.73        27.76 o                         
  -7   3   6        337.12        398.04        46.90 o                         
  -6   3   6        223.81        214.65        26.47 o                         
  -5   3   6        624.62        620.83        18.35 o                         
  -4   3   6        143.80        135.69        12.49 o                         
  -3   3   6         78.19         67.02        10.30 o                         
  -2   3   6       1306.16       1143.19        98.24 o                         
  -1   3   6        313.98        232.71        19.50 o                         
   0   3   6       2815.61       2918.67       233.87 o                         
   1   3   6       1528.14       1651.58        57.30 o                         
   2   3   6       1022.13        915.36        75.49 o                         
   3   3   6        482.14        443.72        12.00 o                         
   4   3   6        175.69        165.69        16.44 o                         
   5   3   6        610.44        555.55        12.79 o                         
   6   3   6         28.44         25.42        13.09 o                         
   7   3   6        367.69        337.21        24.37 o                         
   8   3   6        647.21        596.65        15.68 o                         
   9   3   6        247.96        233.98        20.94 o                         
  -8   4   6         14.05         14.31        23.74 o                         
  -7   4   6        261.72        340.94        23.54 o                         
  -6   4   6         81.51         85.00        17.29 o                         
  -5   4   6         25.69         28.49        14.12 o                         
  -4   4   6        719.07        712.17        17.01 o                         
  -3   4   6         78.53         70.90        10.21 o                         
  -2   4   6       1948.37       1799.84        73.45 o                         
  -1   4   6          7.48          4.66         8.00 o                         
   0   4   6       1019.11       1142.05        24.37 o                         
   1   4   6        221.74        221.45        27.40 o                         
   2   4   6       4995.29       5802.07       372.90 o                         
   3   4   6         29.09         53.02         9.20 o                         
   4   4   6         37.66         37.88         7.47 o                         
   5   4   6        341.06        298.34        30.74 o                         
   6   4   6         38.51         52.48        13.08 o                         
   7   4   6         16.08         15.01        15.40 o                         
   8   4   6        259.44        254.66        18.01 o                         
   9   4   6         64.11         48.95        26.95 o                         
  -7   5   6        296.01        280.50        43.66 o                         
  -6   5   6        174.33        218.88        19.99 o                         
  -5   5   6          5.86          5.46        16.04 o                         
  -4   5   6        105.32        116.63        14.55 o                         
  -3   5   6       1198.89       1234.67        90.38 o                         
  -2   5   6       1343.80       1140.75        98.26 o                         
  -1   5   6        138.27        138.28         8.54 o                         
   0   5   6        459.88        486.12        15.79 o                         
   1   5   6        350.63        409.24        16.35 o                         
   2   5   6          2.72          6.81         6.51 o                         
   3   5   6       1101.05       1068.12       143.52 o                         
   4   5   6        291.77        277.86        39.80 o                         
   5   5   6       3328.35       3414.66       352.96 o                         
   6   5   6        180.91        177.43        11.68 o                         
   7   5   6        234.13        232.01        16.87 o                         
   8   5   6          2.83         12.44        20.78 o                         
   9   5   6         93.35         94.09        23.08 o                         
  -7   6   6        325.54        381.60        27.62 o                         
  -6   6   6        175.60        182.36        25.72 o                         
  -5   6   6        169.66        174.19        38.48 o                         
  -4   6   6        524.98        551.32        16.88 o                         
  -3   6   6         61.82         65.32        11.92 o                         
  -2   6   6       1028.81        962.67       101.32 o                         
  -1   6   6         14.35         13.99         7.81 o                         
   0   6   6       1063.43        844.20        13.25 o                         
   1   6   6        858.37        884.26       131.05 o                         
   2   6   6        319.26        378.23        16.59 o                         
   3   6   6       1611.68       1922.60        71.06 o                         
   4   6   6        984.72       1174.91        65.10 o                         
   5   6   6        162.49        153.52        13.74 o                         
   6   6   6         14.09          7.60        12.56 o                         
   7   6   6         82.08         77.49        18.35 o                         
   8   6   6         10.15        -11.34        21.91 o                         
  -7   7   6         20.49         16.33        29.56 o                         
  -6   7   6          0.73        -17.11        22.25 o                         
  -5   7   6        282.04        311.03        19.89 o                         
  -4   7   6        211.45        269.95        17.36 o                         
  -3   7   6          7.61         16.00        13.80 o                         
  -2   7   6         67.61         64.51         8.33 o                         
  -1   7   6        162.15        150.50        10.42 o                         
   0   7   6        158.26        179.07        12.17 o                         
   1   7   6        308.25        374.87        13.04 o                         
   2   7   6        415.27        478.83        40.25 o                         
   3   7   6       1436.95       1319.07        61.66 o                         
   4   7   6        132.52        142.69        10.73 o                         
   5   7   6        264.28        248.29        32.70 o                         
   6   7   6        165.22        164.36        17.44 o                         
   7   7   6        232.97        190.71        13.89 o                         
   8   7   6         82.32         77.28        24.92 o                         
  -6   8   6        123.99        116.24        39.49 o                         
  -5   8   6        195.57        204.69        22.47 o                         
  -4   8   6        278.29        234.52        14.35 o                         
  -3   8   6         39.89         27.22        16.28 o                         
  -2   8   6       1064.63       1157.61        15.91 o                         
  -1   8   6         85.07         92.21        10.06 o                         
   0   8   6       1818.70       2004.97        48.11 o                         
   1   8   6        368.91        434.73        13.25 o                         
   2   8   6        355.46        397.18        17.23 o                         
   3   8   6        250.13        248.76         8.49 o                         
   4   8   6          3.49        -10.73        10.73 o                         
   5   8   6        251.81        245.61        22.60 o                         
   6   8   6        110.21         82.34        14.88 o                         
   7   8   6        367.70        357.78        18.54 o                         
   8   8   6        121.96        123.92        23.16 o                         
  -5   9   6         76.88         41.65        18.18 o                         
  -4   9   6        207.96        220.59        22.25 o                         
  -3   9   6         44.14         43.20        15.18 o                         
  -2   9   6         79.56         72.70         9.32 o                         
  -1   9   6         93.41         73.73         8.57 o                         
   0   9   6        383.33        410.46        15.31 o                         
   1   9   6        395.62        453.05        16.19 o                         
   2   9   6          5.33         -0.04        11.18 o                         
   3   9   6         29.86         36.16         9.02 o                         
   4   9   6        162.47        144.64        17.53 o                         
   5   9   6        852.38        858.26        79.42 o                         
   6   9   6         14.95          5.15        12.96 o                         
   7   9   6        129.05        133.58        20.72 o                         
  -4  10   6        451.63        390.50        19.19 o                         
  -3  10   6          1.82         -0.32        12.24 o                         
  -2  10   6        283.61        297.83        15.61 o                         
  -1  10   6         75.81         61.93        10.63 o                         
   0  10   6        563.35        573.00        58.64 o                         
   1  10   6        173.36        168.67        16.75 o                         
   2  10   6         40.52         30.83        13.30 o                         
   3  10   6        324.75        318.33        16.00 o                         
   4  10   6          3.86        -11.42        11.42 o                         
   5  10   6        429.08        415.04        36.78 o                         
   6  10   6         30.82         30.52        24.49 o                         
  -3  11   6         93.40         57.69        21.35 o                         
  -2  11   6        282.16        325.95        19.39 o                         
  -1  11   6         58.44         45.56        15.12 o                         
   0  11   6         38.70         35.42        15.20 o                         
   1  11   6        228.59        274.93        26.07 o                         
   2  11   6          0.17          1.30        21.20 o                         
   3  11   6        314.90        260.98        39.52 o                         
   4  11   6         29.19         14.48        19.82 o                         
   5  11   6         65.42         83.90        28.18 o                         
  -1  12   6         59.05         47.97        16.29 o                         
   0  12   6         29.15         19.24        18.07 o                         
   1  12   6        117.44        123.46        20.77 o                         
   2  12   6        190.79        183.21        21.13 o                         
   3  12   6        195.06        190.06        27.56 o                         
   0  -8   7        210.98        214.03        25.43 o                         
   1  -8   7        475.69        385.61        97.62 o                         
  -3  -7   7         15.49         11.03        36.00 o                         
  -2  -7   7        654.36        588.48        31.55 o                         
  -1  -7   7         77.91         65.78        27.11 o                         
   0  -7   7          4.98          6.29        18.76 o                         
   1  -7   7        181.04        205.01        24.47 o                         
   2  -7   7        486.99        403.45        73.71 o                         
   3  -7   7        810.26        671.68        94.44 o                         
  -5  -6   7          5.04         10.02        53.47 o                         
  -4  -6   7         42.75         48.57        29.20 o                         
  -3  -6   7          2.94          4.31        22.60 o                         
  -2  -6   7        512.53        580.37        76.04 o                         
  -1  -6   7        606.10        609.88        19.99 o                         
   0  -6   7        287.30        282.41        20.45 o                         
   1  -6   7         42.92         44.39        19.52 o                         
   2  -6   7         34.80         32.43        19.61 o                         
   3  -6   7        569.36        605.42        24.15 o                         
   4  -6   7         21.15          6.17        25.04 o                         
   5  -6   7        102.83         89.12        23.52 o                         
  -5  -5   7          1.03         13.18        33.79 o                         
  -4  -5   7        291.87        272.93        30.09 o                         
  -3  -5   7        133.53        145.66        24.75 o                         
  -2  -5   7        230.27        267.11        22.94 o                         
  -1  -5   7        544.08        522.68        44.39 o                         
   0  -5   7       1101.69        932.82        24.46 o                         
   1  -5   7          7.78          3.57        16.96 o                         
   2  -5   7        103.85         80.26        18.48 o                         
   3  -5   7       1816.89       1987.49        31.61 o                         
   4  -5   7          3.00          3.80        18.45 o                         
   5  -5   7        449.08        396.18        24.55 o                         
   6  -5   7         13.46         17.31        27.86 o                         
  -6  -4   7         60.63         42.42        36.85 o                         
  -5  -4   7         96.06         78.03        31.29 o                         
  -4  -4   7        180.15        167.59        28.66 o                         
  -3  -4   7         37.30         32.73        23.75 o                         
  -2  -4   7        324.79        307.67        21.05 o                         
  -1  -4   7          9.45         17.88        13.41 o                         
   0  -4   7         23.96         21.08        14.52 o                         
   1  -4   7        315.44        299.10        55.12 o                         
   2  -4   7         33.58         31.27        14.19 o                         
   3  -4   7       1238.23       1456.17        25.16 o                         
   4  -4   7        132.80        143.46        13.36 o                         
   5  -4   7        493.69        491.58        17.41 o                         
   6  -4   7         37.58         40.50        23.80 o                         
   7  -4   7         62.81         70.07        40.86 o                         
  -7  -3   7        309.60        273.45        38.78 o                         
  -6  -3   7        131.12        119.16        32.18 o                         
  -5  -3   7         28.07         12.87        30.24 o                         
  -2  -3   7          2.12          2.66        20.24 o                         
  -1  -3   7       1108.37       1007.62        48.67 o                         
   0  -3   7        117.24        114.52        13.90 o                         
   1  -3   7       4704.46       4868.75        58.78 o                         
   2  -3   7        460.57        501.97        29.41 o                         
   3  -3   7         18.15         12.87        13.52 o                         
   4  -3   7        130.29        118.57        15.63 o                         
   5  -3   7       1325.87       1424.52        30.01 o                         
   6  -3   7         57.48         62.17        20.49 o                         
   7  -3   7         11.34         -1.61        20.58 o                         
  -7  -2   7        262.93        241.98        27.52 o                         
  -6  -2   7        150.13        113.79        24.88 o                         
  -5  -2   7         11.96          7.29        30.76 o                         
  -1  -2   7        315.26        265.25        31.74 o                         
   0  -2   7       1046.46       1114.92        77.16 o                         
   1  -2   7        330.11        336.21        60.36 o                         
   2  -2   7         65.95         67.05        11.79 o                         
   3  -2   7          1.99         -0.50         9.07 o                         
   4  -2   7        240.89        235.52        17.82 o                         
   5  -2   7        692.89        747.87        19.52 o                         
   6  -2   7        692.76        697.16        75.14 o                         
   7  -2   7        140.59        125.82        17.97 o                         
   8  -2   7        144.48        145.59        23.43 o                         
  -7  -1   7         40.39         41.44        31.50 o                         
  -6  -1   7         23.35         26.34        23.36 o                         
  -5  -1   7         35.77         16.78        22.31 o                         
   0  -1   7         70.26         47.89        12.55 o                         
   1  -1   7       1144.33       1099.08       119.77 o                         
   2  -1   7        230.04        239.10        11.41 o                         
   3  -1   7       1140.75       1218.23        20.55 o                         
   4  -1   7          0.65          3.67        11.14 o                         
   5  -1   7        387.19        400.55        15.65 o                         
   6  -1   7        936.79        895.80        84.35 o                         
   7  -1   7         67.67         49.37        13.95 o                         
   8  -1   7         79.11         77.64        20.08 o                         
  -7   0   7        225.24        232.61        26.85 o                         
  -6   0   7        356.27        382.44        37.84 o                         
  -5   0   7          9.84          9.80        22.88 o                         
   0   0   7         12.68         15.87        11.83 o                         
   1   0   7        393.15        410.49        23.91 o                         
   2   0   7        134.82        131.63        10.59 o                         
   3   0   7       2011.27       2095.96        46.81 o                         
   4   0   7         49.80         58.06         9.56 o                         
   5   0   7          1.01          2.65        13.09 o                         
   6   0   7       1057.47       1106.28       129.10 o                         
   7   0   7        198.10        142.12        25.33 o                         
   8   0   7        367.19        333.17        21.09 o                         
  -7   1   7          1.65          1.85        22.30 o                         
  -6   1   7         45.80         70.24        23.97 o                         
  -5   1   7        477.80        418.47        23.01 o                         
  -4   1   7        995.74        797.89       135.87 o                         
   0   1   7        607.37        555.90        45.83 o                         
   1   1   7       1068.79       1125.63        91.50 o                         
   2   1   7          1.06         -0.73         7.73 o                         
   3   1   7        980.25        981.35       116.00 o                         
   4   1   7         25.42         26.03        11.51 o                         
   5   1   7        106.34        148.82        11.70 o                         
   6   1   7        518.18        466.97        14.28 o                         
   7   1   7        105.41         80.92        14.85 o                         
   8   1   7         97.78        102.20        17.18 o                         
  -7   2   7          3.66          2.95        21.80 o                         
  -6   2   7        569.10        631.82        95.24 o                         
  -5   2   7         23.74         14.87        13.96 o                         
  -4   2   7        753.92        697.79        72.98 o                         
  -3   2   7        129.49        106.94        12.93 o                         
  -2   2   7         91.93         85.18        14.38 o                         
  -1   2   7        465.04        425.46        43.51 o                         
   0   2   7        205.94        208.30        20.33 o                         
   1   2   7       1073.83       1049.60        20.32 o                         
   2   2   7        400.62        435.93        21.81 o                         
   3   2   7        327.57        298.13        12.89 o                         
   4   2   7       1650.59       1728.23        98.87 o                         
   5   2   7       1804.30       1760.73       246.46 o                         
   6   2   7         52.08         41.54         9.63 o                         
   7   2   7         10.79         16.14        16.60 o                         
   8   2   7        752.45        737.47        23.88 o                         
   9   2   7         60.12         79.68        27.06 o                         
  -7   3   7          1.49         -8.25        22.08 o                         
  -6   3   7        442.80        383.35        21.76 o                         
  -5   3   7         97.92         82.04        14.31 o                         
  -4   3   7        378.41        355.18        17.58 o                         
  -3   3   7         82.27         87.09        11.94 o                         
  -2   3   7         37.22         30.38        11.13 o                         
  -1   3   7        760.98        634.50       117.67 o                         
   0   3   7       1147.00       1183.45        67.30 o                         
   1   3   7        386.31        416.78        12.77 o                         
   2   3   7         21.41         24.25         7.51 o                         
   3   3   7       1750.70       1612.59       144.91 o                         
   4   3   7         30.85         29.40        11.00 o                         
   5   3   7        288.87        305.88        22.83 o                         
   6   3   7        213.75        194.39        14.35 o                         
   7   3   7         89.81         82.11        13.04 o                         
   8   3   7        893.35        925.30        28.25 o                         
   9   3   7         12.86         13.80        19.34 o                         
  -7   4   7         38.76         24.87        21.19 o                         
  -6   4   7        111.80        142.24        19.86 o                         
  -5   4   7        106.34        101.53        16.99 o                         
  -4   4   7        119.02        122.64        14.67 o                         
  -3   4   7        411.86        403.27        43.10 o                         
  -2   4   7        832.79        827.57        48.91 o                         
  -1   4   7        673.18        629.31       106.96 o                         
   0   4   7         47.10         60.98        10.07 o                         
   1   4   7       1271.12       1448.82        31.06 o                         
   2   4   7         29.27         20.05         7.63 o                         
   3   4   7         20.21         14.07         8.81 o                         
   4   4   7        202.76        194.99        11.93 o                         
   5   4   7          9.21          9.21        10.72 o                         
   6   4   7       2231.22       2401.63       300.60 o                         
   7   4   7         45.14         38.34        14.57 o                         
   8   4   7        154.62        173.39        21.14 o                         
   9   4   7          1.76         -5.71        38.82 o                         
  -7   5   7         10.20         22.05        21.67 o                         
  -6   5   7        119.61        128.40        19.76 o                         
  -5   5   7        733.17        743.12        23.78 o                         
  -4   5   7        764.17        634.19       121.79 o                         
  -3   5   7          5.42          7.52        11.60 o                         
  -2   5   7        801.49        852.66        40.55 o                         
  -1   5   7        754.56        595.91       152.57 o                         
   0   5   7          1.96         -0.78         6.73 o                         
   1   5   7        348.29        401.32         9.92 o                         
   2   5   7        224.16        254.76        10.83 o                         
   3   5   7        118.29         97.27        18.07 o                         
   4   5   7        891.71        911.88       159.66 o                         
   5   5   7        185.51        187.01        23.80 o                         
   6   5   7        510.40        498.79        14.99 o                         
   7   5   7        941.33        917.37        80.69 o                         
   8   5   7          3.85        -16.87        20.93 o                         
  -7   6   7         67.59         66.20        30.31 o                         
  -6   6   7        160.50        188.04        23.31 o                         
  -5   6   7          2.87          5.94        13.71 o                         
  -4   6   7        428.32        384.55        26.17 o                         
  -3   6   7         16.27         25.11        14.05 o                         
  -2   6   7        143.40        134.62        18.83 o                         
  -1   6   7        379.76        389.82        58.02 o                         
   0   6   7         18.97         23.71        11.05 o                         
   1   6   7         99.89         88.00         6.01 o                         
   2   6   7         64.23         57.96         7.33 o                         
   3   6   7       1165.59       1128.93       152.63 o                         
   4   6   7        594.24        592.13        61.00 o                         
   5   6   7         39.46         32.20        10.53 o                         
   6   6   7        355.29        333.10        31.70 o                         
   7   6   7          8.79          2.17        14.77 o                         
   8   6   7         20.87         26.63        19.85 o                         
  -6   7   7        192.79        217.72        26.91 o                         
  -5   7   7         38.52         64.55        19.60 o                         
  -4   7   7          3.35          5.73        16.63 o                         
  -3   7   7        323.76        334.05        17.53 o                         
  -2   7   7        385.47        306.17        15.94 o                         
  -1   7   7        900.76       1009.81        34.44 o                         
   0   7   7        425.82        371.30        11.72 o                         
   1   7   7        308.24        393.36        13.23 o                         
   2   7   7          6.17          2.96         7.14 o                         
   3   7   7        634.85        707.29        24.41 o                         
   4   7   7        130.30        127.14        13.34 o                         
   5   7   7          3.50          4.26        12.29 o                         
   6   7   7        148.37        149.67        16.54 o                         
   7   7   7         78.96         90.30        20.70 o                         
   8   7   7        431.49        417.47        28.47 o                         
  -6   8   7          1.02        -14.52        21.03 o                         
  -5   8   7         14.69         12.26        15.90 o                         
  -4   8   7        157.16        161.77        19.38 o                         
  -3   8   7        595.76        569.48        22.57 o                         
  -2   8   7          7.76          4.88         9.71 o                         
  -1   8   7          6.55          4.28        11.19 o                         
   0   8   7        352.28        356.57        52.67 o                         
   1   8   7        620.05        573.11        12.75 o                         
   2   8   7        209.93        216.42        18.07 o                         
   3   8   7        195.92        198.33         8.35 o                         
   4   8   7         45.25         48.46        10.86 o                         
   5   8   7         12.27          3.00         9.60 o                         
   6   8   7        110.21         89.45        14.73 o                         
   7   8   7          5.11          3.09        16.97 o                         
  -5   9   7         76.94         70.64        27.87 o                         
  -4   9   7          7.24         13.63        17.50 o                         
  -3   9   7        118.51        148.35        15.46 o                         
  -2   9   7         12.64         13.70        11.48 o                         
  -1   9   7        502.37        607.22        23.67 o                         
   0   9   7         68.16         60.23        11.70 o                         
   1   9   7        205.27        221.79        21.06 o                         
   2   9   7        108.33        119.10        16.30 o                         
   3   9   7        155.27        150.50        13.29 o                         
   4   9   7        136.65        135.06        13.24 o                         
   5   9   7          9.24          2.35        12.33 o                         
   6   9   7        163.18        149.72        12.14 o                         
   7   9   7         75.77         51.42        19.40 o                         
  -4  10   7         20.26         23.91        14.61 o                         
  -3  10   7        130.85        132.30        13.73 o                         
  -2  10   7          3.79          0.81        13.30 o                         
  -1  10   7        455.98        395.81        11.88 o                         
   0  10   7        117.55        101.55        25.12 o                         
   1  10   7        358.84        393.74        49.39 o                         
   2  10   7         26.93         29.01        18.51 o                         
   3  10   7         59.78         48.57        13.98 o                         
   4  10   7         27.64         25.42        13.67 o                         
   5  10   7        154.10        145.38        16.94 o                         
   6  10   7        213.54        212.41        21.62 o                         
  -3  11   7         30.23         22.23        17.68 o                         
  -2  11   7          5.80         10.15        15.73 o                         
  -1  11   7        234.81        208.58        15.10 o                         
   0  11   7         41.83         38.76        21.61 o                         
   1  11   7         40.86         33.47        15.37 o                         
   2  11   7        187.49        194.47        18.00 o                         
   3  11   7          7.23         17.77        29.59 o                         
   4  11   7        160.13        116.28        20.21 o                         
   5  11   7         13.57         -1.90        18.97 o                         
  -1  12   7         62.84         60.78        17.93 o                         
   0  12   7        346.24        328.41        19.82 o                         
   1  12   7         57.66         34.68        21.14 o                         
   2  12   7         27.86         24.27        26.28 o                         
   3  12   7        147.38        141.40        28.21 o                         
  -1  -7   8         11.21          3.63        33.32 o                         
   0  -7   8        139.26        138.78        25.51 o                         
   1  -7   8        102.60         86.49        30.95 o                         
  -3  -6   8        238.67        207.91        36.84 o                         
  -2  -6   8          2.76         12.91        29.19 o                         
  -1  -6   8        311.43        300.11        24.85 o                         
   0  -6   8         87.79         82.22        21.76 o                         
   1  -6   8         71.71         48.90        23.49 o                         
   2  -6   8          5.34         13.48        26.38 o                         
   3  -6   8         39.29         54.54        31.14 o                         
   4  -6   8        393.63        352.30        41.19 o                         
  -3  -5   8        178.73        175.03        35.23 o                         
  -2  -5   8          9.01         12.15        27.01 o                         
  -1  -5   8        567.61        515.28        54.09 o                         
   0  -5   8        309.61        284.25        17.82 o                         
   1  -5   8         56.07         66.36        20.07 o                         
   2  -5   8         58.04         70.64        19.78 o                         
   3  -5   8         19.49         27.87        21.90 o                         
   4  -5   8       1061.50       1245.08        41.56 o                         
   5  -5   8          1.46        -20.47        27.96 o                         
  -2  -4   8         52.82         46.28        23.86 o                         
  -1  -4   8        337.25        315.46        23.37 o                         
   0  -4   8          0.54          3.43        16.90 o                         
   1  -4   8         13.20          1.16        18.72 o                         
   2  -4   8        261.44        266.93        18.10 o                         
   3  -4   8        104.54         97.29        19.09 o                         
   4  -4   8        224.75        221.06        19.29 o                         
   5  -4   8          3.64         -3.26        21.85 o                         
   6  -4   8         18.34         13.85        27.82 o                         
  -1  -3   8         84.59         75.45        20.60 o                         
   0  -3   8         91.90         86.59        18.05 o                         
   1  -3   8       2627.55       2904.23        45.76 o                         
   2  -3   8          4.10          6.08        14.00 o                         
   3  -3   8         23.54         14.05        15.75 o                         
   4  -3   8         58.75         52.12        13.47 o                         
   5  -3   8         64.84         83.55        18.41 o                         
   6  -3   8        170.65        132.75        18.26 o                         
   0  -2   8        683.54        642.43        90.39 o                         
   1  -2   8        167.96        187.61        15.56 o                         
   2  -2   8        439.67        483.30        22.47 o                         
   3  -2   8         10.85         11.91        13.39 o                         
   4  -2   8        316.33        300.12        14.65 o                         
   5  -2   8        120.03        124.13        18.47 o                         
   6  -2   8         54.55         48.22        21.11 o                         
   7  -2   8         96.79         83.15        20.29 o                         
  -7  -1   8          0.34          3.37        39.41 o                         
   0  -1   8        207.21        219.50        25.80 o                         
   1  -1   8        845.65        894.77        21.90 o                         
   2  -1   8        741.86        723.59        60.90 o                         
   3  -1   8        562.29        592.14        17.33 o                         
   4  -1   8          2.05          6.97        10.95 o                         
   5  -1   8         45.89         34.63        13.31 o                         
   6  -1   8        332.67        303.16        14.98 o                         
   7  -1   8        108.28         75.74        21.15 o                         
  -7   0   8         30.63         23.95        41.34 o                         
  -6   0   8        140.50         98.47        31.95 o                         
   0   0   8        161.85        124.56        16.19 o                         
   1   0   8        370.82        388.34        23.89 o                         
   2   0   8        205.32        214.63        12.92 o                         
   3   0   8        638.10        589.40        23.93 o                         
   4   0   8         45.12         45.27         9.79 o                         
   5   0   8        168.83        158.21        12.32 o                         
   6   0   8         12.67         11.64        13.37 o                         
   7   0   8        157.92        146.12        17.54 o                         
   8   0   8         13.88         -4.82        63.91 o                         
  -7   1   8         47.00         44.09        32.73 o                         
  -6   1   8         30.81         20.31        31.26 o                         
  -5   1   8          6.45          3.93        31.04 o                         
   0   1   8        556.15        507.59        26.08 o                         
   1   1   8         13.03         19.86        10.22 o                         
   2   1   8       1151.02       1319.06       130.23 o                         
   3   1   8        302.55        320.78        31.38 o                         
   4   1   8        775.25        697.85        14.49 o                         
   5   1   8          3.42         -8.25        11.16 o                         
   6   1   8        311.57        272.65        14.47 o                         
   7   1   8          9.97         22.87        17.86 o                         
   8   1   8         82.96         75.62        19.85 o                         
  -7   2   8        155.14        178.58        33.51 o                         
  -6   2   8        824.60        832.75        35.58 o                         
  -5   2   8         90.49         93.53        21.04 o                         
  -4   2   8         66.02         49.07        16.63 o                         
  -1   2   8         92.22         98.99        16.60 o                         
   0   2   8        558.45        479.77        64.20 o                         
   1   2   8        650.48        638.88        50.73 o                         
   2   2   8       3130.49       3343.01       180.94 o                         
   3   2   8          9.19         11.93         9.30 o                         
   4   2   8        768.19        782.93        27.85 o                         
   5   2   8        607.56        642.53        31.04 o                         
   6   2   8        203.69        195.37        17.77 o                         
   7   2   8         17.45         35.71        17.95 o                         
   8   2   8         22.17          1.84        24.06 o                         
  -7   3   8         90.35         83.09        29.45 o                         
  -6   3   8        153.69        123.70        22.87 o                         
  -5   3   8          2.41          5.59        17.58 o                         
  -4   3   8         96.27         70.11        15.72 o                         
  -3   3   8         21.03          9.00        15.21 o                         
  -2   3   8       2362.20       2363.94       114.67 o                         
  -1   3   8         24.30         17.11        10.71 o                         
   0   3   8        927.95        954.29        21.17 o                         
   1   3   8        501.74        463.69        28.22 o                         
   2   3   8       1103.93       1103.63        38.90 o                         
   3   3   8         40.87         51.42        11.28 o                         
   4   3   8        835.53        761.27        14.24 o                         
   5   3   8        121.16        104.16        10.05 o                         
   6   3   8         24.12         21.71        15.73 o                         
   7   3   8        184.86        174.60        16.70 o                         
   8   3   8         51.45         45.86        17.09 o                         
  -7   4   8         72.06         95.00        30.09 o                         
  -6   4   8         11.50         21.54        24.26 o                         
  -5   4   8        226.19        218.53        20.28 o                         
  -4   4   8         27.79         14.37        14.00 o                         
  -3   4   8          5.05          8.21        11.45 o                         
  -2   4   8         77.26         77.53        13.76 o                         
  -1   4   8        404.35        397.81        20.06 o                         
   0   4   8         21.08         17.91         9.42 o                         
   1   4   8         21.05         21.37         7.60 o                         
   2   4   8       1078.67       1226.32        65.01 o                         
   3   4   8        255.97        296.74        16.22 o                         
   4   4   8        168.81        164.89         8.76 o                         
   5   4   8        108.13        109.03        11.81 o                         
   6   4   8       1444.11       1536.49       125.48 o                         
   7   4   8        216.51        192.63        18.45 o                         
   8   4   8         72.14         75.12        16.98 o                         
  -7   5   8          5.17         18.29        30.08 o                         
  -6   5   8         20.16         20.81        22.68 o                         
  -5   5   8        891.91        911.63        26.14 o                         
  -4   5   8         15.90         13.04        16.44 o                         
  -3   5   8        313.99        339.18        13.11 o                         
  -2   5   8        102.53         88.91        10.05 o                         
  -1   5   8          4.12         -0.99        11.96 o                         
   0   5   8        448.88        520.80        28.98 o                         
   1   5   8         30.17         31.48         9.24 o                         
   2   5   8        219.14        229.69        28.12 o                         
   3   5   8        208.87        207.61         9.21 o                         
   4   5   8        598.02        583.42        14.22 o                         
   5   5   8        477.69        439.93        25.88 o                         
   6   5   8        425.43        398.50        38.18 o                         
   7   5   8         66.40         58.76        14.87 o                         
   8   5   8         10.96        -15.72        20.26 o                         
  -6   6   8         42.34         41.77        26.72 o                         
  -5   6   8        158.21        180.74        20.33 o                         
  -4   6   8        171.70        164.32        17.50 o                         
  -3   6   8        337.38        339.63        26.82 o                         
  -2   6   8         26.46         27.98        11.43 o                         
  -1   6   8        121.27        131.33        12.48 o                         
   0   6   8         88.43        105.05        12.29 o                         
   1   6   8        119.06         92.90        14.81 o                         
   2   6   8         66.50         75.40         9.38 o                         
   3   6   8        388.30        421.75        31.28 o                         
   4   6   8        482.12        514.18        52.32 o                         
   5   6   8        329.83        305.94        20.98 o                         
   6   6   8        215.21        187.88        18.70 o                         
   7   6   8        313.64        305.35        22.78 o                         
   8   6   8         55.61         52.19        19.40 o                         
  -6   7   8          7.49          6.73        24.30 o                         
  -5   7   8         39.05         21.38        18.80 o                         
  -4   7   8        233.39        175.30        44.01 o                         
  -3   7   8       1044.04       1016.18        37.14 o                         
  -2   7   8         11.45          2.60        11.28 o                         
  -1   7   8        550.75        444.31        12.82 o                         
   0   7   8        181.20        192.44        42.99 o                         
   1   7   8         23.13         18.07         9.46 o                         
   2   7   8         59.78         72.72        11.16 o                         
   3   7   8          1.63         -2.29         9.26 o                         
   4   7   8        293.94        287.71        37.05 o                         
   5   7   8        629.16        585.92        24.54 o                         
   6   7   8          9.86         25.33        14.29 o                         
   7   7   8         92.12         61.10        17.45 o                         
   8   7   8        252.27        239.62        28.26 o                         
  -5   8   8         90.40         90.54        26.72 o                         
  -4   8   8         72.63         68.88        17.92 o                         
  -3   8   8        541.29        507.04        49.14 o                         
  -2   8   8         27.06         31.51        10.11 o                         
  -1   8   8         75.91         79.18        14.27 o                         
   0   8   8          4.95          8.19        13.88 o                         
   1   8   8         66.86         66.84        13.90 o                         
   2   8   8        167.10        164.10        28.16 o                         
   3   8   8        168.27        162.99        12.14 o                         
   4   8   8         59.45         58.54         9.81 o                         
   5   8   8        268.45        308.66        29.20 o                         
   6   8   8          5.26          1.45        16.37 o                         
   7   8   8        120.30        120.53        19.93 o                         
  -4   9   8         64.92         69.24        18.15 o                         
  -3   9   8          4.52         11.13        15.06 o                         
  -2   9   8        546.82        546.17        47.03 o                         
  -1   9   8        610.41        596.32        85.54 o                         
   0   9   8        348.97        431.02        18.32 o                         
   1   9   8         74.25         63.34        13.45 o                         
   2   9   8        270.05        277.06        14.36 o                         
   3   9   8         71.47         68.04        13.29 o                         
   4   9   8          3.04         11.06        12.33 o                         
   5   9   8         47.04         39.91        11.63 o                         
   6   9   8          0.34          2.34        16.45 o                         
  -4  10   8         75.34         76.42        23.59 o                         
  -3  10   8          1.33          0.10        17.88 o                         
  -2  10   8        488.49        369.70        13.51 o                         
  -1  10   8        404.34        366.44        29.97 o                         
   0  10   8         86.94         90.52        23.40 o                         
   1  10   8         24.68          8.15        13.23 o                         
   2  10   8         12.52         11.14        15.09 o                         
   3  10   8        186.91        163.33        25.97 o                         
   4  10   8          8.13          5.83        12.85 o                         
   5  10   8        181.31        179.18        15.26 o                         
   6  10   8          0.23         25.62        21.48 o                         
  -2  11   8        161.06        138.58        14.88 o                         
  -1  11   8        114.95        100.49        28.79 o                         
   0  11   8        180.31        153.52        15.94 o                         
   1  11   8         19.05         27.32        21.60 o                         
   2  11   8          4.20          3.45        17.65 o                         
   3  11   8         92.64         94.85        20.05 o                         
   4  11   8        237.92        213.44        20.55 o                         
   5  11   8          2.30        -16.35        26.99 o                         
   0  12   8        641.64        708.09        36.21 o                         
   1  12   8         36.02         41.87        28.73 o                         
   2  12   8        286.93        334.45        45.66 o                         
  -1  -6   9         69.02         50.77        32.86 o                         
   0  -6   9          3.12         10.35        25.94 o                         
   1  -6   9         92.89         85.59        31.03 o                         
   2  -6   9        336.73        282.74       107.22 o                         
  -2  -5   9         10.24         13.26        40.67 o                         
  -1  -5   9          1.78          3.16        28.82 o                         
   0  -5   9         56.54         54.04        19.89 o                         
   1  -5   9         23.46         31.65        23.02 o                         
   2  -5   9         92.55        109.47        27.01 o                         
   3  -5   9        350.66        339.03        27.78 o                         
   4  -5   9         28.75         15.32        23.64 o                         
  -1  -4   9          1.70          3.92        26.97 o                         
   0  -4   9        228.44        177.61        17.98 o                         
   1  -4   9          1.55         -0.34        19.82 o                         
   2  -4   9        251.06        215.11        43.17 o                         
   3  -4   9        488.29        517.49        24.60 o                         
   4  -4   9        377.51        411.13        26.39 o                         
   5  -4   9         76.15         72.65        23.29 o                         
  -1  -3   9         38.99         33.14        35.71 o                         
   0  -3   9          1.58         -0.56        20.40 o                         
   1  -3   9          8.32         12.09        20.80 o                         
   2  -3   9         28.49         10.78        16.91 o                         
   3  -3   9        316.47        335.67        20.38 o                         
   4  -3   9          5.98          3.44        21.09 o                         
   5  -3   9        279.24        284.57        24.74 o                         
   6  -3   9         15.04         15.15        22.87 o                         
   0  -2   9        871.45        805.52        29.58 o                         
   1  -2   9         20.03         14.91        14.36 o                         
   2  -2   9        195.71        189.70        18.75 o                         
   3  -2   9        496.81        506.27        21.44 o                         
   4  -2   9        196.77        173.59        23.30 o                         
   5  -2   9        272.66        273.16        18.41 o                         
   6  -2   9         71.60         83.21        24.98 o                         
   0  -1   9        373.11        386.74        27.09 o                         
   1  -1   9         98.59        107.27        19.23 o                         
   2  -1   9         48.86         44.84        14.92 o                         
   3  -1   9         68.71         64.86        13.76 o                         
   4  -1   9         36.24         29.69        15.98 o                         
   5  -1   9        378.26        429.03        27.84 o                         
   6  -1   9        264.41        233.14        22.14 o                         
   7  -1   9        122.81        135.12        28.11 o                         
   0   0   9       1164.21        999.44        34.19 o                         
   1   0   9        181.51        180.41        32.43 o                         
   2   0   9         76.76         68.52        14.96 o                         
   3   0   9        138.57        126.47        11.88 o                         
   4   0   9         25.96         15.97        15.98 o                         
   5   0   9       1089.56       1069.21        76.81 o                         
   6   0   9         38.24         42.70        19.06 o                         
   7   0   9        298.48        266.45        21.08 o                         
   0   1   9        375.86        305.50        50.77 o                         
   1   1   9        117.03        136.59        13.50 o                         
   2   1   9          6.33          8.63        11.18 o                         
   3   1   9        782.23        865.90        64.74 o                         
   4   1   9          6.01         -2.09        13.80 o                         
   5   1   9        365.91        365.49        18.07 o                         
   6   1   9         76.63         71.67        15.26 o                         
   7   1   9        268.23        261.79        22.03 o                         
  -6   2   9        169.84        158.12        33.12 o                         
   0   2   9         47.04         49.70        12.14 o                         
   1   2   9        508.55        528.02        35.15 o                         
   2   2   9        568.55        583.09        27.44 o                         
   3   2   9        166.91        163.14        21.76 o                         
   4   2   9        354.28        401.36        38.96 o                         
   5   2   9          1.92          1.94        15.90 o                         
   6   2   9        159.69        148.24        15.70 o                         
   7   2   9          1.68         -6.81        20.76 o                         
   8   2   9         89.34         95.06        24.92 o                         
  -6   3   9         10.93          0.04        31.42 o                         
  -5   3   9        217.01        174.18        27.84 o                         
  -4   3   9         61.31         71.52        23.85 o                         
  -3   3   9        577.21        520.64        26.23 o                         
  -2   3   9       1284.04       1426.97        56.98 o                         
  -1   3   9        217.97        192.13        25.34 o                         
   0   3   9        167.15        156.73        29.08 o                         
   1   3   9        779.64        796.46        19.41 o                         
   2   3   9         64.85         69.04        11.64 o                         
   3   3   9        705.95        754.03        78.19 o                         
   4   3   9          3.71         -4.41        13.27 o                         
   5   3   9        107.17        108.59        13.43 o                         
   6   3   9        133.06        122.73        15.26 o                         
   7   3   9        347.74        362.44        22.12 o                         
   8   3   9        503.07        531.56        29.19 o                         
  -6   4   9         60.75         54.94        25.94 o                         
  -5   4   9         36.58         29.52        17.50 o                         
  -4   4   9        764.28        743.80        21.65 o                         
  -3   4   9        297.89        312.59        20.37 o                         
  -2   4   9       1057.98       1049.43       276.17 o                         
  -1   4   9         76.53         80.34        14.88 o                         
   0   4   9         96.44         89.78        11.82 o                         
   1   4   9        338.90        344.72        14.65 o                         
   2   4   9        400.76        402.81        22.90 o                         
   3   4   9        589.44        531.30        17.75 o                         
   4   4   9          0.09         -1.18        12.97 o                         
   5   4   9         19.98          2.11        12.73 o                         
   6   4   9         17.57          9.10        14.47 o                         
   7   4   9         30.11         27.18        16.83 o                         
   8   4   9        147.91        133.62        22.85 o                         
  -6   5   9         72.67         65.06        26.87 o                         
  -5   5   9         11.03         13.22        18.85 o                         
  -4   5   9        235.51        208.93        15.06 o                         
  -3   5   9        124.85        114.25        14.78 o                         
  -2   5   9         14.18         15.66        16.14 o                         
  -1   5   9       1057.19       1127.94        42.43 o                         
   0   5   9        493.57        516.44        15.31 o                         
   1   5   9         75.71         79.74         8.28 o                         
   2   5   9         11.74          9.94         7.76 o                         
   3   5   9        204.64        231.48        17.08 o                         
   4   5   9        122.98        101.20         9.81 o                         
   5   5   9        803.42        768.07        47.68 o                         
   6   5   9         28.92         18.67        14.55 o                         
   7   5   9         18.85         11.59        16.95 o                         
   8   5   9        376.64        380.10        26.37 o                         
  -6   6   9        130.52        129.70        30.69 o                         
  -5   6   9          3.28          3.05        18.07 o                         
  -4   6   9        411.33        426.45        24.52 o                         
  -3   6   9         12.86         14.42        13.44 o                         
  -2   6   9        208.46        214.74        18.66 o                         
  -1   6   9       1088.02        951.84       294.82 o                         
   0   6   9       3939.13       3836.60       611.14 o                         
   1   6   9         31.30         24.08        13.76 o                         
   2   6   9        149.89        184.31        11.47 o                         
   3   6   9        367.29        341.74        14.87 o                         
   4   6   9          4.09          2.90         9.73 o                         
   5   6   9        307.38        336.27        41.86 o                         
   6   6   9          1.73          3.84        17.62 o                         
   7   6   9         34.12         34.37        32.55 o                         
  -5   7   9          0.55         -3.03        21.28 o                         
  -4   7   9         31.30         17.81        15.36 o                         
  -3   7   9          1.92          1.38        15.29 o                         
  -2   7   9        553.81        585.39        24.14 o                         
  -1   7   9        119.34        138.38        16.80 o                         
   0   7   9        203.62        225.18        15.34 o                         
   1   7   9         65.05         57.05        11.71 o                         
   2   7   9          5.66          5.15         7.77 o                         
   3   7   9        963.88       1145.73        77.57 o                         
   4   7   9         46.45         35.95        10.76 o                         
   5   7   9        253.41        262.80        18.44 o                         
   6   7   9         55.55         38.75        14.52 o                         
   7   7   9        108.19        116.95        17.27 o                         
  -5   8   9         13.98         20.04        23.96 o                         
  -4   8   9        128.84        145.87        18.26 o                         
  -3   8   9          0.98          4.03        15.31 o                         
  -2   8   9        406.58        365.91        65.48 o                         
  -1   8   9        283.31        264.08        43.04 o                         
   0   8   9         56.87         54.42        13.76 o                         
   1   8   9       2842.37       3728.08        42.12 o                         
   2   8   9       1421.08       1585.64       231.42 o                         
   3   8   9        109.69        101.22        10.16 o                         
   4   8   9          1.47         -2.89        12.33 o                         
   5   8   9        179.08        193.60        14.82 o                         
   6   8   9         81.15         70.11        22.20 o                         
   7   8   9          0.57          6.38        22.16 o                         
  -4   9   9         30.77         21.15        20.17 o                         
  -3   9   9         54.87         38.32        17.74 o                         
  -2   9   9         43.45         47.53        15.72 o                         
  -1   9   9        293.00        330.20        20.06 o                         
   0   9   9         18.43          5.56        18.83 o                         
   1   9   9        866.85        880.62       128.26 o                         
   2   9   9        322.23        324.08        35.72 o                         
   3   9   9         30.91         36.79        14.87 o                         
   4   9   9        131.84        122.97        15.43 o                         
   5   9   9         17.13          5.16        12.80 o                         
   6   9   9         99.60         69.41        17.58 o                         
  -3  10   9        178.58        180.54        22.92 o                         
  -2  10   9        107.80        103.68        15.94 o                         
  -1  10   9         79.33         62.17        15.50 o                         
   0  10   9        189.13        188.83        22.07 o                         
   1  10   9         66.30         65.68        20.44 o                         
   2  10   9         57.31         39.34        17.61 o                         
   3  10   9        661.02        678.32        27.44 o                         
   4  10   9         13.58         -1.77        13.17 o                         
   5  10   9        139.05        131.07        17.14 o                         
  -2  11   9        106.52        141.64        29.03 o                         
  -1  11   9         90.45         81.71        21.25 o                         
   0  11   9         66.18         51.02        25.81 o                         
   1  11   9        193.91        192.15        21.30 o                         
   2  11   9        830.21        907.53       143.60 o                         
   3  11   9       1192.85       1129.64        37.12 o                         
   4  11   9        102.69         86.99        27.59 o                         
  -1  -5  10        181.07        184.19        44.39 o                         
   0  -5  10         97.45         85.62        27.44 o                         
   1  -5  10        647.97        619.72        42.83 o                         
   0  -4  10          7.70          9.56        25.66 o                         
   1  -4  10          6.02         -2.57        26.07 o                         
   2  -4  10         44.42         37.77        26.53 o                         
   3  -4  10        385.17        432.19        29.26 o                         
   0  -3  10         35.54         25.65        19.40 o                         
   1  -3  10        956.87        892.27        33.19 o                         
   2  -3  10         94.52         82.52        24.92 o                         
   3  -3  10        718.39        804.09        41.30 o                         
   4  -3  10         36.83         27.77        25.02 o                         
   5  -3  10        130.46        104.84        23.86 o                         
   0  -2  10         15.59         11.17        24.13 o                         
   1  -2  10        642.50        720.64        36.63 o                         
   2  -2  10          7.28         12.96        20.27 o                         
   3  -2  10        499.48        517.76        22.16 o                         
   4  -2  10        132.57        119.19        21.52 o                         
   5  -2  10         68.25         47.69        25.18 o                         
   0  -1  10         79.48         44.56        52.15 o                         
   1  -1  10        387.43        385.71        80.11 o                         
   2  -1  10        116.51        100.05        20.26 o                         
   3  -1  10        540.05        594.54        21.75 o                         
   4  -1  10        109.83        119.76        18.66 o                         
   5  -1  10         81.52         58.71        17.70 o                         
   6  -1  10        196.36        183.06        25.86 o                         
   1   0  10        251.94        252.49        19.40 o                         
   2   0  10        472.53        511.14        19.92 o                         
   3   0  10        169.62        147.61        16.78 o                         
   4   0  10        599.15        725.97        24.84 o                         
   5   0  10        285.53        283.46        14.85 o                         
   6   0  10        520.07        499.33        20.39 o                         
   7   0  10         19.97         11.24        42.00 o                         
   0   1  10        344.32        214.89        27.82 o                         
   1   1  10        423.57        419.70        47.98 o                         
   2   1  10        151.12        141.30        14.36 o                         
   3   1  10        277.16        326.81        17.98 o                         
   4   1  10        456.74        417.66        14.57 o                         
   5   1  10        245.80        228.06        19.90 o                         
   6   1  10        239.75        197.63        22.39 o                         
   7   1  10          0.10         -7.13        27.06 o                         
   0   2  10        319.09        301.98        21.72 o                         
   1   2  10        277.05        308.07        19.17 o                         
   2   2  10        570.28        598.22        32.54 o                         
   3   2  10         38.46         37.54        13.95 o                         
   4   2  10        869.53        898.15        30.07 o                         
   5   2  10         22.66         14.29        20.86 o                         
   6   2  10       1343.52       1505.66       108.45 o                         
   7   2  10          2.54        -17.33        24.82 o                         
  -6   3  10        279.13        267.99        56.38 o                         
  -1   3  10         41.32         46.52        21.21 o                         
   0   3  10         91.82         91.52        18.35 o                         
   1   3  10         29.23         33.39        12.05 o                         
   2   3  10        114.47        110.76        14.37 o                         
   3   3  10        101.15         87.02        14.62 o                         
   4   3  10        705.66        784.93        99.65 o                         
   5   3  10         23.09         17.72        18.33 o                         
   6   3  10        156.21        159.65        17.73 o                         
   7   3  10         37.18         23.79        17.40 o                         
  -6   4  10        124.01        145.70        30.33 o                         
  -5   4  10         46.50         38.56        27.42 o                         
  -4   4  10        482.71        433.54        94.40 o                         
  -3   4  10        489.45        592.12        47.38 o                         
  -2   4  10          2.95          3.17        19.97 o                         
  -1   4  10        478.73        518.26        20.82 o                         
   0   4  10        675.92        668.28        58.22 o                         
   1   4  10         88.70         92.43        11.44 o                         
   2   4  10       1173.58       1206.98        56.15 o                         
   3   4  10         68.73         56.69         9.71 o                         
   4   4  10         75.75         76.28        15.59 o                         
   5   4  10          6.22        -11.58        17.91 o                         
   6   4  10        716.50        727.82        36.14 o                         
   7   4  10        375.23        345.04        26.00 o                         
  -5   5  10        214.55        217.32        23.44 o                         
  -4   5  10         56.29         66.55        25.07 o                         
  -3   5  10        618.77        667.83        91.19 o                         
  -2   5  10          1.27          7.14        16.86 o                         
  -1   5  10       2258.26       2354.13       259.16 o                         
   0   5  10        306.15        312.63        16.09 o                         
   1   5  10        574.88        618.25        18.06 o                         
   2   5  10          3.23         -0.29        10.64 o                         
   3   5  10         14.80          8.28        10.64 o                         
   4   5  10         12.39         11.39        15.27 o                         
   5   5  10        208.80        175.35        15.35 o                         
   6   5  10        391.68        397.25        22.18 o                         
   7   5  10         39.86         37.37        24.52 o                         
  -5   6  10        191.30        224.52        23.55 o                         
  -4   6  10        133.11        149.73        18.74 o                         
  -3   6  10        671.63        667.21        24.81 o                         
  -2   6  10         14.62          8.18        17.33 o                         
  -1   6  10        892.30        988.56        98.16 o                         
   0   6  10        412.33        411.01        34.80 o                         
   1   6  10        703.34        765.56        80.55 o                         
   2   6  10         22.35         18.62         9.46 o                         
   3   6  10        119.33         99.47         9.94 o                         
   4   6  10        504.61        448.16        48.99 o                         
   5   6  10         10.68         26.48        17.57 o                         
   6   6  10        321.53        304.41        28.71 o                         
   7   6  10        138.06        131.66        26.24 o                         
  -5   7  10        246.51        257.76        27.21 o                         
  -4   7  10         46.77         48.78        20.16 o                         
  -3   7  10        279.70        284.95        21.15 o                         
  -2   7  10        131.33        129.71        19.91 o                         
  -1   7  10        901.68       1022.12       146.74 o                         
   0   7  10        835.70        986.52        60.87 o                         
   1   7  10        625.84        807.13        20.68 o                         
   2   7  10         51.44         47.89        11.19 o                         
   3   7  10        256.31        260.97        13.46 o                         
   4   7  10        400.41        441.95        31.18 o                         
   5   7  10         35.19         39.94        16.11 o                         
   6   7  10         54.63         50.26        22.42 o                         
   7   7  10        166.17        167.05        27.92 o                         
  -4   8  10        114.62        116.03        21.48 o                         
  -3   8  10        325.55        387.12        23.93 o                         
  -2   8  10         16.97          9.16        19.44 o                         
  -1   8  10        121.66        116.27        16.28 o                         
   0   8  10        508.13        592.10        20.74 o                         
   1   8  10       2036.84       2206.13       225.71 o                         
   2   8  10          2.25         -0.88        17.35 o                         
   3   8  10        410.90        456.76        16.18 o                         
   4   8  10         46.54         42.38        12.53 o                         
   5   8  10          1.39          2.49        14.25 o                         
   6   8  10         14.93         15.11        23.73 o                         
  -3   9  10        124.62        127.50        21.29 o                         
  -2   9  10         63.02         79.40        22.06 o                         
  -1   9  10        818.15        952.40        73.19 o                         
   0   9  10        261.21        267.63        31.01 o                         
   1   9  10        249.94        269.99        18.18 o                         
   2   9  10        159.75        131.91        15.83 o                         
   3   9  10        587.31        584.29        14.68 o                         
   4   9  10        356.90        356.18        17.81 o                         
   5   9  10         57.65         48.08        13.65 o                         
  -2  10  10          8.41         -2.23        23.29 o                         
  -1  10  10        333.50        403.98        26.77 o                         
   0  10  10         24.38         25.67        22.07 o                         
   1  10  10         15.00         17.18        15.29 o                         
   2  10  10       1210.29       1116.94       123.60 o                         
   3  10  10        504.66        479.96        21.71 o                         
   4  10  10         65.42         74.99        13.86 o                         
   5  10  10          3.87        -22.02        22.02 o                         
  -1  11  10         49.04         64.22        27.76 o                         
   0  11  10         37.82         45.47        27.34 o                         
   1  11  10        240.36        228.33        19.64 o                         
   2  11  10        585.06        579.96       113.45 o                         
   3  11  10        114.30         86.28        23.11 o                         
   0  -3  11          0.98          2.59        57.14 o                         
   1  -3  11        123.82         91.07        32.38 o                         
   2  -3  11        931.26        900.68        74.16 o                         
   3  -3  11         88.26         73.37        29.13 o                         
   1  -2  11         23.07         29.11        28.00 o                         
   2  -2  11        354.92        369.13        41.46 o                         
   3  -2  11         66.37         57.56        25.32 o                         
   4  -2  11        225.13        243.16        26.81 o                         
   1  -1  11        229.86        263.32        28.55 o                         
   2  -1  11        541.96        533.59        35.22 o                         
   3  -1  11          7.99         14.58        23.21 o                         
   4  -1  11        349.86        383.55        25.63 o                         
   5  -1  11         17.95         17.77        27.35 o                         
   1   0  11        118.93        112.49        25.39 o                         
   2   0  11        282.85        284.62        20.59 o                         
   3   0  11          1.65         -3.70        18.34 o                         
   4   0  11        457.90        495.19        24.29 o                         
   5   0  11         95.03         90.12        25.49 o                         
   6   0  11         85.68         77.85        20.39 o                         
   1   1  11         27.15         15.89        20.73 o                         
   2   1  11         23.40         23.96        16.27 o                         
   3   1  11          2.79         -9.27        18.47 o                         
   4   1  11        769.59        785.62        75.34 o                         
   5   1  11        221.49        217.33        22.83 o                         
   6   1  11        153.10        156.94        27.36 o                         
   0   2  11        122.64         90.71        28.56 o                         
   1   2  11         41.32         30.42        16.56 o                         
   2   2  11        492.50        530.46        46.56 o                         
   3   2  11         19.40          8.92        16.36 o                         
   4   2  11        492.52        479.50        22.07 o                         
   5   2  11        154.60        168.46        22.34 o                         
   6   2  11        539.75        521.32        23.18 o                         
   0   3  11        336.34        329.49        46.15 o                         
   1   3  11         15.73          7.59        13.46 o                         
   2   3  11       1044.88       1011.96        33.70 o                         
   3   3  11         36.71         24.01        13.37 o                         
   4   3  11        492.53        574.26        57.61 o                         
   5   3  11        387.78        395.69        17.18 o                         
   6   3  11         79.37         54.07        25.19 o                         
  -2   4  11         54.12         48.27        31.18 o                         
  -1   4  11          3.29          7.57        20.91 o                         
   0   4  11        934.77        880.03       133.75 o                         
   1   4  11         12.70         15.63        13.33 o                         
   2   4  11       1130.97       1010.30        45.41 o                         
   3   4  11          0.13          6.25        15.54 o                         
   4   4  11        301.59        333.87        17.55 o                         
   5   4  11         24.65         16.40        16.86 o                         
   6   4  11        149.69        135.60        20.29 o                         
   7   4  11        598.63        574.44        31.50 o                         
  -5   5  11        278.03        287.72        59.50 o                         
  -4   5  11         23.86         25.15        32.40 o                         
  -3   5  11         62.03         75.48        27.79 o                         
  -2   5  11        300.25        320.47        82.03 o                         
  -1   5  11        457.80        448.28        53.67 o                         
   0   5  11        447.65        440.34        21.38 o                         
   1   5  11        276.10        261.45        22.90 o                         
   2   5  11        796.46        905.71        34.07 o                         
   3   5  11         28.26         27.45        12.61 o                         
   4   5  11        106.91         91.37        13.08 o                         
   5   5  11        103.94         88.11        20.82 o                         
   6   5  11         48.38         45.68        24.40 o                         
  -4   6  11          1.22          6.15        26.85 o                         
  -3   6  11        169.30        219.20        29.59 o                         
  -2   6  11        137.41        162.80        22.76 o                         
  -1   6  11         47.71         46.26        19.31 o                         
   0   6  11         84.08         90.39        16.86 o                         
   1   6  11         17.41         17.81        15.72 o                         
   2   6  11        170.99        204.94        13.47 o                         
   3   6  11        775.95        813.86        58.98 o                         
   4   6  11        426.39        421.62        23.46 o                         
   5   6  11        149.89        145.20        14.89 o                         
   6   6  11        215.71        204.01        25.23 o                         
  -4   7  11          3.37         14.76        33.28 o                         
  -3   7  11        196.94        212.99        26.67 o                         
  -2   7  11         42.56         34.15        18.46 o                         
  -1   7  11        448.87        507.86        61.91 o                         
   0   7  11        262.59        286.12        20.23 o                         
   1   7  11         10.39          4.72        15.00 o                         
   2   7  11        422.23        416.58        45.45 o                         
   3   7  11        116.27        109.82        12.80 o                         
   4   7  11        709.74        787.77        46.97 o                         
   5   7  11         36.85         27.31        14.53 o                         
   6   7  11         86.85        102.17        27.41 o                         
  -3   8  11        379.68        380.21        28.57 o                         
  -2   8  11         24.57         22.87        22.70 o                         
  -1   8  11          0.78         18.47        22.38 o                         
   0   8  11         93.67         92.79        19.85 o                         
   1   8  11         24.88         31.87        18.92 o                         
   2   8  11        274.18        294.32        33.65 o                         
   3   8  11        113.05        115.50        17.01 o                         
   4   8  11         32.68         31.59        16.59 o                         
   5   8  11        661.30        644.64        17.49 o                         
  -2   9  11         85.45         52.59        22.14 o                         
  -1   9  11          3.55         -9.79        26.13 o                         
   0   9  11        314.52        309.92        19.40 o                         
   1   9  11         81.90         80.38        22.18 o                         
   2   9  11         86.98         67.35        17.69 o                         
   3   9  11         45.86         41.17        18.08 o                         
   4   9  11        127.16        124.11        14.04 o                         
   5   9  11        369.61        378.99        24.52 o                         
  -1  10  11         79.69         77.70        29.44 o                         
   0  10  11        176.63        166.55        21.52 o                         
   1  10  11         24.26         15.33        20.80 o                         
   2  10  11        292.65        340.80        29.73 o                         
   3  10  11         56.07         68.85        22.33 o                         
   4  10  11         34.85         53.39        27.70 o                         
   1  -2  12         72.02         33.83        46.13 o                         
   2  -2  12        530.06        525.44        80.61 o                         
   1  -1  12          0.36          0.57        39.31 o                         
   2  -1  12        124.69        147.30        33.66 o                         
   3  -1  12        170.88        165.61        30.27 o                         
   4  -1  12         15.39        -11.24        41.32 o                         
   1   0  12          7.37          1.51        35.96 o                         
   2   0  12        180.54        229.90        29.47 o                         
   3   0  12         55.00         55.05        25.42 o                         
   4   0  12          9.96          8.61        25.06 o                         
   1   1  12          7.94         11.62        25.22 o                         
   2   1  12        187.25        217.61        28.53 o                         
   3   1  12        135.37        168.13        22.30 o                         
   4   1  12          6.99         -1.62        25.31 o                         
   5   1  12        314.41        343.59        30.17 o                         
   1   2  12          5.06          0.74        19.76 o                         
   2   2  12         98.23        101.75        19.72 o                         
   3   2  12         52.22         62.10        22.01 o                         
   4   2  12        168.33        159.76        16.64 o                         
   5   2  12        130.80        129.94        26.33 o                         
   0   3  12        128.04        112.78        29.48 o                         
   1   3  12        415.49        427.48        21.40 o                         
   2   3  12        262.49        276.32        31.57 o                         
   3   3  12        262.43        265.63        25.41 o                         
   4   3  12         39.70         34.34        21.91 o                         
   5   3  12        473.33        501.18        39.28 o                         
   6   3  12         38.79         83.83        39.87 o                         
  -1   4  12         72.14         53.61        31.15 o                         
   0   4  12        577.46        617.30        69.18 o                         
   1   4  12        419.20        369.76        36.32 o                         
   2   4  12        627.93        600.50        19.56 o                         
   3   4  12        236.79        272.05        20.30 o                         
   4   4  12        145.16        105.96        17.97 o                         
   5   4  12         91.06        104.99        20.73 o                         
   6   4  12         32.07         16.20        23.28 o                         
  -3   5  12          3.30          4.95        40.82 o                         
  -2   5  12        157.09        162.46        31.30 o                         
  -1   5  12         51.27         50.83        24.73 o                         
   0   5  12         23.25         19.52        19.16 o                         
   1   5  12        153.53        177.55        21.49 o                         
   2   5  12        103.62        102.91        15.49 o                         
   3   5  12        439.27        486.91        40.27 o                         
   4   5  12         50.46         43.21        20.85 o                         
   5   5  12        130.62        132.60        24.97 o                         
   6   5  12         70.86         93.08        27.82 o                         
  -3   6  12         28.10         26.64        33.08 o                         
  -2   6  12         43.41         28.18        25.17 o                         
  -1   6  12          5.90          3.05        21.96 o                         
   0   6  12        736.54        799.83        27.24 o                         
   1   6  12        834.42        941.24        27.42 o                         
   2   6  12         62.28         55.69        15.05 o                         
   3   6  12        231.07        225.02        19.00 o                         
   4   6  12         57.32         39.88        20.50 o                         
   5   6  12        314.94        350.92        36.85 o                         
  -3   7  12          0.55         -8.26        34.01 o                         
  -2   7  12         25.53         28.65        26.64 o                         
  -1   7  12         89.83         92.59        22.91 o                         
   0   7  12         68.69         68.02        22.28 o                         
   1   7  12          3.93          4.30        21.14 o                         
   2   7  12          7.10         20.11        16.91 o                         
   3   7  12        422.89        478.46        18.67 o                         
   4   7  12         22.58         35.28        16.73 o                         
   5   7  12        251.81        231.61        27.96 o                         
  -2   8  12        213.42        263.61        40.00 o                         
  -1   8  12          2.47         -8.62        26.43 o                         
   0   8  12         61.54         48.36        25.17 o                         
   1   8  12        175.90        192.13        22.91 o                         
   2   8  12          3.92         15.99        20.99 o                         
   3   8  12        348.97        364.29        24.12 o                         
   4   8  12          1.65          7.37        19.47 o                         
  -1   9  12         16.74         -2.66        29.90 o                         
   0   9  12          6.45         38.37        25.98 o                         
   1   9  12        202.41        226.36        37.38 o                         
   2   9  12          3.30         -1.19        25.14 o                         
   3   9  12        252.87        267.45        27.63 o                         
   4   9  12         46.27         29.62        26.97 o                         
   2   0  13         79.91         86.24        39.30 o                         
   1   1  13         81.94         75.18        47.41 o                         
   2   1  13          1.35         15.06        33.55 o                         
   3   1  13        299.19        323.78        31.85 o                         
   1   2  13         23.70         26.41        38.72 o                         
   2   2  13        110.89        113.58        33.29 o                         
   3   2  13         58.84         74.51        26.66 o                         
   4   2  13        220.61        188.23        29.92 o                         
   1   3  13         44.00         37.68        30.22 o                         
   2   3  13          1.80         -3.48        21.93 o                         
   3   3  13        192.82        212.66        27.14 o                         
   4   3  13        213.73        199.76        31.02 o                         
   0   4  13          1.14          3.04        32.65 o                         
   1   4  13        169.50        191.74        29.36 o                         
   2   4  13          0.47          3.03        19.96 o                         
   3   4  13          8.32          6.48        25.50 o                         
   4   4  13        244.92        219.25        36.69 o                         
  -1   5  13        445.32        436.02       128.53 o                         
   0   5  13          5.69         14.35        25.38 o                         
   1   5  13        114.92         96.44        23.33 o                         
   2   5  13         27.39         24.20        18.92 o                         
   3   5  13        149.90        196.12        20.91 o                         
   4   5  13         56.56         69.95        26.39 o                         
  -2   6  13         13.95         17.65        36.59 o                         
  -1   6  13         13.97         21.51        28.05 o                         
   0   6  13         65.64         55.53        25.84 o                         
   1   6  13        328.31        346.75        27.60 o                         
   2   6  13         14.03         19.02        20.38 o                         
   3   6  13         54.13         30.90        17.57 o                         
   4   6  13         18.46         -2.37        22.31 o                         
  -1   7  13        141.96        149.88        32.32 o                         
   0   7  13         39.80         49.76        25.73 o                         
   1   7  13        188.20        156.88        41.97 o                         
   2   7  13         26.87         30.89        24.64 o                         
   3   7  13          6.98         -6.07        21.57 o                         
   4   7  13         63.69         58.77        17.40 o                         
   0   8  13          6.16         11.74        29.17 o                         
   1   8  13         80.48         81.03        28.83 o                         
   2   8  13        144.12        178.41        28.54 o                         
   3   8  13         29.54         42.95        22.54 o                         
   1   3  14         51.10         60.08        63.50 o                         
   1   4  14         66.20         55.24        37.96 o                         
   2   4  14         66.23         57.91        26.89 o                         
   1   5  14          0.30          7.16        30.39 o                         
   2   5  14        454.05        499.63        50.33 o                         
                                                                                
